# Supplementary material for: Protective Role of Leaf Variegation in Pittosporum tobira under Low Temperature: Insights into the Physio-Biochemical and Molecular Mechanisms
Source: Int J Mol Sci. 2019 Sep 30;20(19):4857. doi: 10.3390/ijms20194857 (PMC6801658; doi:10.3390/ijms20194857)
Supplement: Supplementary file 1 [file ijms-20-04857-s001.zip]

Archive with 4 entries (4 files):
- Table S2.xlsx
- Table S3.xlsx
- Figure S1.tif
- Table S1.xlsx
