# Supplementary material for: Protective Role of Leaf Variegation in Pittosporum tobira under Low Temperature: Insights into the Physio-Biochemical and Molecular Mechanisms
Source: Int J Mol Sci. 2019 Sep 30;20(19):4857. doi: 10.3390/ijms20194857 (PMC6801658; doi:10.3390/ijms20194857)
Supplement: Supplementary file 1 [file ijms-20-04857-s001.zip › Table S2.xlsx]

## Sheet: Feuil1
#ID	T01	T02	T03	T04	T05	T06
c24584.graph_c0	0.74	1.47	2.19	1.68	1.36	1.18
c24605.graph_c0	0.66	1.52	1.63	1.75	1.27	1.49
c24615.graph_c0	1.01	0.78	1	0.2	1.41	1.02
c24653.graph_c0	2.25	2.28	3.32	0.79	0.54	0.32
c24677.graph_c0	1.33	1.81	1.67	1.44	1.29	1.6
c24691.graph_c0	1.08	2.21	1.3	1.66	2.14	1.65
c24700.graph_c0	1.46	1.78	1.39	1.52	1.2	1.36
c24741.graph_c0	0.66	0.71	0.6	0.98	1.17	1.05
c24753.graph_c0	1.69	1.49	0.72	2.14	1.24	0.31
c24779.graph_c0	1.35	1.84	1.15	2.83	1.67	1.67
c24781.graph_c0	1.65	1.34	1.48	1.69	1.79	1.76
c24785.graph_c0	1.74	1.28	0.41	0.87	1.88	0.6
c24789.graph_c0	1.34	1.65	0.88	1.58	0.77	1.61
c24819.graph_c0	0.79	1.46	0.86	1.48	2.29	0.27
c24862.graph_c0	0.65	1.1	1.72	0.58	0.77	1.89
c24901.graph_c0	0.55	1.11	0.43	1.47	1.54	0.73
c24926.graph_c0	1.75	1.13	1.34	0.69	0.63	1.91
c24934.graph_c0	1.42	1.43	0.93	1.32	0.65	1.48
c24940.graph_c0	0.94	2.71	1.57	1.9	0.36	0.54
c24975.graph_c0	1.2	1.38	1.19	0.75	1.04	1.88
c25002.graph_c0	1.04	1.29	1.43	0.76	1.01	0.53
c25039.graph_c0	1.21	1.39	0.91	1	1.22	0.42
c25042.graph_c0	1.48	1.43	0.95	0.33	0.57	1.82
c25062.graph_c0	1.87	1.61	1.43	2.05	2.91	1.84
c25074.graph_c0	1.4	2.82	1.26	0.68	1.91	1.15
c25080.graph_c0	2.24	2.12	0.97	2.05	2.61	2.13
c25088.graph_c0	1.23	1.28	2.58	3.11	3.53	1.32
c25089.graph_c0	1.74	1.05	1.26	1.61	2.9	1.08
c25098.graph_c0	0.25	0.8	2.04	2.16	5.01	2.91
c25123.graph_c1	1.17	1.4	1.2	1.79	1.63	1.68
c25127.graph_c0	2.61	2.17	2.21	2.22	2.75	1.89
c25128.graph_c0	2.32	2	2.79	1.74	1.81	2.27
c25131.graph_c0	1.05	1.49	2.64	1.69	2.91	1.14
c25135.graph_c0	3.13	2.19	1.72	2.51	2.73	1.77
c25136.graph_c0	2.27	1.6	2.77	1.55	1.46	1.01
c25137.graph_c0	2.55	2.49	2.09	1.66	1.9	2.5
c25142.graph_c0	2.21	2.68	1.65	3.58	3.8	2.18
c25143.graph_c0	1.07	1.69	2.52	1	0.74	1.31
c25144.graph_c0	2.72	1.95	1.97	2.92	3.15	2.78
c25145.graph_c0	3.68	2.34	1.18	2.22	1.99	1.26
c25149.graph_c0	2.18	2.01	1.68	3.34	2.36	4.13
c25155.graph_c0	2.27	2.26	1.96	0.58	1.17	1.61
c25158.graph_c0	5.12	3.09	3.14	1.09	1.27	2.43
c25160.graph_c0	1.08	3.52	2.91	2.34	1.48	1.02
c25161.graph_c0	1.98	3.77	2.63	1.71	1.6	2.66
c25162.graph_c0	1.79	3.64	2.38	1.22	3.14	1.93
c25165.graph_c0	2.24	1.68	3.11	5.33	4.32	3.89
c25168.graph_c0	3.06	2.45	2.24	3.04	2.83	1.96
c25170.graph_c0	2.73	1.51	0.8	0.78	1.31	1.72
c25171.graph_c0	3.2	3.51	3.63	2.79	1.98	2.09
c25172.graph_c0	1.03	1.74	1.56	1.54	2.4	1.63
c25178.graph_c0	1.48	2.51	3.47	0.7	3.89	2.04
c25183.graph_c1	1.43	3.52	1.13	2.1	4.11	1.45
c25185.graph_c0	2.21	3.39	0.14	2.42	5.13	0.83
c25187.graph_c0	2.08	1.85	2.28	1.98	3.07	2.19
c25189.graph_c0	1.85	3.53	1.94	3.44	4.45	1.05
c25192.graph_c0	2.72	2.35	2.02	1.81	1.47	2.26
c25193.graph_c0	1.27	2.28	2.09	2.59	2.1	1.61
c25215.graph_c0	1.31	0.99	1.52	1.37	2.67	2.71
c25217.graph_c0	4.75	1.68	1.74	1.52	0.91	0.5
c25221.graph_c0	1.88	3	1.59	1.65	0.76	0.74
c25222.graph_c0	1.94	2.32	1.72	1.28	1.3	1.66
c25227.graph_c0	1.61	1.46	1.3	1.68	1.57	0.58
c25238.graph_c0	1.65	1.56	1.19	1.71	3.6	1.23
c25256.graph_c0	1.35	0.91	0.62	3.33	3.95	1.96
c25264.graph_c0	2.43	2.73	1.5	1.35	0.66	1.44
c25266.graph_c0	1.48	2.78	2.46	2.11	2.45	1.25
c25267.graph_c0	0.46	1.69	1.9	0.97	0.79	5.73
c25282.graph_c0	2.64	1.07	1.91	1.38	1.04	3.31
c25291.graph_c0	1.79	2.2	1.05	1.12	2.05	1.2
c25302.graph_c0	0.82	2.16	1.71	1.88	1.95	1.74
c25308.graph_c0	1.55	2.39	2.24	3.09	1.63	1.6
c25310.graph_c0	1.25	0.85	1.36	1.11	1.08	3.18
c25316.graph_c0	2.3	1.82	1.33	1.77	2.19	1.1
c25318.graph_c0	1.44	1.72	1.54	1.97	1.85	1.33
c25322.graph_c0	1.94	1.86	2.91	1.42	2.1	1.2
c25323.graph_c0	1.79	2.09	1.7	1.71	2.25	2.29
c25338.graph_c0	1.56	2.51	4.21	2.03	1.35	2.45
c25343.graph_c0	1.24	3.15	1.53	1.59	2.09	1.48
c25345.graph_c1	2.35	1.08	2.54	2.26	1.23	2
c25369.graph_c0	3.23	1.9	1.85	0.63	0.59	0.94
c25372.graph_c1	1.59	1.86	1.82	1.31	1.6	2.1
c25381.graph_c0	1.62	4.82	1.34	2.29	2.75	2.33
c25842.graph_c0	0.72	0.64	0.69	0.24	0.17	0.74
c25861.graph_c0	0.38	0.71	0.45	0.53	0.83	1
c26119.graph_c0	2.31	2.91	4.27	2.78	0.59	0.26
c26318.graph_c0	1.35	2.69	0.83	1.91	2.5	1.12
c26475.graph_c0	0.47	0.27	1.22	1.08	1.33	0.61
c26519.graph_c0	2.3	1.15	1.82	0.76	0.32	0.5
c26523.graph_c0	0.57	0.94	0.52	0.77	0.75	0.15
c26527.graph_c0	0.56	0.7	0.95	0.83	1.05	0.84
c26535.graph_c0	0.48	1.14	0.64	0.82	1.09	1.12
c26553.graph_c0	0.59	0.62	0.9	0.67	0.86	0.66
c26747.graph_c0	1.98	2.58	2.7	1.83	1.58	2.6
c26751.graph_c0	1.58	1.61	1.03	2.34	4.27	3.08
c26766.graph_c0	1.38	1.34	1.14	0.34	0.3	1.97
c26824.graph_c0	1.04	4.1	2.24	3	3.56	1.67
c26859.graph_c1	2.3	1.75	1.08	1.76	1.81	1.42
c26930.graph_c0	0.82	1.7	1.18	0.73	1.6	0.22
c27040.graph_c0	0.68	1.87	0.45	1.61	1.67	0.96
c27178.graph_c0	1.33	0.51	0.68	0.41	0.55	0.88
c27191.graph_c0	0.54	1.11	0.92	0.73	1.13	0.33
c27225.graph_c0	0.08	0.07	0	3.46	7.82	2.35
c27268.graph_c0	14.93	12.81	18.59	9.44	9.25	10.94
c27269.graph_c0	9.05	11.52	13.08	4.99	7.33	9.96
c27271.graph_c0	10.33	9.22	9.8	9.78	10.28	9.89
c27272.graph_c0	11.7	12.6	11.66	10.21	11.57	10.11
c27273.graph_c0	8.4	9.76	8.61	8.37	9.38	10.57
c27275.graph_c0	16.44	12.88	12.11	12.29	13.81	12.59
c27276.graph_c0	10.91	10.7	17.73	8.84	3.92	2.4
c27277.graph_c0	7.73	6.55	6.75	10.04	11.06	11.96
c27278.graph_c0	14.55	11.77	14.65	10.85	11.59	13.25
c27279.graph_c0	12.24	8.97	11.56	8.47	9.28	10.94
c27280.graph_c0	10.46	13.84	10.2	10.31	10.28	7.94
c27281.graph_c0	11.75	9.47	11.95	12.99	12.58	13.23
c27282.graph_c0	7.86	7.47	7	7.61	13.97	6.76
c27283.graph_c0	11.41	11.21	10.08	8.76	9.4	11.17
c27284.graph_c0	6.81	8.6	7.68	10.43	8.47	9.51
c27285.graph_c0	13.84	12.47	10.71	11.41	10.35	5.9
c27286.graph_c0	11.48	10.39	9.94	11.3	10.82	9.91
c27287.graph_c0	4.49	7.41	6.23	10.57	12.1	6.23
c27288.graph_c0	6.25	5.48	8.69	9.01	9.62	9.59
c27289.graph_c0	9.19	10.68	6.97	7.67	12.03	9.47
c27290.graph_c0	10.15	10.1	12.11	9.87	10.84	13.11
c27291.graph_c0	14.74	17.73	13.79	14.86	16.08	12.92
c27292.graph_c0	7.63	6.49	7.61	9.47	7.35	8.76
c27293.graph_c0	9.67	11.1	8.57	12.69	11.67	10.11
c27294.graph_c0	8.81	13.78	11.71	11.34	11.33	8.54
c27295.graph_c0	7.08	14.29	6.69	10.78	20.04	7.67
c27296.graph_c0	11	11.28	9.64	9.82	9.13	9.97
c27297.graph_c0	10.2	9.43	11.27	10.19	10.62	11.47
c27298.graph_c0	9.09	9.27	7.86	11.63	12.93	9.69
c27299.graph_c0	8.51	12.28	10.19	15.73	13.38	6.63
c27300.graph_c0	7.89	8.33	9.89	8.13	6.49	7.1
c27302.graph_c0	8.86	13.53	9.53	11.49	11.59	9.88
c27303.graph_c0	9.54	9.95	8.8	11.66	10.67	9.43
c27304.graph_c0	13.99	11.36	12.36	13.4	12.76	11.86
c27306.graph_c0	3.15	6.04	2.31	3.67	3.83	3.91
c27307.graph_c0	11.99	14.75	9.47	13.03	12.86	10.28
c27308.graph_c0	9.67	9.05	9.64	12.38	11.98	11.11
c27309.graph_c0	9.86	11.29	11.45	11.52	10.94	9.86
c27310.graph_c0	10.01	10.81	9.13	15.75	14.24	9.94
c27311.graph_c0	8.09	8.68	8.76	9.13	9.29	5.21
c27313.graph_c0	9.51	11.07	9.3	8.92	9.9	9.67
c27314.graph_c0	5.7	8.8	9.96	8.13	8.07	9.15
c27315.graph_c0	11.57	15.11	13.03	11.74	9.58	10.28
c27316.graph_c0	9.15	10.9	7.6	10.07	9.03	8.67
c27317.graph_c0	8.72	9.62	7.39	12.51	14.79	11.4
c27318.graph_c1	2.68	2.18	5.4	2.03	3.1	4.48
c27319.graph_c0	7.89	8.02	8.09	11.45	10.15	7.7
c27321.graph_c0	8.02	8.53	6.94	10.76	9.81	7.06
c27322.graph_c1	11.76	10.9	11.21	12.13	9.27	12.23
c27323.graph_c0	7.95	7.58	8.2	5.64	6.3	9.36
c27324.graph_c0	8.35	12.59	12.32	11.45	10.91	9.18
c27325.graph_c0	9.59	8.38	11.26	9.06	5.69	5.11
c27326.graph_c0	5.2	8.63	5.69	14.74	14.11	7.06
c27327.graph_c0	6.81	12.28	6.36	14.24	12.65	9.87
c27328.graph_c0	10.46	10.42	8.9	12.4	10.91	11.38
c27329.graph_c0	9.61	7.78	10.75	9.39	8.9	10.86
c27331.graph_c0	10.84	12.52	11.41	12.8	13.3	11.27
c27332.graph_c0	12.82	14.43	13.29	13.46	12.72	12.31
c27332.graph_c1	5.47	6.95	6.52	6.67	6.89	6.15
c27333.graph_c0	6.91	7.54	8.75	7.84	8.34	4.45
c27333.graph_c1	6.52	6.75	8.04	8.98	6.6	3.37
c27334.graph_c0	8.73	8.57	8.89	8.4	14.15	9.86
c27335.graph_c0	8.31	8.03	9.01	11.65	10.56	10.28
c27336.graph_c0	9.68	8.29	8.42	4.83	5.35	9.27
c27337.graph_c0	7.03	7.22	8.5	7.15	9.31	7.63
c27338.graph_c0	8.52	11	9.78	9.7	8.48	9.13
c27339.graph_c0	2.91	2.14	5.06	6.91	6.3	3.24
c27339.graph_c1	8.55	8.96	9.43	12.16	12.89	9.11
c27340.graph_c0	13.84	11.78	12.77	8.92	10.48	10.54
c27342.graph_c0	4.51	3.92	7.29	5.32	10.5	21.54
c27343.graph_c0	14.58	11.04	12.82	12.11	11.43	13.78
c27344.graph_c0	10.61	9.36	9.76	10.51	10.04	11.52
c27346.graph_c0	5.4	5.56	5.44	4.1	9.68	9.53
c27347.graph_c0	11.42	10.9	10.8	9.94	10.23	10.93
c27349.graph_c0	8	6.38	12.41	9.53	7.28	4.92
c27350.graph_c0	8.41	9.05	8.46	6.13	7.05	7.91
c27351.graph_c0	8.78	16.3	17.96	14.16	10.59	8.86
c27352.graph_c0	15.8	16.64	15.68	16.55	17.81	14.27
c27353.graph_c0	8.58	9.46	8.92	8.58	9.38	11.44
c27353.graph_c1	12.47	11.72	12.27	12.61	13.53	15.2
c27354.graph_c0	16.46	14.16	14.5	13.51	15.01	14.97
c27355.graph_c0	10.25	11.15	13.51	9.73	9.64	11.45
c27356.graph_c0	14.66	17.89	24.61	8.36	8.67	12.8
c27359.graph_c0	8.16	8.97	9.97	9.38	9.75	9.48
c27360.graph_c0	12.66	13.76	14.22	11.59	11.45	10.03
c27361.graph_c0	14.03	14.24	11.37	12.94	13.79	12.13
c27362.graph_c0	9.66	14.95	11.93	12.62	14.78	18.15
c27363.graph_c0	10.64	12.1	9.62	16.1	14.45	11.99
c27364.graph_c0	10.02	11.61	9.54	16.11	15.61	10.08
c27365.graph_c0	16.33	14.12	13.49	12.24	12.72	12.47
c27366.graph_c0	9.77	10.77	10.42	11.73	7.89	8.81
c27367.graph_c0	9.32	9.86	19	10.18	12.9	15.91
c27368.graph_c0	9.83	9.72	9.88	11.35	10.38	10.44
c27370.graph_c0	9.09	11.79	12.83	13.56	14.22	12.86
c27371.graph_c0	12.8	15.8	19.22	9.67	11.47	13.83
c27372.graph_c0	8.38	9.58	11.28	10.57	12.19	15.72
c27373.graph_c0	14.98	14.11	13.52	15.41	13.7	13.63
c27375.graph_c0	12.79	11.55	12.1	17.15	15.93	13.82
c27376.graph_c0	13.28	16.97	12.9	12.31	13.14	10.62
c27377.graph_c0	13.19	12.38	13.67	13.39	12.61	16.05
c27378.graph_c0	11.52	11.6	10.45	15.18	15.39	11.78
c27379.graph_c0	9.69	10.17	10.88	15.17	15.76	15.23
c27380.graph_c0	14.15	16.84	13.25	16.9	16.21	14.68
c27381.graph_c0	9.14	9.24	7.78	14.78	13.01	10.39
c27382.graph_c0	11.45	11.45	11.53	14.05	13.28	12.57
c27383.graph_c0	13.3	14.95	12.87	16.32	14.36	13.5
c27384.graph_c0	11.83	13.07	12.5	13.86	13.97	12.69
c27385.graph_c0	7.32	9.78	18.46	7.94	11.08	9.52
c27386.graph_c0	9.8	9.69	9.52	10.28	11.23	10.85
c27387.graph_c0	17.76	17.94	15.49	19.44	14.66	19.71
c27388.graph_c0	18.34	14.46	14.84	16.65	14.9	7.68
c27389.graph_c0	7.75	7.03	6.49	13.53	11.42	9.8
c27389.graph_c1	11.95	12.85	11.82	17.62	18.92	15.23
c27390.graph_c0	2	5.16	3.71	8.65	3.9	6.01
c27391.graph_c0	16.54	11.35	11.02	11.23	6.17	12.34
c27392.graph_c0	13.83	15.31	13.27	12.17	10.26	10.72
c27393.graph_c0	13.21	14.8	10.21	19.29	19.04	11.27
c27394.graph_c0	12.16	16.21	14.08	10.75	10.51	13.69
c27395.graph_c0	8.51	8.94	6.71	7.36	8.06	11.57
c27395.graph_c1	10.87	6.08	5.4	8.46	17.98	5.62
c27396.graph_c0	15	15.12	17.18	13.79	13.29	16.07
c27397.graph_c0	13.12	17.31	12.51	13.19	11.17	10.39
c27398.graph_c0	13.63	11.82	14.02	8.28	11.96	17.1
c27398.graph_c1	13.89	11.61	15.96	11.45	13.52	20.83
c27399.graph_c0	11.95	11.61	12.46	16.89	17.71	12.81
c27400.graph_c0	12.32	12.34	11.14	13.33	16.08	11.38
c27401.graph_c0	14.83	12.1	12.24	19.49	15.1	11.83
c27402.graph_c0	12.04	13.22	11.4	15.62	16.96	12.57
c27403.graph_c0	11.32	10.84	11.89	11.02	13.74	12.59
c27404.graph_c0	13.6	13.56	12.56	15.54	15.19	13.7
c27405.graph_c0	12.56	11.74	11.49	17.26	14.04	10.09
c27406.graph_c0	12.13	13.14	13.54	12.67	12.3	9.45
c27408.graph_c0	9.58	9.9	9.93	11.1	10.4	8.79
c27409.graph_c0	11.57	12.02	10.18	14.97	13.34	10.05
c27410.graph_c0	14.97	14.47	9.99	14.95	13.97	12.55
c27411.graph_c0	12.27	12.66	11.52	17.49	14.72	11.22
c27412.graph_c0	4.72	7.67	11.94	12.37	14.79	9.04
c27412.graph_c1	5.1	5.91	4.96	9.3	8.36	4.15
c27413.graph_c0	11.77	7.97	9.31	10.86	11.66	14.33
c27414.graph_c0	14.23	16.09	12.8	15.93	14.46	10.41
c27415.graph_c0	15.92	18.78	14.47	14.38	15.4	18.15
c27415.graph_c1	12.97	15.11	14.53	15.1	14.45	16.44
c27416.graph_c0	7.65	9.35	8.49	11.92	12.99	10.25
c27417.graph_c0	5.44	7.76	5.55	6.63	7.96	6.66
c27418.graph_c0	6.44	10.33	11.82	6.87	9.87	8.87
c27419.graph_c0	7.11	6.03	4.49	10.81	12.63	5.34
c27420.graph_c0	9.56	10.26	9.84	6.55	13.09	13.91
c27423.graph_c0	10.14	15.23	12.15	13.87	16.68	10.35
c27424.graph_c0	11.82	11.74	15.05	20.11	9.89	15.55
c27425.graph_c0	11.07	11.42	9.79	11.59	8.42	9.44
c27426.graph_c0	13.21	10.42	14.19	11.38	11.3	10.5
c27429.graph_c0	5.29	5.03	4.09	9.94	6.11	4.96
c27430.graph_c1	5.67	4.93	3.17	7.55	5.1	5.26
c27431.graph_c0	10.82	12.96	11.27	11.67	11.89	12.74
c27432.graph_c0	10.19	10.06	12.88	11.22	8.89	10.86
c27433.graph_c0	6.14	7.71	5.2	11.11	12.89	7.77
c27434.graph_c0	12.32	12.39	10.85	15.9	14.31	13.8
c27435.graph_c1	8.74	10.25	11.92	10.41	8.33	10.64
c27436.graph_c0	12.06	10.58	10.59	11.42	11.09	12.34
c27437.graph_c0	12.42	10.71	11.84	11.55	10.33	10.92
c27438.graph_c0	15.49	11.2	16.46	10.95	11.15	16.41
c27439.graph_c0	9.12	13.13	9.77	18.27	20.31	18.57
c27440.graph_c0	13.06	11.49	11.65	11.76	9.23	11.16
c27441.graph_c0	4.6	3.11	4.93	5.44	9.29	8.57
c27442.graph_c0	6.61	7.56	5.86	6.6	7.67	8.23
c27442.graph_c1	12.79	14.53	11.66	13.7	15.75	15.75
c27444.graph_c0	10.27	9.84	6.99	14.92	11.29	8.74
c27444.graph_c1	8.82	6.76	10.07	14.86	13.77	11.68
c27445.graph_c0	12.8	14.58	16.02	11.12	10.38	11.06
c27446.graph_c0	10.17	13.83	10.74	16.92	17.73	8.73
c27447.graph_c0	5.99	4.7	2.86	16.72	26.8	12.36
c27448.graph_c0	10.61	7.71	10.93	11.61	8.63	7.72
c27451.graph_c0	10.46	11.04	9.99	13.23	11.9	9.18
c27452.graph_c0	11.24	13.22	15.62	14.4	10.72	12.34
c27453.graph_c0	15.58	15.85	16.46	8.34	5.85	11
c27457.graph_c0	10.86	10.42	10.36	14.83	13.45	12.25
c27458.graph_c0	11.24	13.29	13.3	12.55	11.85	10.37
c27459.graph_c0	12.56	12.94	16.74	10.52	10.23	11.26
c27460.graph_c0	11.61	11.28	11.11	13.92	9.61	10.69
c27461.graph_c0	11.29	10.01	11.7	11.25	11.28	9.58
c27462.graph_c0	7.25	18.35	13.85	9.95	3.4	1.03
c27463.graph_c0	14.55	17.14	15.34	16.93	16.03	16.33
c27464.graph_c1	8.63	11.38	12.99	10.04	13.42	8.8
c27465.graph_c0	8.78	9.64	10.4	11.05	12.77	12.08
c27466.graph_c0	13.15	17.45	11.73	15.91	15.93	12.36
c27467.graph_c0	10.46	8.87	4.51	9.01	6.89	15.45
c27468.graph_c0	8.17	6.98	8.85	6.95	7.6	8.21
c27469.graph_c0	9.72	11.23	10.59	14.07	10.61	7.79
c27470.graph_c0	10.48	11.92	8.75	15.8	14.03	11.16
c27471.graph_c0	12.02	10.83	15.73	9.85	13.55	13.98
c27472.graph_c0	14.43	13.43	14.66	11.68	12.83	14.79
c27473.graph_c0	12.07	9	15.31	11.08	11.93	14.37
c27474.graph_c0	10.01	9.73	11.03	10.13	12.32	13.18
c27474.graph_c1	13.77	15.51	11.1	11.18	9	13.1
c27476.graph_c0	14.03	11.8	16.16	12.56	15.96	14.31
c27476.graph_c1	11.3	9.02	12.35	8.86	10.73	12.1
c27477.graph_c0	9.32	9.04	11.28	10.76	11.6	11.94
c27478.graph_c0	7.92	8.23	8.6	13.5	13.75	8.41
c27478.graph_c1	6.72	5.4	4.33	6.67	7.59	4.94
c27479.graph_c0	12.5	14.6	12.51	14.47	14.34	13.44
c27480.graph_c0	12.02	11.61	11.68	13.64	13.89	12.66
c27482.graph_c0	8.4	9.43	7.25	11.3	7.27	10.89
c27482.graph_c1	8.93	8.2	8.62	7.56	11.44	11.24
c27483.graph_c0	13.11	9.43	15.72	6.79	8.85	12.05
c27484.graph_c0	10.22	11.45	11.03	11.44	11.55	9.81
c27485.graph_c0	7.75	8.77	4.9	6.93	8.65	4.8
c27486.graph_c0	6.3	8.09	6.42	6.84	10.26	5.28
c27486.graph_c1	7.57	9.17	9.91	11.99	9.29	10.03
c27487.graph_c0	7.48	6.28	7.16	8.94	8.58	8.6
c27489.graph_c0	7.22	8.55	6.47	9.7	9.33	7.95
c27491.graph_c0	7.21	6.02	5.54	6.67	5.87	5.85
c27492.graph_c0	10.18	8.99	10.6	7.42	9.37	7.62
c27493.graph_c0	7.77	8.37	7.9	8.56	8.69	8.09
c27495.graph_c0	6.85	5.13	5.7	9.41	9.59	6.63
c27498.graph_c0	6.98	7.83	8.91	9.89	6.66	9.29
c27499.graph_c0	7.76	6.89	6.39	7.44	11.63	5.49
c27499.graph_c1	5.84	5.36	8.3	8.01	8.28	8.55
c27501.graph_c1	3.98	8.53	8.87	5.63	7.21	15.1
c27502.graph_c0	6.1	6.66	5.69	9.9	10.27	6.56
c27503.graph_c0	5.83	9.11	6.6	9.45	6.11	4.41
c27504.graph_c1	6.09	5.34	8.53	10.66	8.74	6.57
c27505.graph_c1	13	8.61	8.12	8.37	6.45	9.19
c27506.graph_c0	6.9	9.97	7.45	9.09	9.57	6.51
c27508.graph_c0	9.51	8.19	9.12	8.04	6	5.79
c27509.graph_c0	6.94	10.31	5.45	7.49	9.68	7.95
c27511.graph_c0	13.37	17.25	13.29	10.12	9.53	13.56
c27511.graph_c1	2.86	2.63	2.27	4.73	4.17	3.19
c27512.graph_c0	5.31	6.68	5.99	5.67	5.7	6.25
c27514.graph_c0	8.25	8.02	6.7	10.2	7.83	6.81
c27515.graph_c0	6.77	6.6	7.22	6.42	5.81	7.7
c27516.graph_c0	9.51	6.56	5.1	7.07	8.04	6.09
c27517.graph_c0	7.38	6.65	7.32	7.95	7.73	7.28
c27518.graph_c0	11.23	8.21	6.79	4.79	5.12	3.65
c27519.graph_c1	7.62	9.66	4.61	15.16	14.7	11.98
c27521.graph_c0	5.6	10.86	6.43	5.66	6.21	7.31
c27522.graph_c0	6.31	6.36	9.64	5.6	6.89	5.01
c27526.graph_c0	8.78	10.05	9.69	12.01	8.77	9.72
c27527.graph_c0	6.04	6.07	5.18	7.33	7.72	5.05
c27530.graph_c1	3.36	5.28	6.86	7.27	6.2	9.24
c27532.graph_c0	7.49	6.68	7.34	4.44	6.34	7.82
c27533.graph_c0	7.66	7.8	5.69	9.36	8.61	6.61
c27534.graph_c0	9.68	7.44	8.57	7.16	6.03	6.89
c27534.graph_c1	5.62	5.92	7.33	4.37	4.03	5.1
c27535.graph_c0	5.34	7.38	2.8	5.53	4.99	4.88
c27536.graph_c0	1.79	3.76	1.49	4.66	4.89	7.38
c27537.graph_c0	3.5	4.99	3.91	6.88	5.78	3.41
c27538.graph_c0	7.15	8.05	7.57	4.21	4.65	5.02
c27539.graph_c1	4.29	5.52	3.75	4.51	3.36	2.61
c27542.graph_c0	5.34	4.49	10.61	6	5.19	8.11
c27545.graph_c0	3.95	6.9	6.06	6.03	6.3	5.99
c27546.graph_c0	6.55	5.46	6.38	5.36	5.49	6.13
c27549.graph_c0	7.98	6.88	6.18	5.87	6.71	8.21
c27550.graph_c0	5.28	5.32	5.41	6.92	8.6	5.88
c27551.graph_c0	6.51	7.48	7.19	7.05	6.96	8.1
c27552.graph_c0	5.86	7.11	6.55	8.35	7.52	7.13
c27554.graph_c1	1.74	3.1	2.08	1.63	3.31	3.89
c27555.graph_c0	7.06	9.07	7.71	7.74	10.44	7.42
c27556.graph_c0	7.74	8.07	8.83	9.14	9.05	7.56
c27558.graph_c0	3.41	6.29	6.01	4.54	4.73	4.8
c27559.graph_c0	9.28	10.12	8.34	9.59	8.61	8.13
c27560.graph_c0	7.26	10.67	7.83	11.97	7.9	8.86
c27562.graph_c0	6.86	6.37	4.45	9.67	12	11.3
c27563.graph_c0	5.78	8.87	7.69	6.68	7.26	3.94
c27564.graph_c0	12.14	16.16	15.63	12.88	14.93	14.65
c27564.graph_c1	1.21	4.29	2.02	3.1	4.03	3.89
c27566.graph_c0	7.82	6.82	8.48	7.25	8.94	11.78
c27567.graph_c0	8.48	8.22	8.4	9.06	7.76	5
c27568.graph_c0	7.35	5.15	3.92	9.1	6.73	6.19
c27569.graph_c0	6.1	8.54	4.35	7.56	6.14	6.54
c27570.graph_c0	6.92	10.03	8.96	6.95	16.15	5.53
c27571.graph_c0	9.91	8.24	9.48	6.64	5.66	9.12
c27571.graph_c1	8.45	6.65	7.58	4.85	4.09	6.57
c27572.graph_c0	4.45	5.57	11.23	7.37	3.9	9.68
c27573.graph_c0	8.05	6.92	19.82	3.55	4.49	9.84
c27574.graph_c0	5.29	7.37	7.84	10.05	9.61	10.26
c27576.graph_c0	11.81	8.84	12.19	8.39	7.23	6.72
c27577.graph_c0	3.25	2.98	4.19	5.36	5.16	5.29
c27579.graph_c0	6.26	7.43	6.71	6.21	5.64	4.83
c27580.graph_c0	8.3	6.54	19.7	4.9	4.33	7.12
c27581.graph_c0	6.76	6.61	10.45	11.52	11.61	12.27
c27581.graph_c1	7.06	8.24	9.9	11.29	11.86	13.54
c27583.graph_c0	9.99	9.54	13.93	7.74	9.35	6.06
c27584.graph_c0	8.73	10.25	9.49	9.98	9.3	10.8
c27585.graph_c1	6.45	8.1	6.31	9.87	7.67	8.59
c27586.graph_c0	9.28	9.54	10.48	8.82	11.03	9.67
c27587.graph_c0	5.8	7.46	4.99	6.6	6.78	5.28
c27588.graph_c0	7.6	8.14	8.89	9.71	12.08	8.91
c27589.graph_c0	9.22	13.29	13.09	8.94	11.68	7.4
c27590.graph_c0	5	6.73	2.56	7.27	7.13	3.39
c27590.graph_c1	11.03	9.89	10.39	10.98	14.97	14.3
c27591.graph_c0	8.11	8.69	8.23	11.34	9.62	10.97
c27592.graph_c0	6.3	20.63	5.17	5.95	5.37	10.22
c27593.graph_c0	8.9	9.28	9.03	8.37	7.61	8.32
c27594.graph_c0	10.38	10.72	10.71	8.95	8.35	10.01
c27596.graph_c0	4.97	5.21	3.41	7.12	6.61	7.86
c27597.graph_c0	9.54	8.27	9.71	6.93	7.34	7.22
c27598.graph_c0	8.89	9.08	11.7	8.74	7.2	10.42
c27600.graph_c0	8.33	6.29	8.04	7.93	8.9	6.7
c27601.graph_c0	10.7	11.21	12.1	9.51	10.59	15.9
c27603.graph_c0	8.21	7.39	8.28	8.81	6.86	8.59
c27603.graph_c1	9.68	7.81	6.11	7.51	6.01	7.91
c27604.graph_c0	2.43	4.26	2.58	3.34	3.86	3.72
c27605.graph_c0	10.12	7.09	6.47	4.61	4.82	5.91
c27606.graph_c1	6.74	5.58	6.61	5.37	11.58	4.96
c27607.graph_c0	5.74	3.64	3.88	6.77	5.19	9.38
c27609.graph_c0	6.2	4.63	3.91	5.1	5.33	4.75
c27610.graph_c0	4.49	6.32	3.74	8.04	8.55	4.16
c27613.graph_c0	6.38	8.03	7.5	8.63	9.09	8.33
c27615.graph_c1	7.29	8.01	7.69	5.99	9.55	9.87
c27616.graph_c0	10.82	8.91	6.69	8.94	10.38	9.5
c27616.graph_c1	6.68	4.48	6.28	5.61	5.51	6.81
c27617.graph_c0	6.86	9.68	9.56	5.1	6.9	8.59
c27618.graph_c0	6.17	6.68	8.31	3.68	7.99	9.46
c27619.graph_c0	8.25	7.83	8.8	8.95	7.5	8.95
c27620.graph_c0	6.67	5.16	5.66	6.16	12.92	10.81
c27621.graph_c0	3.77	4.58	4.28	4.94	5.95	3.12
c27622.graph_c1	8.13	7.56	8.75	11.6	8.48	8.42
c27623.graph_c0	13.36	8.87	5.44	9.51	5.81	6.17
c27624.graph_c0	3.8	8.05	11.46	6.07	4.32	8.26
c27624.graph_c1	5.1	7.58	10.01	6.59	4.45	9.5
c27625.graph_c1	6.53	10.9	9.01	7.08	6.76	8.92
c27628.graph_c0	8.06	7.21	7.97	8.25	6.4	7.34
c27629.graph_c0	9.2	7.98	11.98	8.78	11.26	10.74
c27631.graph_c0	7.95	12.21	20.24	6.51	5.79	9.87
c27632.graph_c0	5.11	2.43	8.16	3.42	10.63	20.97
c27634.graph_c0	4.69	6.42	5.95	9.05	7.08	6.39
c27635.graph_c0	8.29	10.23	7.93	11.87	9.36	10.42
c27636.graph_c0	5.91	6.94	9.12	5.83	5.66	4.14
c27637.graph_c0	7.82	7.78	10.23	6.21	7.75	9.63
c27638.graph_c0	1.75	2.78	1.73	1.2	2.14	0.18
c27639.graph_c0	11.21	6.44	9.75	3.14	7.03	9.38
c27639.graph_c1	11.09	9.92	11.91	8.59	10.02	12.54
c27640.graph_c0	8.08	9.05	10.85	6.48	8.57	7.66
c27641.graph_c0	3.85	3.63	4.79	3.01	3.53	3.88
c27642.graph_c1	9.55	9.56	7.97	5.47	7.72	8.25
c27643.graph_c1	8.8	8.31	6.27	10.71	9.31	10.63
c27644.graph_c1	12.16	12.04	8.74	10.6	12.43	6.67
c27645.graph_c0	7.79	7.96	6.22	8.29	8.39	6.25
c27646.graph_c0	6.95	7.87	6.86	11	8.89	7.21
c27647.graph_c0	6.49	7.26	5.48	10.23	10.53	5.08
c27648.graph_c0	6.25	6.17	6.04	6.73	6.9	7.05
c27649.graph_c0	43.75	37.83	45.62	33.6	35.51	41.71
c27650.graph_c0	7.82	10.11	10.15	6.1	6.63	7.29
c27651.graph_c0	43.52	40.17	41.87	38.58	32.44	42.48
c27652.graph_c0	34.73	33.38	39.52	38.25	43.74	37.63
c27654.graph_c0	34.48	40.34	55.11	18.69	34.56	54.23
c27655.graph_c0	23.73	28.4	19.42	35.48	39.06	37.37
c27656.graph_c0	38.89	38.36	36.36	30.53	24.52	23.47
c27657.graph_c0	37.94	37.88	69.28	26.04	43.4	37.24
c27658.graph_c1	21.62	23.27	33.31	29.49	32.72	40.74
c27660.graph_c0	31	28.7	30.22	33.57	33.54	35.93
c27661.graph_c0	24.81	27.19	27.9	30.27	26.05	27.45
c27662.graph_c0	26.29	29.63	25.78	26.47	22.53	21.09
c27663.graph_c0	27.52	38.14	33.44	27.11	22.21	26.94
c27664.graph_c0	39.02	35.14	32.55	42.23	38.44	38.28
c27665.graph_c0	34.26	37.82	37.69	44.17	48.51	40.97
c27666.graph_c0	42.48	41.55	46.86	36.08	35.47	34.21
c27668.graph_c0	35.03	38.25	41.75	32.88	31.17	37.99
c27669.graph_c0	20.8	24.32	20.58	21.62	19.69	25.03
c27670.graph_c0	38.01	26.52	33.64	27.07	28.91	33.86
c27671.graph_c0	33.1	29.36	32.01	21.08	21.3	25.49
c27673.graph_c1	2.71	7.21	4.45	6.03	5.89	3.02
c27674.graph_c0	30.1	28.73	33.84	27.12	29.79	34.09
c27675.graph_c0	33.13	46.4	36.07	28.34	22.27	16.18
c27675.graph_c1	31.91	48.97	38.68	27.01	29.8	18.21
c27676.graph_c0	27.4	29.72	29.47	27.09	26.69	25.4
c27677.graph_c0	32.69	33.62	56.78	75.15	48.67	27.65
c27678.graph_c0	40.27	35.04	36.66	36.95	30.8	35.21
c27679.graph_c0	52.47	45.41	49.5	46.64	39.64	46.08
c27679.graph_c1	18.37	18.53	17.35	22.55	24.49	22.75
c27680.graph_c0	32.19	28.62	32.02	35.4	29.84	33.53
c27681.graph_c0	33.68	40.43	38.23	40.58	48.07	42.43
c27682.graph_c0	27.38	27.43	27.64	38.44	29.89	29.71
c27683.graph_c0	3.3	1.71	4.57	3.53	4.23	3.62
c27683.graph_c1	26.59	17.89	27.46	20.22	29.38	37.36
c27684.graph_c0	40.48	38.25	49.39	31.52	31.27	43.87
c27685.graph_c0	28.81	36.89	30.94	33.33	33.7	40.07
c27686.graph_c0	27.29	26.68	28.45	29.11	32.03	25.21
c27687.graph_c0	30.19	24.41	31.14	27.09	27.06	28.88
c27688.graph_c0	26.53	21.99	24.03	15.6	12.62	22.29
c27688.graph_c1	27.37	22.39	25.49	14.78	10.83	16.75
c27689.graph_c0	23.73	24.83	17.79	26.75	27.21	27.14
c27690.graph_c0	23.09	30.88	28.59	24.72	28.61	35.05
c27691.graph_c0	27.9	29.5	23.44	24.23	18.38	19.4
c27692.graph_c0	10.05	5.87	14.62	7.15	11.29	9.98
c27693.graph_c0	32.45	33.58	31.01	52.08	42.84	42.17
c27694.graph_c0	27.41	21.45	32.68	24.21	24.49	32.14
c27694.graph_c1	2.68	4.44	6.49	5.98	4.14	4.74
c27695.graph_c0	23.29	21.15	20.53	25	24.26	28.61
c27696.graph_c0	21.76	22.2	18.59	21.03	19.7	18.06
c27697.graph_c0	28.9	38.78	40.62	25.35	22.89	28.07
c27697.graph_c1	36.48	49.48	50.16	34.2	36.4	36.43
c27698.graph_c0	26.09	29.51	28.62	32.63	30.68	34.5
c27699.graph_c0	41.04	39.79	42.17	26.8	27.12	33.41
c27700.graph_c0	8.79	9.75	10.77	8.74	10.07	9.36
c27701.graph_c0	19.41	19.1	20.83	17.09	19.07	20.87
c27702.graph_c0	37.9	34.88	37.6	33.99	36.52	38.64
c27703.graph_c0	42.86	37.5	37.95	43.41	46.16	42.25
c27704.graph_c0	10.02	12.31	11.68	11.98	16.74	10.13
c27705.graph_c0	48.36	29.54	30.86	45.78	34.62	37.77
c27706.graph_c0	24.37	22.77	22.58	28.9	27	26.58
c27707.graph_c0	41.36	41.88	41.55	48.35	66.49	71.36
c27708.graph_c0	48.38	40.97	44.27	42.9	38.8	48.03
c27709.graph_c0	38.64	39.34	37.96	43.17	37.92	36.22
c27710.graph_c0	24.88	28.04	26.22	25.06	23.07	23.66
c27711.graph_c0	21.61	20.11	22.52	25.83	25.8	27.95
c27712.graph_c0	30.64	35.03	38.62	46.53	56.4	50.95
c27712.graph_c1	8.44	11.01	9.96	14.91	19.62	14.82
c27713.graph_c0	46.7	41.48	41.08	35.42	38.18	31.73
c27714.graph_c0	21.86	21.85	20.42	25.79	24.37	25.94
c27715.graph_c0	45.45	33.84	37.76	37.95	28.43	40.62
c27716.graph_c0	28.12	35.47	33.45	25.52	26.66	23.45
c27717.graph_c0	26.29	42.5	46.77	31.55	22.06	25.85
c27718.graph_c0	30.05	25.03	25.85	33.94	31.91	32.79
c27718.graph_c1	54.33	46.59	42.65	50.7	52.85	55.35
c27719.graph_c0	27.27	38.13	29.14	42.27	39.89	25.22
c27721.graph_c0	51.2	43.38	36.3	43.83	49.1	35.33
c27722.graph_c0	32.68	36.56	38.23	29.33	30.49	39.96
c27723.graph_c0	28.43	36.77	34.4	38.74	40.75	31.89
c27724.graph_c0	21.65	28.46	22.81	22.39	22.37	23.15
c27725.graph_c0	48.04	48.43	34.22	44.08	44.07	39.32
c27726.graph_c0	30.63	33.04	32.09	37.8	47.44	38.29
c27726.graph_c1	15.96	12.65	18.08	23.89	25.09	16.01
c27727.graph_c0	29.83	27.43	30.07	38.19	31.98	37.49
c27728.graph_c0	11.93	9.12	10.97	13.28	8.46	9.76
c27729.graph_c0	39.04	41.89	43.68	30.28	28.86	36.84
c27730.graph_c0	31.02	34.26	50.21	22.63	32.06	40.32
c27731.graph_c0	22.9	30.01	37.69	22.48	23.09	26.62
c27733.graph_c0	42.4	43.26	41.14	37.1	40.57	43.68
c27734.graph_c0	36.17	33.61	34.99	32.21	28.91	34.74
c27735.graph_c0	48.41	40.27	40.15	41.88	41.71	44.12
c27736.graph_c0	10.68	11.62	11.88	12.85	14.79	14.02
c27737.graph_c0	35.37	33.92	37.76	47.14	36.44	33.51
c27737.graph_c1	34.88	30.02	34.16	35.13	34.05	29.89
c27738.graph_c0	29.8	27.12	26.28	33.33	33.22	27.01
c27739.graph_c0	49.83	49.49	52.78	50.35	40.48	47.73
c27740.graph_c0	67.72	33.6	24.85	31.74	47.94	25.49
c27741.graph_c0	30.51	35.38	41.5	30.98	27.5	40.55
c27742.graph_c0	16.07	22.82	16.71	17.06	22.78	18.53
c27743.graph_c0	31.75	29.21	31.88	30.59	30.05	31.14
c27744.graph_c0	31.36	27.37	28.45	22.45	20.61	22.82
c27746.graph_c0	33.02	25.73	29.42	30.9	33.09	35.8
c27747.graph_c0	34.89	26.85	31.65	31.63	28.78	39.08
c27748.graph_c0	40.89	32.91	34.74	22.93	22.33	33.42
c27748.graph_c1	14.87	8.72	11.05	7.5	6.5	11
c27749.graph_c0	27.81	24.96	28.14	32.23	32.24	30.61
c27749.graph_c1	28.93	35.47	27.79	40.22	41.17	36.51
c27750.graph_c0	25.51	25.56	25.03	28.57	20.82	24.62
c27751.graph_c0	23.9	24.41	22.15	25.95	28.2	22.96
c27752.graph_c0	21.63	24.26	28.74	28.58	39.51	21.84
c27753.graph_c0	25.41	23.78	24.17	22.62	26.9	25.68
c27754.graph_c0	3.15	5.28	4.34	4.41	3.27	3.3
c27756.graph_c0	28.97	26.5	22.4	30.27	29.45	25.69
c27757.graph_c0	23.08	17.91	25.81	23.48	22.56	27.39
c27758.graph_c0	15.4	7.55	33.43	8.89	13.73	37.87
c27759.graph_c0	24.8	24.8	22.58	32.41	30.13	27.11
c27760.graph_c0	30.45	33.92	30.01	35.37	34.24	27.92
c27761.graph_c0	17.63	17.75	19.97	15.72	15.03	18.18
c27762.graph_c0	12.37	11.05	10.78	10.17	10.12	10.55
c27763.graph_c0	34.73	25.87	30.63	25.07	29.28	37.21
c27764.graph_c0	23.12	24.5	23.86	28.25	25.97	22.48
c27765.graph_c0	2.77	3.13	1.98	3.18	3.58	4.52
c27766.graph_c0	25.63	23.83	25.32	26.53	26.69	22.12
c27767.graph_c0	11.79	12.21	9.95	11.18	10.37	11.07
c27768.graph_c0	32.79	32.88	35.3	28.14	27.68	31.32
c27769.graph_c0	20.1	18.74	19.91	24.4	29.43	18.03
c27770.graph_c0	12.68	16.6	9.16	16.42	7.86	6.21
c27771.graph_c0	36.6	33.04	30.82	35.56	29.45	30.37
c27772.graph_c0	11.31	11.54	11.59	11.33	10.93	11.79
c27773.graph_c0	21.14	19.63	22.71	14.01	15.23	17.83
c27774.graph_c0	30.57	25.75	30.55	24.67	25.62	22.45
c27774.graph_c1	32.1	28.41	36.64	29.44	27.4	24.24
c27775.graph_c0	27.02	32.3	27.32	26.39	22.71	23.12
c27776.graph_c0	25.09	22.18	24.13	27.92	23.5	24.72
c27777.graph_c0	28.63	34.09	28	31.44	33.46	32.75
c27779.graph_c0	20.28	17.61	14.47	21.3	18.36	15.39
c27780.graph_c0	23.31	24.37	19.25	27.21	28.17	23.83
c27782.graph_c0	29.52	30.84	29.99	30.83	29.06	32.19
c27783.graph_c0	23.8	26.21	26.9	21.11	27.53	26.96
c27783.graph_c1	19.95	24.69	23.58	22.22	21.03	21.03
c27785.graph_c0	23.25	20.16	20.91	21.7	17.44	21.4
c27786.graph_c0	20.65	24.49	12.32	37.51	33.01	23.95
c27787.graph_c0	19.32	22.26	21.01	23.89	22.18	20.53
c27788.graph_c0	37.31	31.05	35.73	29.16	21.72	29.46
c27790.graph_c0	17.26	16.38	16.25	18.89	15.18	19.8
c27791.graph_c0	37.79	29.44	20	33.26	29.97	25.08
c27791.graph_c1	34.27	27.25	26.11	32.99	26.69	23.84
c27792.graph_c0	20.65	20.59	16.3	17.41	19.78	19.14
c27793.graph_c0	29.02	33.38	24.19	30.95	31.05	24.34
c27794.graph_c0	23.71	21.93	26.63	26.04	35.05	32.4
c27795.graph_c0	29.21	30.66	31.32	25.46	25.5	27.62
c27796.graph_c0	9.07	14.84	9.44	10.64	14.9	7.62
c27796.graph_c1	16.64	31.27	24.19	28.7	25.51	22.39
c27797.graph_c0	24.18	21.66	21.42	26.18	25.09	23.68
c27798.graph_c1	19.59	21.46	29.97	25.86	25.91	22.59
c27799.graph_c0	41.46	31.47	34.81	26.06	30.07	34.6
c27800.graph_c0	18.63	20.83	18.93	31.85	29.82	20.38
c27801.graph_c0	30.14	31.02	40.57	27.02	23.35	35.09
c27801.graph_c1	27.56	28.06	34.2	23.26	23.04	29.09
c27802.graph_c0	27.3	24.65	30.95	18.91	23.23	20.27
c27803.graph_c0	26.91	30.77	20.41	47.48	36.65	36.23
c27804.graph_c0	28.15	26.07	24.23	40.92	33.48	31.64
c27805.graph_c0	20.09	16.67	26.98	19.33	17.33	21.92
c27806.graph_c0	21.37	28.31	24.57	35.43	35.59	24.66
c27807.graph_c0	17.27	19.78	23.51	18.55	18.58	18.01
c27808.graph_c0	31.4	28.99	29.12	27.96	33.15	29.27
c27809.graph_c0	30.76	28.77	31.45	32.22	33.17	37
c27810.graph_c0	16.84	20.54	26.25	17.85	19.44	20.89
c27811.graph_c0	8.7	9.47	13.78	20.66	15.9	15.08
c27812.graph_c0	32.09	32.82	29.81	33.65	31	29.37
c27814.graph_c0	26.94	22.72	24.27	24.81	23.59	27.52
c27816.graph_c0	4.31	7.45	5.16	5.47	7.39	9.68
c27816.graph_c1	30.67	30.16	31.99	27.02	34.14	34.44
c27817.graph_c0	40.45	32.26	43.69	20.39	29.7	35.08
c27818.graph_c0	36.12	38.23	39.57	40.27	44.81	41.43
c27819.graph_c0	20.78	30.31	22.44	22.8	19.97	17.23
c27820.graph_c0	31.47	31.95	38.39	28.5	23.54	33.24
c27821.graph_c0	14.22	11.35	16.69	13.84	15.26	13.44
c27822.graph_c0	7.58	7.9	5.52	4.9	3.18	12.6
c27823.graph_c0	26.73	30.27	21.04	26.15	21.28	14.75
c27824.graph_c0	18.35	22.56	18.4	14.35	22.18	24.55
c27825.graph_c0	34.09	36.94	42.01	30.85	28.34	31.52
c27826.graph_c0	15.47	16.62	10.85	11.13	14.72	14.25
c27827.graph_c0	25.47	32.95	29.72	27.09	29.29	29.66
c27828.graph_c0	39.26	44.78	40.12	43.84	40.87	29.63
c27829.graph_c0	19.8	15.85	21.95	17.56	20.41	17.73
c27830.graph_c0	6.06	6.37	10.94	7.87	5.37	7.41
c27831.graph_c0	35.31	38.71	36.44	33.26	30.97	31.13
c27832.graph_c0	29.18	28.69	31.98	27.98	29.93	32.29
c27833.graph_c0	29.95	28.33	27.91	28.12	29.49	34.14
c27834.graph_c0	26.54	29.64	30.68	25.23	27.86	32.81
c27835.graph_c0	21.1	26.2	22.77	21.63	20.72	21.94
c27836.graph_c0	27.17	30.89	31.54	24.66	21.7	24.99
c27837.graph_c0	20.57	16.92	21.93	15.62	15.87	17.98
c27838.graph_c0	24.45	24.8	21.36	27.46	23	19.68
c27838.graph_c1	44.27	39.76	34.75	47.8	43.24	40.35
c27839.graph_c0	28.59	24.91	27.92	25.93	24.65	27.22
c27840.graph_c0	34.78	30.96	31.67	26.03	26.9	34.3
c27841.graph_c0	25.17	29.56	27.77	26.02	27.4	28.14
c27842.graph_c0	27.52	25.64	26.05	29.72	28.46	27.47
c27843.graph_c0	22.99	25.22	23.33	28.9	26.39	24.1
c27844.graph_c0	24.83	28.1	28.05	22.22	21.71	25.93
c27845.graph_c1	37.96	37.33	31.35	29.76	29.8	30.86
c27846.graph_c0	30.38	31.03	33.27	29.12	30.48	34.35
c27847.graph_c0	15.74	15.49	10.35	20.65	16.52	19.9
c27849.graph_c0	21.17	24.04	21.71	23.36	27.68	31.07
c27850.graph_c0	25.74	29.11	37.42	30.98	36.6	39.49
c27850.graph_c1	22.33	23.22	41.63	26.74	32.44	36.37
c27851.graph_c0	26.54	24.86	26.62	20.69	23.55	22.14
c27851.graph_c1	21.19	22.26	19.46	18.77	16.24	17.02
c27852.graph_c0	27.31	27.66	28.82	34.65	28.24	29.62
c27852.graph_c1	37.31	33.3	33.92	43.37	42.17	39.7
c27853.graph_c0	41.01	36.49	33.04	28.18	27.95	22.75
c27854.graph_c0	26.24	26.53	22.08	25.02	28.08	30.36
c27855.graph_c0	16.03	16.13	18.05	13.18	15.4	19.25
c27856.graph_c0	35.23	32.58	36.9	30.82	32.05	32.1
c27857.graph_c0	23.32	15	13.28	16.38	21.61	26.06
c27858.graph_c0	23.03	32.96	20.74	21.35	27.95	22.02
c27859.graph_c0	19.26	22.04	16.63	22.67	21.48	19.66
c27860.graph_c0	18.56	17.95	21.55	16.71	16.21	21.33
c27861.graph_c0	11.79	13.78	5.03	14.86	18.38	13.57
c27862.graph_c0	13.78	12.65	53	3.93	4.83	16.98
c27863.graph_c0	33.7	29.54	33.34	31.33	32.92	35.86
c27864.graph_c0	33.86	31.15	27.01	33.77	27.96	28.82
c27865.graph_c0	32.91	32.35	36.24	29.48	25.43	33.56
c27866.graph_c0	133.7	136.97	127.28	151.5	139.29	144.51
c27867.graph_c0	88.62	60.92	70.29	67.05	78.75	91.12
c27868.graph_c0	146	137.64	141.74	128.93	109.21	134.68
c27869.graph_c0	89.34	85.2	92.87	98.66	107.14	134.19
c27870.graph_c0	110.61	93.78	115.82	97.66	103.09	123.47
c27871.graph_c0	44.77	50.91	41.08	54.4	71.59	72.31
c27871.graph_c1	106.32	118.22	93.42	111.05	139.2	152.72
c27872.graph_c0	117.25	121.73	215.61	78.65	79.5	125.87
c27873.graph_c0	114.55	102.9	118.43	106.43	94.65	99.8
c27874.graph_c0	67.62	65.56	65.14	64.9	70.08	71.93
c27875.graph_c0	105.66	130.64	115.98	127.14	162.72	164.53
c27876.graph_c0	93.76	104.76	87.96	101.33	116.44	120.37
c27878.graph_c0	123.35	113.08	126.58	93.52	97.53	120.43
c27879.graph_c0	57.15	61.67	61.61	59.19	71.81	59.87
c27880.graph_c0	81.81	93.87	104.41	98.15	95.57	105.61
c27881.graph_c0	116.5	145.89	138.11	105.28	117.03	110.18
c27882.graph_c0	40.36	40.73	41.23	46.96	43.59	41.57
c27882.graph_c1	78.68	79.99	82.07	83.43	78.91	86.15
c27884.graph_c0	98.53	117.34	125.41	91.28	85.71	95.11
c27885.graph_c0	115.86	109.19	109.48	118.56	98.34	118.46
c27886.graph_c1	4.77	4.46	0	2.22	0	7.14
c27886.graph_c2	129.81	122.4	86.1	118.61	105.04	128.9
c27887.graph_c0	167.36	160.97	166.06	151.85	140.31	136.08
c27888.graph_c0	129.06	130.4	130.6	168.04	187.98	171.99
c27889.graph_c0	100.52	90.13	92.39	96.31	102.52	132.49
c27891.graph_c0	60.2	54.07	68.95	55.91	70.34	79.36
c27891.graph_c1	137.71	125.75	143.2	115.84	130.41	162.8
c27892.graph_c0	127.18	101.44	119.18	111.73	91.03	109.82
c27893.graph_c0	71.02	92.71	98.05	70.85	77.62	76.58
c27894.graph_c0	133.03	117.19	110.68	124.87	113.58	113.18
c27895.graph_c0	6	7.09	5.84	8.12	8.1	4.61
c27896.graph_c0	93.11	104.02	119.61	145.02	105.65	95.19
c27897.graph_c0	80.62	108.29	95.37	78.39	101.12	105.8
c27898.graph_c0	136.89	135.4	139.38	156.65	119.42	141.04
c27899.graph_c0	105.35	102.04	114.85	116.02	141.4	137.49
c27900.graph_c0	53.62	68.04	60.58	63.19	84.65	83.6
c27900.graph_c1	21.2	23.35	19.57	27.42	33.2	30.61
c27901.graph_c0	124.56	102.21	106	105.6	103.88	128.53
c27902.graph_c0	87.31	95.73	69.76	148.86	124.48	75.44
c27903.graph_c0	44.31	55.6	56.16	45.5	47.4	54.41
c27904.graph_c0	122.47	93.62	184.93	105.65	182.26	166.49
c27905.graph_c0	91.99	100.48	96.05	85.85	86.67	78.88
c27906.graph_c0	84.52	53.3	110.92	76.51	108.59	110.34
c27907.graph_c0	93.94	83.82	67.47	58.6	70.54	70.52
c27908.graph_c0	74.84	76.2	83	70.95	72.19	98.76
c27909.graph_c0	88.41	82.39	91.08	76.14	79.31	89.03
c27910.graph_c0	97.48	97.43	92.93	73.9	72.91	78.27
c27911.graph_c0	67.93	64.82	52.47	57.7	62.56	65.02
c27912.graph_c0	11.51	13.46	9.44	16.9	20.58	13.84
c27912.graph_c1	25.14	12.67	14.7	29.39	45.02	35.77
c27913.graph_c0	88.35	100.65	108.82	87.9	101.63	105.82
c27914.graph_c0	105.93	86.28	93.57	69.37	68.06	85.46
c27915.graph_c1	19.42	14.9	19.56	14.06	15.7	13.37
c27916.graph_c0	74.2	70.15	66.52	78.91	78.18	86.76
c27917.graph_c0	67.58	60.5	79.85	59.41	60.78	72.93
c27918.graph_c0	131.27	99.16	120.8	95.55	75.87	97.93
c27919.graph_c0	71.51	74.35	95.37	56.56	64.77	78.81
c27920.graph_c0	71.28	86.02	80.41	67.6	72.69	74.73
c27921.graph_c0	98.64	100.33	99.15	74.09	77.09	82.78
c27922.graph_c0	54.56	78.25	180.64	14.31	13.01	37.61
c27923.graph_c0	97.53	118.19	89.92	115.22	118.42	113.61
c27924.graph_c0	106.71	100.23	136.3	66.6	74.81	101.34
c27925.graph_c0	105.81	98.91	94.44	92.18	83.2	84.43
c27925.graph_c1	4.55	4.9	4.02	5.5	5.2	3.94
c27926.graph_c0	104.24	104.05	102.57	99.73	132.27	128.15
c27927.graph_c0	109.3	98.14	127.92	84.83	93.99	125.68
c27928.graph_c0	14.38	8.25	7.71	12.76	15.66	15.54
c27929.graph_c0	96.49	88.24	79.2	77.88	73.9	80.68
c27930.graph_c0	86.25	101.47	94.98	112.19	140.11	144.64
c27931.graph_c0	123.3	97.61	116.31	107.04	94.69	107.44
c27932.graph_c0	69.88	63.3	68.14	56.77	54.61	67
c27933.graph_c0	106.25	97.56	109.73	103.55	93.91	117.91
c27934.graph_c0	94.78	100.28	98.28	80.9	80.29	87.73
c27935.graph_c0	98.06	103.84	101.57	102.36	116.95	118.83
c27936.graph_c0	17.57	21.39	14.64	20.68	28.27	22.16
c27936.graph_c1	17.6	14.36	15.97	19.27	22.13	19.64
c27937.graph_c0	74.05	64.15	74.41	68.9	72.78	82.86
c27938.graph_c0	67.63	75.49	66.56	62.59	50.88	56.58
c27938.graph_c1	91.21	98.55	84.21	83.97	77.49	76.52
c27939.graph_c1	42.87	42.18	44.96	46.85	45.02	47.5
c27940.graph_c0	91.3	87.57	93.43	79.49	73.98	75.52
c27941.graph_c0	122.5	108.96	107.83	134.33	112.29	115.15
c27942.graph_c0	104.06	107.97	88.32	104.98	102.06	97.68
c27942.graph_c1	88.79	86.29	77.25	94.52	82.28	88.15
c27943.graph_c0	117	99.86	104.79	80.75	81	87.36
c27944.graph_c0	90.61	88.26	96.53	82.8	85.53	89.99
c27946.graph_c0	97.49	102.53	113.93	89.19	68.03	69.46
c27947.graph_c0	44.76	30.32	37.51	38.88	32.58	34.39
c27947.graph_c1	102.1	79.8	86.88	81.81	74.65	107.84
c27948.graph_c0	88.85	90.82	96.54	102.35	103.56	98.11
c27949.graph_c0	103.06	91.03	88.22	98.31	81.81	91.97
c27950.graph_c0	78.74	69.78	88.14	89.24	93.65	106.17
c27951.graph_c0	70.03	54.2	56.88	69.44	73.43	85.22
c27951.graph_c1	34.23	31.65	37.09	47.41	49.27	46.48
c27952.graph_c0	100.28	95.02	68.91	99.07	102.61	101.34
c27953.graph_c0	178.95	169.79	199.51	135.77	139.92	186.25
c27954.graph_c0	200.69	246.57	272.2	233.47	249.4	238.55
c27955.graph_c0	208.77	188.04	226.94	209.95	192.27	197.36
c27956.graph_c0	205.08	190.4	162.58	225.7	191.92	183.55
c27957.graph_c0	25.54	28.74	24.5	26.72	29.48	25.55
c27958.graph_c0	375.16	323.9	399.85	269.96	285.45	314.67
c27959.graph_c0	10.38	10.01	12.8	10.19	10.96	8.95
c27959.graph_c1	367.31	361.21	371.06	349.84	375.12	517.77
c27960.graph_c0	371.59	298.23	367.87	338.58	306.49	344.5
c27961.graph_c0	316.5	310.6	260.31	286.68	302.15	259.92
c27962.graph_c0	193.6	202.67	196.93	187.17	193.78	235.93
c27963.graph_c0	245.14	203.78	247.44	257.67	385.35	323.69
c27964.graph_c0	176.62	193.91	211.03	240.41	208.74	217.79
c27965.graph_c0	204.48	198.08	239.21	182.65	197.37	236.69
c27966.graph_c0	182.8	178.53	199.02	160.02	160.54	212.98
c27967.graph_c0	205.79	214.56	196.13	270.28	225.52	278.04
c27968.graph_c0	266.22	276.38	287.81	254.57	277.08	327.34
c27968.graph_c1	18.33	20.74	19.09	21.28	23.71	24.55
c27969.graph_c0	254.77	220.56	445.7	168.3	145.42	246.27
c27970.graph_c0	75.77	67.11	56.17	70.08	65.41	73.89
c27971.graph_c0	254.66	278.43	252.32	214.23	231.54	325.31
c27972.graph_c0	20.85	23.36	26.01	26.18	24.18	29.79
c27973.graph_c0	204.65	229.07	306.43	407.3	151.33	266
c27974.graph_c0	299.53	268.7	296.9	262.65	217.89	284.71
c27975.graph_c0	445.56	572.76	522.42	417.54	524.55	601.94
c27976.graph_c0	125.13	117.31	116.69	135.98	89.02	99.16
c27977.graph_c0	337.12	427.22	365.88	355.04	377.05	420.9
c27978.graph_c0	1933.21	1606.27	1919.21	1093.75	1014.7	1283.47
c27979.graph_c0	1784.12	1417.48	1481.6	1342.07	1264.66	1700.79
c27980.graph_c0	99.84	188.54	153.55	186.95	163.39	120.31
c27981.graph_c0	39.66	37.07	36.8	48.08	34.39	32.47
c27982.graph_c0	1135.22	1029.92	1204.74	1003.33	962.84	1213.38
c27983.graph_c0	359.49	339.31	354.35	330.88	294.98	340.55
c27984.graph_c0	133.07	170.59	98.99	167.22	158.03	115.24
c27985.graph_c0	384.41	384.11	415.49	283.51	221.9	220.37
c27986.graph_c0	299.71	293.01	406.73	251.26	289.33	415.36
c27987.graph_c0	170.91	124.15	209.58	967.67	1209.06	326.69
c27988.graph_c0	376.94	272.26	338.03	270.92	283.2	353.39
c27989.graph_c0	2266.27	1742.79	2353.88	1590.1	1455.97	1727.78
c27990.graph_c0	467.95	655.51	289.14	509.07	462.83	475.76
c27990.graph_c1	64.81	83.45	28.95	79.45	81.73	66.51
c27991.graph_c0	89.35	104.72	129.45	76.23	92.61	122.07
c27991.graph_c1	334.56	367.35	387.97	305.11	375.05	439.54
c27992.graph_c0	1230.83	964.45	1238.81	911.03	875.35	1053.9
c27993.graph_c0	161.65	155.31	141.68	183.33	177.15	197.05
c27994.graph_c0	159.99	150.74	150.37	144.77	179.4	197.77
c27995.graph_c0	120.74	100.56	116.78	115.97	144	120
c27996.graph_c0	142.69	92.05	148.03	91.19	131.89	229.04
c27997.graph_c0	388.62	344.89	460.23	312.6	370.57	468.69
c27998.graph_c0	186.64	156.17	168.05	162.65	142.9	177.22
c27999.graph_c0	151.99	137.45	163.09	132	134.83	158.15
c27999.graph_c1	89.54	83.17	100.71	76.06	84.26	95.29
c28000.graph_c0	62.94	60.6	59.33	68.65	52.77	59.32
c28000.graph_c1	167.3	124.43	147.8	155.5	155.61	148.16
c28001.graph_c0	186.6	217.74	214.61	178.9	177.8	208.58
c28003.graph_c0	373.9	280.87	312.24	282.24	294.54	362.15
c28004.graph_c0	90.7	90.06	96.24	98.89	90.64	110.18
c28004.graph_c1	142.77	137.18	156.31	150.02	151.65	174.65
c28005.graph_c0	120.42	112.77	121.55	120.22	116.28	133.17
c28006.graph_c0	109.72	119.58	132.27	130.76	124.23	118.22
c28007.graph_c0	97.77	117.39	90.29	97.69	101.09	99.94
c28008.graph_c0	395.1	310.07	385.57	359.32	359.67	432.79
c28008.graph_c1	261.62	237.22	249.43	254.53	255.05	330.6
c28009.graph_c0	143.8	142.41	164.16	113.45	102.34	147.83
c28010.graph_c0	15.39	23.41	20.38	23.72	23.11	28.34
c28010.graph_c1	138.24	162.2	166.2	144.61	159.24	194.44
c28011.graph_c0	90.94	124.93	91.68	113.77	111.98	127.21
c28012.graph_c0	51.85	50.26	47.53	59.97	62.96	75.14
c28013.graph_c0	511.42	418.81	614.29	361.41	350.29	333.1
c28014.graph_c0	102.52	92.68	109.09	109.83	124.51	137.42
c28015.graph_c0	195.85	166.54	178.45	174.91	150.31	170.7
c28016.graph_c0	224.26	192.85	253.93	220.81	239.16	264.29
c28017.graph_c0	320.72	269.89	264.36	282.84	229.86	308.16
c28017.graph_c1	233.27	194.55	198.23	171.92	159.73	170.36
c28018.graph_c0	207.92	176.58	211.32	179.97	167.12	196.28
c28019.graph_c0	859.76	757.11	711.03	689.27	548.93	596.64
c28020.graph_c0	18.94	18.82	23.93	20.99	24.65	19.87
c28021.graph_c0	225.85	218.26	278.74	190.16	204.76	241.02
c28021.graph_c1	251.35	201.22	221.44	200.25	157.43	198.25
c28022.graph_c0	85.28	76.76	105.2	87.54	65.7	89.47
c28023.graph_c0	289.3	194.64	110.91	231.24	171.74	162.82
c28024.graph_c0	158.02	156.69	139.76	148.88	146.77	177.05
c28025.graph_c0	112.02	116.73	142.85	98.92	78.76	82.2
c28026.graph_c0	124.51	123.23	111.27	161.85	150.05	121.74
c28027.graph_c0	29.33	37.38	33.45	39.24	37.02	41.36
c28027.graph_c1	35.97	40.84	53.34	47.74	49.74	55.59
c28028.graph_c0	288.62	271.4	381.26	165.45	157.59	265.51
c28028.graph_c1	231.7	204.14	295.37	124.54	109.3	208.13
c28029.graph_c0	119.27	112.03	118.48	135.36	127.23	141.58
c28030.graph_c0	223.75	194.33	198.31	206.4	213.43	226.44
c28030.graph_c1	41.76	39.35	44.35	43.88	49.75	44.3
c28031.graph_c0	174.38	183.95	169.36	152.17	160.18	135.7
c28032.graph_c0	161.22	174.12	142.75	191.06	199.46	173.73
c28033.graph_c0	104.56	122.29	111.95	106.49	107.34	108.4
c28034.graph_c0	149.97	146.72	194.36	150.11	155.8	180.99
c28035.graph_c0	74.53	72.96	98.74	72.53	110.05	120.26
c28035.graph_c1	9.59	19.44	15.71	5.78	12.38	15.67
c28036.graph_c0	49.04	49.12	59.7	61.75	70.92	72.08
c28036.graph_c1	75.62	75.16	89.2	73.7	92.45	97.82
c28037.graph_c1	35.38	39.57	31.92	41.77	39.69	33.95
c28038.graph_c0	67.55	57.39	61.13	68.55	53.88	55.46
c28039.graph_c0	56.46	47.17	52.48	64.59	68.29	64.44
c28040.graph_c0	59.69	44.49	67.58	47.3	52.82	72.48
c28041.graph_c0	45.75	44.56	43.9	48.64	50.3	50.24
c28042.graph_c0	43.91	55.63	50.99	41.14	46.18	39.16
c28043.graph_c0	54.04	46.07	45.36	50.37	42.89	44.63
c28044.graph_c0	27.2	23.58	24.92	25.74	23	25.36
c28045.graph_c0	95.69	71.6	76.47	58.58	52.4	77.39
c28046.graph_c0	187.93	142.84	175.05	152.58	140.94	133.04
c28047.graph_c0	212.36	196.62	248.1	221.17	194.81	222.06
c28048.graph_c0	49.71	51.07	55.56	39.46	42.76	51.83
c28049.graph_c0	231.01	195.89	221.61	158.66	147.05	176.82
c28050.graph_c1	13.17	16.29	20.71	21.9	16.54	28.22
c28051.graph_c0	51.49	54.48	60.03	50.46	47.35	60.12
c28052.graph_c0	60.22	51.3	65.49	58.1	65.35	70.21
c28053.graph_c0	17.54	21.93	16.44	17.21	16.45	11.45
c28054.graph_c1	35.39	33.04	28.13	18.49	18.74	31.67
c28055.graph_c0	64.04	58.05	60.8	65.23	59.51	69.54
c28056.graph_c0	118.2	149.29	123.47	149.99	157.58	138.18
c28057.graph_c0	36.06	48.57	60.76	33.68	35.09	39.42
c28058.graph_c0	46.02	42.12	45.58	45.01	50.8	64.97
c28059.graph_c0	101.16	81.07	120.62	86.92	84.79	103.65
c28060.graph_c0	53.44	47.43	49.93	42.83	43.47	57.16
c28061.graph_c0	34.21	37.07	47.15	32.34	24.41	30.55
c28062.graph_c0	55.96	51.5	88.49	46.49	45.94	57.41
c28063.graph_c0	59.64	48.53	71.09	62.95	49.45	48.61
c28063.graph_c1	407.63	339.92	495.74	316.53	276.9	299.02
c28064.graph_c0	67.13	48.66	67.51	58.49	46.71	51.89
c28064.graph_c1	48.81	53.32	51.93	41.47	32.31	32.11
c28065.graph_c0	51.35	39.45	50.02	63.4	52.97	56.76
c28066.graph_c0	47.83	45.3	50.66	40.21	36.75	52.5
c28067.graph_c0	192.72	167.29	215.58	191.61	200.62	226.02
c28068.graph_c0	105.82	112.43	108.23	102.33	111.72	116.01
c28069.graph_c0	313.7	345.9	288.32	309.22	325.75	347.32
c28070.graph_c0	45.85	45.73	46.66	53.68	52.27	55.67
c28071.graph_c1	199.79	164.56	238.72	157.31	185.24	237.85
c28072.graph_c0	82.64	69.94	72.83	34.51	22.3	40.1
c28073.graph_c0	5.11	6.26	7.95	7.69	5.13	7.12
c28074.graph_c0	468.05	496.29	508.26	677.13	516.02	531.67
c28075.graph_c0	50.28	58.54	43.38	58.38	58.73	55.22
c28076.graph_c0	46.85	44	55.68	52.62	46.64	53.13
c28077.graph_c0	122.29	129.54	131.56	109.04	113.62	138.95
c28078.graph_c0	42.25	39.37	43.45	49.76	42.3	59.97
c28079.graph_c0	34.63	32.96	52.99	31.94	31.56	43.65
c28080.graph_c0	41.28	36.71	46.54	42.69	44.8	53.51
c28080.graph_c1	51.4	40.46	50.31	57.74	58.89	64.09
c28081.graph_c0	39.72	58.54	36.75	47.13	52.01	41.55
c28082.graph_c0	183.98	148.89	173.42	178.61	146.91	181.89
c28084.graph_c0	24.44	25.35	26.29	30.4	41.2	32.91
c28085.graph_c0	87.13	77.68	80.44	78.91	82.59	88.61
c28086.graph_c0	50.63	61.23	59.22	61.72	59.26	54.75
c28087.graph_c0	51.57	49.26	43.78	40.6	40.64	25.78
c28088.graph_c0	26.01	26.18	25.19	21.54	25.59	19.79
c28088.graph_c1	21.17	27.11	30.16	23.59	26.72	24.85
c28089.graph_c0	67.75	53.13	56.43	53.48	43.23	51.29
c28090.graph_c0	42.01	20.96	21.31	21.09	22.15	29.06
c28090.graph_c1	160.11	87.92	75.43	73.54	69.29	108.56
c28091.graph_c0	128.58	119.73	98.51	124.92	104.28	129.14
c28091.graph_c1	8.18	7.9	5.75	9.13	7.13	1.18
c28092.graph_c0	41.72	49.85	47.34	41.7	47.66	59.16
c28093.graph_c0	21.76	28.57	31.94	29.35	25.66	36.83
c28094.graph_c0	39.69	40.41	34.21	55.33	45.91	43.32
c28095.graph_c0	31.8	35.61	38.46	27.51	32.26	38.42
c28096.graph_c0	40.7	38.28	33.11	49.77	52.46	38.1
c28097.graph_c0	46.27	36.95	41.3	44.17	36.45	38.5
c28098.graph_c0	34.91	25.75	41.24	22.44	29.64	39.08
c28099.graph_c0	30.85	37.22	44.84	45.61	40.73	41.79
c28100.graph_c0	47.86	45.03	33.18	50.86	56.02	56.36
c28101.graph_c0	22.75	27.53	24.07	24.53	25.56	25.89
c28101.graph_c1	13.46	18.35	22.83	16.82	17.27	20.17
c28102.graph_c0	52.59	46.53	53.67	48.98	52.4	52.49
c28104.graph_c1	175.61	189.58	198.4	185.77	215.06	199.71
c28105.graph_c0	47.96	51.22	44.35	35.74	39.13	43.97
c28106.graph_c0	8.55	7.89	14.37	5.68	8.5	11.52
c28106.graph_c1	96.55	83.63	128.19	45.08	70.12	101.81
c28107.graph_c0	46.82	44.16	45.36	47.06	39.67	48.85
c28107.graph_c1	23.6	23.35	24.47	32.69	23.34	18.87
c28108.graph_c0	42.14	40.72	48.28	41.6	37.18	45.89
c28109.graph_c0	199.53	215.2	293.13	120.94	132.22	224.87
c28110.graph_c0	46.13	49.35	46.59	47.28	57.27	56.62
c28111.graph_c0	59.77	58.96	58.48	53.58	53.25	71.51
c28111.graph_c1	23.03	29.22	27.83	24.05	24.5	36.63
c28112.graph_c0	41.8	41.02	35.78	66.95	57.92	47.5
c28113.graph_c0	94.85	96.06	84.62	70.01	65.83	61.02
c28114.graph_c0	92.26	80.39	89.38	75.01	76.72	99.27
c28115.graph_c0	81.98	77.35	69.04	80.22	95.65	102.18
c28116.graph_c0	68.74	61.71	63.69	76.62	65.38	64.54
c28117.graph_c0	22.75	34.6	26.77	39.6	34.68	29.55
c28117.graph_c1	94.91	121.05	92.53	110.92	117.52	106.58
c28118.graph_c0	73.55	63.92	101.97	56.63	56.44	79.79
c28119.graph_c0	94.9	77.58	97.08	92.19	75.75	82.27
c28120.graph_c0	62.74	67.38	52.01	78.07	65.29	63.51
c28121.graph_c0	17.75	22.21	20.6	20.21	20.22	19.95
c28122.graph_c0	147.28	152.76	146.8	137.73	131.17	132.44
c28123.graph_c0	45.51	44.82	41.74	55.72	59.1	45.83
c28125.graph_c0	186.62	188.84	197.73	185.16	207.6	251.15
c28126.graph_c0	57.58	48.76	47.96	64.19	63.96	71.22
c28127.graph_c0	72.04	63.54	79.94	66.05	67.52	75.21
c28129.graph_c0	99.95	94.46	90.65	70.16	59.56	66.82
c28130.graph_c0	57.15	51.58	50.47	58.36	51.78	56.24
c28131.graph_c0	393.18	347.21	393.96	321.18	352.11	443.68
c28132.graph_c0	87.04	52.61	53.74	43.89	47.9	54.82
c28133.graph_c0	26.55	22.36	66.29	21.2	38.94	39.24
c28133.graph_c1	4.62	10.03	15.86	6.19	11.62	9.03
c28135.graph_c0	235.71	232.19	267.67	219.82	201.36	215.93
c28136.graph_c0	71.98	82.35	77.74	59.22	69.09	61.09
c28137.graph_c0	102.18	87.13	103.19	94.55	78.82	91.83
c28139.graph_c0	60.82	54.93	50.71	97.43	95.44	92.2
c28140.graph_c0	60.47	48.67	52.79	57.71	54.98	68.95
c28141.graph_c0	86.16	91.63	101.52	68.49	59.04	65.56
c28142.graph_c0	84.21	86.8	98.44	89.36	84.03	92.67
c28143.graph_c0	87.27	67.56	109.67	58.95	55.83	68.2
c28144.graph_c0	10.9	11.95	11.47	13.83	16.87	13.76
c28144.graph_c1	21.21	27.1	19.47	28.21	29.09	27.5
c28146.graph_c0	63.24	64.2	50.07	72.94	65.72	78.93
c28147.graph_c0	51.43	63.39	50.51	70.97	69.02	73.26
c28148.graph_c0	57.03	54.83	54.42	62.67	58.24	55.39
c28149.graph_c0	59.16	65.63	67.15	50.71	56	56.7
c28150.graph_c0	49.38	74.34	62.25	71.17	67.65	44.46
c28151.graph_c0	43.28	48.62	59.26	47.72	45.99	50.15
c28152.graph_c0	17.25	20.26	14.91	25.81	22.08	21.02
c28152.graph_c1	84.92	97.57	92.28	102.98	107.64	89.58
c28153.graph_c0	44.59	46.07	38.77	57.48	59.07	57.47
c28154.graph_c0	42.4	36.71	41.57	39.45	41	54.17
c28155.graph_c0	177.12	170.85	172.64	158.9	170.25	204.54
c28156.graph_c0	56.23	51.61	53.7	48.02	55.93	65.5
c28157.graph_c0	33.85	36.42	36.58	29.39	24.1	27.02
c28158.graph_c0	70.05	57.64	66.51	65.15	64.66	68.72
c28159.graph_c0	155.12	148.8	164.27	119.59	117.51	139.37
c28160.graph_c0	18.96	16.14	18.43	22.05	20.83	22.85
c28161.graph_c0	72.34	49.76	57.17	37.26	44.57	53.66
c28163.graph_c0	62.92	54.93	67.35	55.49	52.25	58.32
c28164.graph_c1	74.69	53.6	68.16	56.24	61.3	69.98
c28165.graph_c0	67.02	60.33	70.92	57.29	61.9	64.57
c28166.graph_c0	58.61	54.11	62.42	61.79	61.75	68.47
c28167.graph_c0	24.89	35.57	28.62	29.18	26.32	22.82
c28168.graph_c0	80.16	63.07	71.59	61.99	45.03	50.04
c28168.graph_c1	82.68	71.26	70.72	72.64	50.13	53.61
c28169.graph_c0	13.34	12.32	15.36	14.85	10.47	17.43
c28169.graph_c1	31.87	31.87	40.31	37.19	41.91	47.97
c28170.graph_c0	65.93	63.32	70.79	46.32	69.35	72.12
c28171.graph_c0	85.01	77.32	78.78	68.05	63.88	73.14
c28172.graph_c0	47.8	36.61	51.99	53.6	56.09	73.57
c28172.graph_c1	3.01	2.23	1.72	2	3.34	2.57
c28173.graph_c0	61.41	52.99	54.95	66.11	69.68	80.32
c28174.graph_c0	568.61	469.73	201.43	376.52	239.81	151.24
c28175.graph_c0	125.73	139.38	152.85	118.77	125.13	148.49
c28176.graph_c3	34.59	31.25	22.38	43.53	44.2	40.32
c28177.graph_c0	46.3	48.32	35.74	43	36.97	30.57
c28178.graph_c0	9.37	8.28	6.44	12.26	9.87	7.99
c28179.graph_c0	23.5	23.6	26.88	19.02	12.82	15.67
c28179.graph_c1	91.96	80.89	103.46	62.68	72.85	79.1
c28180.graph_c0	13.65	11.04	14.36	7.25	7.89	12.81
c28180.graph_c1	38.08	17.98	35.7	20.63	17.22	30.07
c28181.graph_c0	97.49	123.95	152.83	63.89	74.9	104.15
c28182.graph_c0	84.51	65.34	70.34	64.67	57.2	76.12
c28182.graph_c1	26.84	15.55	31.58	34.23	17.35	37.18
c28183.graph_c0	10.13	9.78	7.22	11.73	13.49	16.19
c28184.graph_c0	37.37	41.37	44.18	43.85	43.24	40.93
c28184.graph_c1	26.41	32.56	32.31	45.41	31.99	30.66
c28185.graph_c0	35.91	42.83	38.11	37.8	35.11	32.33
c28186.graph_c0	75.64	92.21	84.56	71.45	55.86	68.12
c28187.graph_c0	53.66	57.25	55.02	48.92	54.77	61.4
c28188.graph_c0	161.86	129.22	163.19	142.4	159.62	167.28
c28189.graph_c0	46.42	44.77	43.2	39.16	36.02	45.42
c28190.graph_c0	68.3	62.7	63.27	64.12	56.38	54.33
c28191.graph_c0	543.2	617.78	618.39	576.67	683.68	789.64
c28192.graph_c0	36.02	28.18	30.38	29.8	30	32.03
c28193.graph_c0	304.86	268.35	288.64	268.06	249.21	362.08
c28194.graph_c0	226.44	201.58	254.09	213.97	204.71	241.01
c28195.graph_c0	23.41	20.19	27.13	26.9	19.9	24.75
c28195.graph_c1	54.84	55.44	53.84	41.84	48.14	50.3
c28196.graph_c0	13.2	20.09	47.83	31.42	43.46	105.35
c28197.graph_c0	13.12	14.33	14.28	14.31	15.23	18.63
c28198.graph_c0	94.55	81.37	101.16	86.8	89.34	102.89
c28199.graph_c0	92.71	94.45	93.22	119.07	116.29	120.74
c28200.graph_c0	12	13.13	7.94	24.05	24.61	10.06
c28201.graph_c0	17.88	22.96	20.79	16.57	18.16	16.73
c28202.graph_c0	14.58	12.02	17.32	11.91	10.06	17.88
c28202.graph_c1	11.33	8.92	14.29	11.66	10.25	12.65
c28203.graph_c0	173.95	170.89	163.23	182.33	201.05	194.5
c28204.graph_c0	8.97	11.18	8.71	21.79	18.6	9.98
c28205.graph_c0	62.33	53.24	53.97	78	75.81	73.02
c28206.graph_c0	12.27	13.49	11.06	17.57	18.87	15.75
c28207.graph_c0	11.57	12.1	11.24	14.49	15.22	11.21
c28208.graph_c0	35.37	39.78	39.08	37.56	34.37	44.2
c28209.graph_c0	14.07	10.31	8.98	10.66	11.22	6.32
c28209.graph_c1	4.69	2.95	6.47	3.49	6.54	6.45
c28210.graph_c0	13.63	14.32	12.91	15.78	17.76	16.1
c28211.graph_c0	19.3	13.29	16	14.22	17.12	13.92
c28212.graph_c0	11.64	11.96	11.1	10.16	9.8	12.53
c28212.graph_c1	17.54	14.77	18.57	15.99	16.06	18.87
c28213.graph_c0	16.71	16.71	15.53	16.7	17.41	19.97
c28214.graph_c0	20.65	21.38	18.79	21.75	20.26	16.18
c28215.graph_c0	31.3	33.66	35.34	31.97	31.95	34.19
c28216.graph_c0	16.33	14.84	16.79	11.84	14.98	13.95
c28217.graph_c0	8.52	9.98	10.78	14.42	10.32	10.91
c28218.graph_c1	9.06	7.72	20.78	4.92	6.44	15.18
c28219.graph_c1	15.19	18.55	13.98	14.94	13.94	13.6
c28220.graph_c0	62.17	64.51	71.65	51.16	35.39	35.64
c28221.graph_c0	14.19	13.79	14.92	11.82	10.44	10.1
c28222.graph_c0	27.72	15.59	20.7	10.28	11.15	12.16
c28223.graph_c0	16.41	13.34	13.93	15.6	18.61	18.79
c28224.graph_c0	7.17	8.72	5.84	10.06	14.22	7.56
c28225.graph_c0	137.79	118.71	125.35	118.48	118.28	115.72
c28226.graph_c0	15.57	13.17	13.91	13.17	14.37	15.64
c28227.graph_c0	10.03	15.25	14.97	15.38	14.01	11.23
c28228.graph_c1	16.48	12.7	19.05	14.34	18.42	17.9
c28229.graph_c0	92.28	104.25	92.35	83.65	78.38	76.03
c28230.graph_c0	11.75	13.82	12.54	13.05	13.32	14.03
c28231.graph_c0	12.01	11.21	13.68	16.98	16.84	18.7
c28232.graph_c0	11.19	12.39	12.6	10.83	11.89	10.85
c28233.graph_c0	171.58	191.31	144.39	163.46	147.94	124.79
c28234.graph_c0	12.69	15.06	14.23	17.05	14.63	11.7
c28235.graph_c0	12.76	12.28	13.41	12.83	8.4	12.95
c28236.graph_c0	12.41	14.22	11.54	18.41	16.11	13.34
c28237.graph_c0	51.38	56.61	52.18	56.06	62.57	48.85
c28238.graph_c0	10.23	8.1	9.28	8.58	11.03	13.09
c28239.graph_c0	18.9	15.92	13.37	20.55	15.33	20.39
c28239.graph_c1	3.94	7.78	7.59	10.87	5.44	9.83
c28240.graph_c1	16.09	13.37	14.4	19.46	15.94	23.68
c28241.graph_c0	13.43	14.77	15.38	17.28	22.54	15.88
c28242.graph_c0	13.17	15.82	12.95	17.89	16.75	15.26
c28244.graph_c0	13.37	17.07	13.83	16.54	19.77	11.05
c28245.graph_c0	6.89	7.56	9.5	9.78	12.65	13.76
c28246.graph_c0	11.09	13.8	11.9	12.98	12.98	12.67
c28247.graph_c0	14.83	15.32	15.54	12.69	13.82	13.92
c28248.graph_c0	7.26	7.53	5.78	8.21	5.09	7.89
c28248.graph_c1	19.16	19.63	25.81	25.34	23.68	27.76
c28249.graph_c0	16.49	14.12	13.92	13.87	11.29	14.19
c28250.graph_c0	18.98	18.11	15.45	22.24	17.16	12.4
c28251.graph_c0	11.53	8.47	5.89	5.81	8.46	5.66
c28252.graph_c1	40.08	44.18	48.47	37.86	37.92	42.06
c28253.graph_c0	8.9	10.93	11.56	10.93	10.1	9.06
c28254.graph_c0	10.02	8.23	4.59	8.72	7.9	8.59
c28254.graph_c1	13.36	6.32	4.65	5.44	8.52	7.44
c28255.graph_c0	35.67	38.59	36.81	37.32	39.42	35.25
c28256.graph_c0	9.14	4.2	3.6	6.77	7.01	6.92
c28256.graph_c1	19.54	17.34	19.34	17.22	19.04	20.63
c28257.graph_c0	191.05	201.23	152.73	147.76	135.33	128.45
c28258.graph_c0	121.67	115.05	116.13	107.79	110.56	112.65
c28259.graph_c0	91.57	83.26	91.95	86.3	90.82	90.58
c28260.graph_c0	128.57	109.66	132.52	136.58	117.57	111.36
c28261.graph_c0	19.41	19.65	5.69	14.59	16.24	22.58
c28261.graph_c1	5.99	7.71	2.01	4.83	9.27	7.4
c28262.graph_c0	18.14	17.86	18.47	14.43	17.6	16.37
c28263.graph_c0	189.71	182.52	183.92	157.23	165.66	175.62
c28264.graph_c0	13.52	13.07	11.44	15.38	15.98	11.87
c28265.graph_c0	21.71	22.94	20.02	23.71	25.03	19.69
c28267.graph_c0	5.27	8.13	17.35	10.28	18.51	39.58
c28268.graph_c0	20.94	19.26	22.47	21.89	17.88	18.08
c28269.graph_c0	14.96	14.4	14.53	12.44	12.52	12.2
c28270.graph_c0	21.21	16.26	17.71	23.61	22.12	22.38
c28271.graph_c0	190.43	219.3	192.84	187.7	203.74	207.42
c28272.graph_c0	16.38	21.72	19.87	23.3	22.41	18.75
c28273.graph_c0	16.93	16.81	15.49	18.44	14.38	15.1
c28274.graph_c0	70.1	63.3	84.13	46.34	45.61	62.64
c28275.graph_c0	16.44	15.21	15.47	23.05	20.87	15.99
c28276.graph_c0	16.86	11.58	13.98	24.32	16.53	15.99
c28277.graph_c0	7.12	16.72	12.14	27.3	19.05	15.2
c28278.graph_c0	11.74	14.53	10.8	15.08	15.13	15.03
c28279.graph_c0	12.86	15.9	13.45	20.43	23.93	14.34
c28280.graph_c0	18.39	19.32	19.68	25.24	26.09	21.91
c28281.graph_c0	11.1	13.64	12.48	15.3	14.45	10.4
c28281.graph_c1	15.09	17.13	16.75	17.42	15.96	10.97
c28282.graph_c0	20.4	16.95	18.8	17.15	17.47	18.68
c28282.graph_c1	11.72	12.69	10.14	10.27	11.71	8.72
c28283.graph_c0	9.3	10.27	10.37	16.47	12.78	13.23
c28283.graph_c1	10.29	8.36	10.33	17.73	17.29	15.43
c28284.graph_c0	7.63	12.37	3.85	10.89	7.02	8.23
c28285.graph_c0	13.8	17.45	15.26	22.89	22.52	17
c28287.graph_c0	3	12.11	12.14	8.32	8.09	5.84
c28288.graph_c0	17.52	15.43	14.4	18.3	19.35	19.72
c28289.graph_c0	19.11	16.6	16.36	13.75	16	14.67
c28290.graph_c0	15.32	14.71	19.32	22.2	19.31	15.81
c28291.graph_c0	11.87	17.98	11.53	19.2	22.22	17.24
c28291.graph_c1	7.55	6.69	11.22	14.46	8.56	6.27
c28292.graph_c0	103.99	96.45	129.94	92.3	85.35	110.1
c28293.graph_c0	14.41	14.11	16.08	13.3	10.76	13.2
c28293.graph_c1	16.73	15.72	14.66	17.82	13.68	18.36
c28294.graph_c0	15.38	19.15	17.06	16.42	18.19	16.96
c28295.graph_c1	5.51	3.09	3.83	7.98	7.69	6.81
c28296.graph_c0	67.58	94.61	78.31	79.86	90.13	74.74
c28297.graph_c0	10.11	11.75	11.92	11.99	12.77	10.82
c28297.graph_c1	12.19	15.63	11.5	16.69	14.54	14.53
c28298.graph_c0	19.67	15.23	15.42	19.57	16.37	19.68
c28299.graph_c0	13.38	19.03	18.88	18.73	18.97	15.53
c28299.graph_c1	8.36	9.55	9.44	13.37	10.79	8.42
c28300.graph_c0	170.73	175.71	116.77	98.28	79.91	111.87
c28301.graph_c0	15.43	14.24	14	16.23	16.59	15.03
c28302.graph_c0	34.66	37.5	41.64	28.44	34.99	40.3
c28303.graph_c0	10.71	6.46	8.55	12.71	10.99	11.91
c28304.graph_c0	197.11	171.52	219.61	176.14	188.31	244.71
c28306.graph_c0	48.86	47.18	54.91	49.94	56.94	71.08
c28307.graph_c0	15.29	12.22	15.7	17.06	17.74	15.66
c28308.graph_c0	12.1	11.51	13.66	6.47	7.99	16.8
c28309.graph_c0	60.04	62.89	60.58	68.86	70.94	69.69
c28310.graph_c0	18.32	20.8	14.76	21.72	19.2	22.5
c28311.graph_c0	70.41	64.74	81.47	54.57	54.07	64.1
c28312.graph_c0	49.11	54.01	47.36	45.7	54.6	48.23
c28313.graph_c0	19.01	25.27	19.78	21.67	24.86	17.05
c28314.graph_c0	38.65	31.24	33.98	31.48	31.6	34.3
c28315.graph_c0	16.57	19.81	15.65	15.55	20.97	24.86
c28316.graph_c0	17.84	16.85	13.81	15.23	14.08	12.46
c28317.graph_c0	29.99	23.96	33.84	28.38	30.84	32.13
c28319.graph_c0	14.82	17.3	12.26	15.27	13.05	10.52
c28320.graph_c0	13.53	13.96	14.01	13.68	13.07	17.46
c28321.graph_c0	13.04	14.94	12.02	17.86	15.25	16.39
c28322.graph_c0	11.93	11.55	11.96	11.91	12.64	11.94
c28322.graph_c1	6.42	4.44	6.09	6.06	7.7	6.01
c28323.graph_c0	53.45	79.65	68.91	56.59	72.39	43.34
c28324.graph_c0	201.08	209.97	208.81	135.43	189.25	199.02
c28325.graph_c0	79.56	77.25	89.1	76.1	78.79	86.25
c28326.graph_c0	48.33	52.59	53.06	47.23	59.57	45.84
c28327.graph_c0	144.55	161.91	153.08	141.58	114.88	91.31
c28328.graph_c0	12.25	14.39	11.31	16.21	17.65	14.07
c28329.graph_c0	39.2	34.47	41.49	35.79	34.99	47
c28330.graph_c0	14.79	15.98	14.82	16.76	16.38	18.44
c28331.graph_c0	101.37	119.07	113.44	129.84	116.44	112.56
c28332.graph_c0	4.89	8.3	6.79	6.88	8.39	4.94
c28333.graph_c0	14.33	12.93	11.71	17.49	17.41	14.25
c28334.graph_c0	17.69	18.02	14.33	23.48	21.77	22.86
c28335.graph_c0	14.54	10.92	15.36	11.78	15.34	14.53
c28335.graph_c1	20.15	16.38	24.21	21.09	16.22	20.72
c28336.graph_c0	7.9	10.94	10.69	11.73	9.24	8.14
c28337.graph_c0	13.71	13.93	12.83	17.31	19.8	16.37
c28338.graph_c0	12.58	12.98	14.25	11.21	12.15	12.32
c28339.graph_c0	13.11	15.93	13.33	15.29	12.58	8.14
c28340.graph_c0	75.77	71.33	77.89	71.33	76.3	95
c28341.graph_c0	12.07	9.82	12.01	11.64	11.97	10.53
c28344.graph_c0	15.03	19.53	16.01	13.9	14.28	17.28
c28344.graph_c1	4.05	4.77	4.62	5.54	5.01	5.77
c28345.graph_c1	11.51	11.13	11.79	12.43	16.54	16.74
c28346.graph_c0	11.93	12.33	13.39	14.48	17.31	10.37
c28347.graph_c0	12.36	16.02	35.14	16.69	29.54	36.43
c28348.graph_c0	14.64	15.06	16.01	16.55	16.13	16.71
c28349.graph_c0	16.45	18.23	13.84	13.94	14.01	12.6
c28349.graph_c1	11.27	10.34	6.2	7.15	15.86	7.95
c28350.graph_c0	119.5	146.22	129	130.77	129.73	87.23
c28351.graph_c0	11.34	12.33	11.26	16.52	13.53	11.36
c28352.graph_c0	22.02	18.66	22.18	24.64	21.53	22.97
c28354.graph_c0	53.26	55.95	56.4	54.36	52.69	50.03
c28355.graph_c0	28.06	36.81	37.89	24.06	32.96	28.16
c28356.graph_c0	63.06	63.48	60.66	60.74	52.59	63.53
c28357.graph_c0	16.7	16.49	20.56	18.37	17.23	17.83
c28358.graph_c0	8.33	9.81	8.29	14.88	14.66	9.91
c28359.graph_c0	14.35	12.71	14.22	13.42	13.25	15.08
c28360.graph_c0	11.51	12.23	11.05	16.06	16.92	12.55
c28361.graph_c0	8.04	10.5	7.47	9.53	11.79	9.94
c28362.graph_c0	5.96	8.89	2.86	8.03	10.2	7.55
c28362.graph_c1	16.25	14.03	16.83	12.5	18.25	20.23
c28363.graph_c1	15.63	17.63	20.18	11.27	14.58	19.64
c28365.graph_c0	16.36	16.93	14.14	16.55	18.12	13.77
c28366.graph_c0	241.63	215.42	222.38	186.91	212.75	215.17
c28367.graph_c0	13.91	15.55	16.15	13.26	14.78	11.65
c28368.graph_c0	12.53	12.44	13.39	12.14	10.82	12.31
c28369.graph_c0	17.53	18.57	15.1	16.65	16.88	12.8
c28370.graph_c0	9.87	9.32	10.87	10.1	13.65	11.84
c28373.graph_c0	19.08	20.86	19.92	15.86	15.29	15.48
c28374.graph_c0	13.64	15.73	11.5	23.82	18.96	16.17
c28375.graph_c0	37.82	37.1	42.83	23.67	18.96	27.83
c28376.graph_c0	16.09	15.21	14.97	16.63	18.97	15.76
c28379.graph_c0	12.54	12.74	12.99	16.74	15.03	12.09
c28379.graph_c1	10.23	9.61	11.43	12.74	13.85	10.57
c28380.graph_c0	5.6	7.8	8.89	9	12.87	7.33
c28381.graph_c0	67	61.33	65.61	61.51	45.45	58.36
c28382.graph_c0	28.98	25.69	32.23	30.71	27.96	33.06
c28383.graph_c0	321.93	287.71	298.88	284.75	220.33	271.84
c28384.graph_c0	14.65	15.58	17.53	19.84	19.04	18.7
c28385.graph_c0	9.14	7.74	10.95	6.28	8.49	5.36
c28385.graph_c1	7.74	12.98	13.83	11.13	8.21	13.95
c28388.graph_c0	22.84	33	37.84	33.04	35.18	32.47
c28389.graph_c0	7.65	7.54	7.32	7.94	6.77	7.35
c28389.graph_c1	10.45	11.04	11.28	9.54	8.17	10.77
c28390.graph_c0	21.36	22.74	17.86	19.33	17.96	16.61
c28391.graph_c0	39.22	40.42	36.13	42.22	36.64	38.08
c28392.graph_c0	18.49	14.9	17.76	10.5	11.62	13.71
c28393.graph_c0	19.88	16.27	18.33	19.6	17.21	21.54
c28394.graph_c0	178.53	160.34	190.16	126.1	123.15	123.93
c28395.graph_c0	24.85	19.53	23.88	24.71	28.2	33.44
c28396.graph_c0	39.11	33.9	44.31	34.69	46.67	43.84
c28397.graph_c0	57.98	50.11	53.23	54.38	59.09	60.33
c28398.graph_c0	20.5	16.43	17.63	15.24	9.97	13.33
c28398.graph_c1	26.8	22.55	25.23	17.6	12.65	16.99
c28399.graph_c0	13.31	11.77	28.18	6.9	8.67	13.22
c28400.graph_c0	70.61	72	76.59	32.59	26.66	37.88
c28401.graph_c0	13.79	15.21	17.86	11.31	13.14	14.74
c28402.graph_c0	7.04	6.09	6.27	2.96	5.72	12.64
c28402.graph_c1	14.45	11.32	13.72	16.61	15.47	19.51
c28403.graph_c0	15.51	14.56	15.36	15.1	17.23	16.57
c28404.graph_c0	50.16	43.25	46.3	47.89	56.86	80.05
c28405.graph_c0	13.86	13.45	13.58	19.43	18.84	18.02
c28406.graph_c0	31.56	26.96	37.7	21.25	24.69	28.31
c28407.graph_c0	16.16	17.35	16.94	17.46	17.09	15.41
c28408.graph_c0	12.42	15.82	12.39	20.43	19.54	14.49
c28409.graph_c0	12.39	10.58	17.77	17.38	14.12	18.12
c28410.graph_c0	3.85	2.09	4.96	4.04	5.72	5.93
c28410.graph_c1	17.99	17.74	21.32	17.54	14.83	22.93
c28411.graph_c0	20.18	15.68	13.74	15.89	12.69	16.19
c28413.graph_c0	13.64	11.12	13.45	11.44	12.06	13.13
c28414.graph_c0	17.04	21.77	29.82	19.77	21.68	18.22
c28414.graph_c1	17.12	22.72	20.15	15.49	16.57	17.01
c28415.graph_c0	7.3	11.47	13.17	10.19	10.42	8.39
c28415.graph_c1	10.88	11.75	15.66	12.33	10.4	11.63
c28416.graph_c0	9.74	8.55	9.88	10.02	9.76	9.74
c28417.graph_c0	10.67	14.1	14.37	16.52	17.4	13.93
c28419.graph_c0	79.41	87.49	93.92	83.98	85.02	93.35
c28420.graph_c0	14.77	13.85	14.21	11.48	13.81	13.56
c28421.graph_c0	7.28	8.28	13.33	8.09	12.33	12.81
c28422.graph_c0	47.79	51.68	43.73	43.27	49.94	49.73
c28423.graph_c0	53.31	57.05	47.81	50.56	44.21	38.85
c28424.graph_c0	19.49	18.47	20.48	15.19	13.99	16.37
c28426.graph_c0	48.39	57.18	53.09	56.09	55.76	51.34
c28428.graph_c0	11.89	9.5	10.54	10.82	11.29	9.61
c28429.graph_c0	29.1	28.19	33.21	30.12	31.19	26.08
c28431.graph_c0	14.35	11.65	8.73	14.42	9.01	10.32
c28432.graph_c0	12.43	14.94	18.18	10.61	8.94	7.18
c28433.graph_c0	38.37	55.93	78.94	51.61	50.22	69.38
c28434.graph_c0	10.76	10.24	11.35	9.73	10.25	11.07
c28435.graph_c0	38.9	31.03	39.43	43.96	45.58	42.49
c28436.graph_c0	15.83	18.22	14.91	16.93	14.71	15.99
c28437.graph_c0	15.85	18.85	19.16	12.03	10.24	9.12
c28439.graph_c1	8.99	13.14	12.03	14.1	16.24	13.1
c28440.graph_c0	19.68	18.36	17.77	13.63	11.71	15.81
c28441.graph_c0	12.47	7.25	7.16	7.65	6.48	7.75
c28441.graph_c1	18.72	14.69	10.94	14.34	12.18	15.88
c28442.graph_c0	25.51	22.39	21.69	29.56	26.5	25.26
c28443.graph_c0	55.59	53.41	65.44	53.18	51.63	53.24
c28444.graph_c0	8.63	10.54	7.77	24.33	13.49	14.4
c28445.graph_c0	151.48	177.82	259.81	125.84	111.41	165.97
c28446.graph_c0	20.64	24.28	22.88	19	19.23	16.34
c28447.graph_c0	24.44	23.28	28.19	17.21	16.3	22.45
c28448.graph_c0	22.24	29.9	21.2	30.17	35.53	22.96
c28449.graph_c0	101.11	100.06	96.38	84.59	74.46	71.44
c28450.graph_c0	12.87	8.28	7.93	11.01	8.7	4.81
c28451.graph_c0	21.57	22.97	28.18	18.81	25.83	23.81
c28452.graph_c0	171.64	152.58	148.69	130.55	115.81	132.49
c28453.graph_c0	29.77	26	18.32	29.14	21.02	18.83
c28454.graph_c0	74.9	82.15	77.16	57.77	68.04	74.99
c28455.graph_c0	41.31	25.8	37.68	19.84	14.64	10.53
c28457.graph_c0	17.4	18.8	20.26	18.06	21.36	18.1
c28458.graph_c0	15.7	16.57	17.15	19.06	18.76	18.23
c28460.graph_c0	7.59	13.38	16.44	12.8	9.43	15.59
c28461.graph_c0	261.3	228.54	262.77	277.25	258.23	278.82
c28462.graph_c0	17.77	17.12	17.2	14.8	14.81	11.03
c28463.graph_c0	63.18	67.61	65.73	53.33	61.21	52.11
c28464.graph_c0	23.47	33.99	25.29	34.39	28.94	22.79
c28465.graph_c0	93.45	87.03	84.92	110.97	100.91	112.82
c28466.graph_c0	26.6	33.7	29.63	38.35	20.27	29.71
c28467.graph_c0	8.79	7.7	14.53	5.06	7.71	9.55
c28467.graph_c1	24.98	23.95	29.96	20.24	14.46	20.95
c28468.graph_c0	93.85	91.51	128.58	71.34	91.07	103.12
c28469.graph_c0	19.85	22.24	22.12	20.85	19.51	22.23
c28471.graph_c0	22.92	23.73	26.41	25.43	28.43	25.69
c28472.graph_c0	137.44	176.97	157.68	77.36	83.7	159.74
c28473.graph_c0	27.67	19.56	21.3	19.29	27.55	24.77
c28473.graph_c1	22.14	18.23	20.95	18.91	18.96	17.86
c28475.graph_c0	23.7	24.39	21.91	26.18	25.64	29.12
c28476.graph_c0	22.08	25.35	21.7	26.78	21.57	22.8
c28477.graph_c0	83.41	64.63	103.5	54.71	82.08	86.72
c28478.graph_c0	22.34	19.55	24.12	20.73	18.73	19.01
c28479.graph_c0	12.63	19.83	14.49	16.14	26.75	19.66
c28481.graph_c0	76.66	77.33	69.63	60.25	75.94	72.75
c28482.graph_c0	41.64	44.01	41.28	54.54	55.08	38.72
c28484.graph_c0	23.05	26.3	28.94	21.12	20.91	21.68
c28486.graph_c0	13.05	13.83	16.05	15.8	15.88	13.26
c28487.graph_c0	24.06	26.17	39.31	19.37	23.24	49.24
c28487.graph_c1	9.52	8.31	15.87	11.1	10.7	14.81
c28488.graph_c0	22.26	22.16	21.45	18.92	18.14	18.56
c28489.graph_c0	10.56	12.74	7.1	6.36	10.66	10.9
c28490.graph_c0	29.65	34.99	35.93	7.94	8.46	15.64
c28490.graph_c1	17.96	21.43	30.2	4.55	7.29	14.87
c28491.graph_c0	19.34	21.58	21.86	24.11	23.49	19.21
c28492.graph_c0	11.28	11.08	9.36	14.82	14.16	9.97
c28493.graph_c0	26.35	23.17	24.21	27.81	25.58	26.22
c28494.graph_c0	20.5	9.55	21.83	23.68	20.33	22.97
c28496.graph_c0	8.26	10.93	7.85	9.98	11.84	9.63
c28497.graph_c0	14.74	17.13	13.75	12.11	15.32	14.06
c28498.graph_c0	11.37	10.96	9.53	17.58	15.77	11.81
c28499.graph_c0	23.12	20.81	24.1	21.94	21.27	26.23
c28500.graph_c0	20.15	17.99	23.7	21.39	22.17	22.77
c28501.graph_c0	22.25	23.46	20.3	25.57	27.53	24.46
c28502.graph_c0	13.41	20.75	18.95	18.05	19.76	18.03
c28503.graph_c0	17.89	23.42	20.94	20.21	20.29	14.13
c28504.graph_c0	29.76	30.92	29.91	32.68	29.38	34.78
c28504.graph_c1	17.46	21.2	23.98	24.66	25.99	25.34
c28505.graph_c0	16.8	19.38	17.69	24.3	22.91	19.47
c28506.graph_c1	22.17	22.32	54.26	23.22	29.49	25.32
c28507.graph_c0	46.47	71.18	57.73	51.99	55.18	51.81
c28508.graph_c0	18.38	25.05	18.61	27.45	30.04	19.45
c28509.graph_c0	4.39	5.75	5.4	6	9.61	6.68
c28510.graph_c0	34.75	33.3	41.38	55.13	40.95	39.48
c28511.graph_c0	16.23	14.8	13.87	22.96	28.23	14.85
c28514.graph_c0	28.56	25.01	27.43	26.03	27.71	30.16
c28515.graph_c0	15.99	19.88	17.17	10.23	6.96	11.01
c28517.graph_c0	21.74	23.68	22.99	18.37	17.71	15.38
c28518.graph_c0	99.07	94.06	87.55	86.38	98.15	121.7
c28519.graph_c0	19.94	18.49	22	15.39	15.46	17.85
c28520.graph_c0	23.4	20.36	22.76	21.54	18.66	23.86
c28521.graph_c0	109.1	95.08	123.56	90.56	94.51	97.11
c28522.graph_c0	21.9	26.86	20.07	24.7	25.55	24.8
c28523.graph_c0	23.69	24.69	24.05	23.94	23.56	24.56
c28524.graph_c0	12.62	10.73	13.33	16.46	12.02	12.21
c28525.graph_c0	27.12	24.79	24.2	31.38	27.13	24.79
c28526.graph_c0	2.26	2.91	5.49	2.27	4.98	3.8
c28527.graph_c0	89.1	86.41	71.66	79.5	70.66	95.85
c28528.graph_c0	19.06	18.25	26.92	13.06	15.35	23.94
c28530.graph_c0	21.93	20.89	21.9	20.19	21.64	19.52
c28531.graph_c1	25.99	25.03	22.71	29.66	29.82	34.65
c28533.graph_c0	53.44	57.76	83.02	59.51	60.31	81.2
c28534.graph_c1	9.39	3.89	5.21	5.32	5.65	5.01
c28535.graph_c0	15.81	14.05	15.11	15.71	13.89	15.05
c28535.graph_c1	24.1	25.83	25.41	24.71	29.3	25.65
c28536.graph_c0	25.66	24.57	23.67	29.33	25.54	22.62
c28537.graph_c1	26.83	23.61	34.44	17.82	20.3	32.85
c28538.graph_c0	42.07	40.78	32.9	45.7	43.79	43.7
c28539.graph_c0	23.66	22.93	22.44	27.85	29.65	28.29
c28540.graph_c0	14.8	12.11	18.01	14.67	21.44	31.19
c28541.graph_c0	24.55	27.09	23.07	33.16	32.68	26.14
c28542.graph_c0	16.05	19.26	28.41	21.58	20.39	26.61
c28543.graph_c0	22.71	19.85	18.44	22.46	21.22	20.34
c28543.graph_c1	25.5	22.71	25.78	19.68	22.51	23.85
c28545.graph_c0	25.67	29.73	25.81	31.46	33.38	24.3
c28546.graph_c0	27.36	22.15	30.69	31.36	46.67	24.4
c28546.graph_c1	35.36	20.96	35.22	23.41	45.94	27.57
c28547.graph_c0	11	7.11	9.74	8.05	5.36	8.61
c28548.graph_c0	22.66	20.78	25.15	24.52	22.36	31.7
c28549.graph_c0	9.78	9.46	9.23	8.08	13.4	9.35
c28549.graph_c1	11.09	10.48	5.96	6.86	11.65	11.46
c28552.graph_c0	23.4	21.21	24.89	24.34	24.09	25.87
c28554.graph_c0	50.16	41.65	38.93	31.32	27.61	38.42
c28555.graph_c0	15.81	27.79	21.42	30.21	25.44	15.16
c28555.graph_c1	9.6	18.06	16.59	18.16	16.18	8.39
c28556.graph_c0	25.11	22.13	26.1	28.76	26.26	26.61
c28557.graph_c0	22.6	22.93	21.89	24.45	23.38	22.44
c28558.graph_c0	12.67	15.79	15.85	15.05	17.41	14.27
c28559.graph_c0	16.49	13.17	10.55	16.27	14.12	12.81
c28560.graph_c0	62.69	62.14	68.89	59.04	68.42	67.16
c28561.graph_c0	18.53	18.97	17.33	22.11	19.85	21.59
c28562.graph_c0	25.34	21.02	20.01	22.89	23.57	24.22
c28563.graph_c0	13.82	16.01	11.99	21.98	19.63	16.57
c28565.graph_c1	31.15	30.96	35.15	27.93	32.54	36.56
c28566.graph_c0	26.42	22.43	32.39	20.4	15.11	24.45
c28567.graph_c0	76.97	84.02	78.68	69.47	71.43	79.91
c28568.graph_c0	30.47	21.22	19.59	21.27	16.3	18.45
c28569.graph_c0	108.3	95.43	115.69	75.3	66.43	62.65
c28570.graph_c0	47.73	54.82	48.82	52.37	55.97	47.26
c28571.graph_c0	22.8	21.17	27.13	25.39	22.51	27.81
c28572.graph_c0	10.77	10.26	26.03	9.17	9.97	49.85
c28572.graph_c1	11.98	11.16	24.91	11.35	15.63	56.63
c28573.graph_c0	27.97	23.73	22.85	19.16	14.35	21.48
c28574.graph_c0	24.88	28.71	24	37.38	35.52	28.04
c28574.graph_c1	13.13	13.93	12.16	17.18	12.57	11.69
c28575.graph_c0	5.33	7.82	11.25	8.83	11.02	16.71
c28575.graph_c1	3.35	6.87	5.99	9.82	7.04	7.68
c28576.graph_c0	43.17	38.8	49.01	41.35	37.42	44.41
c28577.graph_c0	144.58	127.02	148.92	114.71	107.61	138.25
c28578.graph_c0	71.11	84.58	60.12	78.75	69.81	71.07
c28579.graph_c1	84.1	80.11	87.47	85.66	74.29	80.8
c28580.graph_c0	15.15	16.29	18.01	27.54	25.93	18.08
c28581.graph_c0	21.24	21.93	15.86	23.37	18.15	15.7
c28581.graph_c1	10.57	10.27	6.59	18.96	13.1	4.61
c28582.graph_c1	6.05	9.71	9.11	10.15	12.81	15.49
c28583.graph_c0	65.76	59.18	66.1	68.99	72.43	72.02
c28584.graph_c0	69.01	46.23	58.39	63.73	60.6	73.71
c28585.graph_c0	68.54	52.14	62.17	44.74	41.8	61.34
c28586.graph_c0	27.03	29	27.96	21.24	24.27	20.4
c28587.graph_c0	41.64	40.48	32.58	44.82	48.37	43.22
c28588.graph_c0	83.1	70.71	74.55	71.96	60.18	82.27
c28589.graph_c0	24	18.62	22.37	24.04	22.68	24.86
c28590.graph_c0	23.59	18.16	31.81	21.01	18.04	20.63
c28591.graph_c0	22.93	24.33	25.72	25.92	22.5	22.16
c28591.graph_c1	21.38	17.65	17.9	22.44	23.33	27.64
c28592.graph_c0	18.48	20.83	16.93	24.44	23.57	18.29
c28593.graph_c0	19.65	17.8	19.69	22.01	20.16	20.93
c28594.graph_c0	15.75	17.09	16.77	21.86	21.06	17.1
c28595.graph_c0	39.88	42.58	41.97	43.05	46.04	41.87
c28596.graph_c0	10.37	11.89	13.5	23.63	27.69	27.93
c28596.graph_c1	5.03	6.15	6.46	8.15	12.91	10.48
c28597.graph_c0	19.74	20.61	24.07	23.28	26.7	21.79
c28598.graph_c1	7.61	8.58	9.63	10.74	10.89	8.02
c28599.graph_c1	22.6	21.89	25.79	26.81	42.1	52.21
c28600.graph_c0	70.42	52.5	58.93	52.58	59.33	80.07
c28601.graph_c0	20.65	21.39	20.28	10.34	6.59	9.31
c28602.graph_c1	16.28	17.11	19.69	15.92	15.21	16.48
c28603.graph_c0	20.6	21.67	19.39	24.08	21.29	18.12
c28604.graph_c0	20.52	21.6	18.76	23.64	20.3	21.53
c28605.graph_c0	18.84	18.5	15.57	19.95	23.32	19.09
c28606.graph_c0	30.68	28.93	27.99	20.28	22.9	27.74
c28607.graph_c0	21.47	25.09	20.47	21.04	20.64	18.29
c28608.graph_c0	12.29	13.44	11.67	14.24	14.28	10.26
c28609.graph_c1	28.68	28.6	30.64	27.45	24.92	35.75
c28611.graph_c0	31.05	31.16	27.78	22.93	23.95	20.23
c28612.graph_c0	20.19	20.41	19.23	22.87	21.11	21.04
c28613.graph_c0	44.16	48.05	48.07	36.1	39.66	43.21
c28615.graph_c0	20.73	25.84	20.92	24.15	23.15	20.23
c28615.graph_c1	19.51	23.81	19.07	20.43	17.65	16.33
c28616.graph_c0	11.6	12.05	11.69	28.04	23.13	21.23
c28616.graph_c1	15.06	18.02	13.86	34.46	34.21	29.04
c28618.graph_c0	8.22	15.69	12	10.41	9.75	6.28
c28618.graph_c1	4.97	16.66	13.04	9.36	10.21	10.41
c28619.graph_c0	6.48	9.99	5.99	8.38	10.46	8.39
c28619.graph_c1	8.76	14.6	11.3	12.46	12.1	10.27
c28620.graph_c0	6.76	11.59	11.16	10.57	9.52	9.68
c28621.graph_c0	240.58	204.04	201.32	211.02	208.43	210.49
c28622.graph_c0	16.42	18.25	16.64	17.77	17.83	17.48
c28623.graph_c1	11.04	12.3	13.59	12.99	13.46	13.62
c28624.graph_c0	96.18	102.47	101.07	89.46	97.59	96.7
c28625.graph_c0	13.33	13.7	14.17	14.74	11.73	10.6
c28626.graph_c0	21.02	18.2	12.18	14.13	14.88	12.79
c28627.graph_c1	11.46	12.11	15.29	11.81	14.45	15.81
c28627.graph_c2	26.72	14.23	12.51	12.47	8.45	3.46
c28628.graph_c0	16.79	19.75	17.45	17.22	18.17	16
c28629.graph_c0	12.62	11.91	15.85	12.41	12.46	17.01
c28630.graph_c0	14.98	15.62	20.69	13.2	15.05	20.71
c28630.graph_c1	20.15	21.96	23.67	17.44	16.5	23.51
c28631.graph_c0	20.64	20.68	21.52	24.65	25.95	21.48
c28632.graph_c0	11.39	12.99	13.75	17.64	18.88	15.8
c28633.graph_c0	47.98	41.49	50.5	38.27	34.84	53.45
c28634.graph_c0	61.51	61.09	50.66	52.91	40.27	40.49
c28635.graph_c0	2.94	3.98	4.9	3.4	2.75	4.88
c28636.graph_c0	63.74	54.92	65.07	60.73	61.65	65.21
c28637.graph_c0	15.7	20.58	18.61	18.41	22.26	27.21
c28638.graph_c0	86.27	78.7	78.49	96.24	93.15	104.11
c28639.graph_c0	22.27	19.24	17.05	20.29	18.19	19.35
c28640.graph_c0	18.92	19.61	17.62	24.35	20.67	16.79
c28641.graph_c0	18.15	16.63	14.1	17.85	17.51	17.62
c28642.graph_c0	11.62	12.04	11.68	9.71	9.62	11.12
c28644.graph_c1	15.07	16.12	15.49	17.56	16.83	14.87
c28645.graph_c0	22.73	21	19.55	24.21	24.84	23.78
c28646.graph_c0	13.92	20.11	16.39	16.85	21.1	12.16
c28647.graph_c0	26.81	26.19	26.69	40.7	41.43	27.42
c28648.graph_c0	94.81	87.16	78.28	103.17	92.6	104.61
c28649.graph_c0	8.17	10.17	10.83	7.59	6.65	7.64
c28650.graph_c0	60.27	70.08	46.34	96.13	83.03	77.64
c28651.graph_c0	16.45	23.41	22.8	19.59	15.9	19.51
c28652.graph_c0	23.61	24.57	26.82	30.31	32.11	37.5
c28652.graph_c1	16.8	17.99	23.25	13.68	13.35	15.67
c28653.graph_c0	14.87	17.67	12.45	19.84	20.3	16.47
c28654.graph_c0	17.35	17.57	13.57	16.62	17.44	16.2
c28655.graph_c0	18.64	13.74	14.58	13.89	14.45	15.26
c28656.graph_c0	8.27	8.21	7.38	11.62	11.71	9.19
c28657.graph_c0	17.73	20.17	18.15	21.58	21.85	20.58
c28658.graph_c0	15.64	18.32	17.56	17.16	13.85	17.15
c28658.graph_c1	13.57	12.86	11.97	15.18	16.24	16.87
c28659.graph_c0	13.48	10.16	12.78	15.7	16.86	20.51
c28660.graph_c0	106.53	93.39	89.6	111.13	130.61	126.66
c28661.graph_c0	3.63	2.81	3.54	3.41	6.21	6.28
c28662.graph_c0	17.68	19.51	18.48	18.83	19.65	18.28
c28663.graph_c0	6.63	7.93	8.59	9.37	9.46	8.73
c28664.graph_c0	15.19	15.44	15.71	20.98	17.45	16.44
c28665.graph_c0	8.13	16.6	12.16	11.61	10.19	10.08
c28669.graph_c0	16.13	14.57	16.18	17.02	13.84	15.66
c28669.graph_c1	19.48	23.19	19.29	20.89	18.27	19.86
c28670.graph_c0	76.22	76.12	83.73	76.98	78.75	102.46
c28672.graph_c0	6.75	8.98	7.98	7.4	5.61	7.44
c28673.graph_c0	129.01	127.55	125.16	86.93	89.78	85.38
c28674.graph_c0	17.6	13.18	14.86	12.35	17.56	18.33
c28675.graph_c0	8.89	8.52	8.41	10.99	12.18	12.48
c28675.graph_c1	15.91	19.22	12.8	14.52	22.32	26.52
c28676.graph_c0	15.29	16.83	16.89	15.97	18.85	16.68
c28677.graph_c0	13.19	12.44	18.02	19.83	14.54	13.07
c28677.graph_c1	16.83	16.56	19.05	18.43	19.21	18.69
c28678.graph_c1	8.3	6.75	9.66	16.22	10.2	9.51
c28679.graph_c0	10.5	9.3	11.8	14.28	10.73	12.13
c28680.graph_c0	18.78	19.99	21.75	22.35	21.25	24.53
c28681.graph_c0	13.13	15.88	14.53	16.1	16.61	14.8
c28682.graph_c0	61.17	60.49	59.12	61.5	51.88	59.9
c28683.graph_c0	22.58	18.62	6.91	42.67	26.28	17.88
c28683.graph_c1	8.63	7.54	3.89	15.61	14.96	9.07
c28684.graph_c0	19.17	20.38	20.57	30.83	24.89	25.66
c28686.graph_c0	9.34	14.26	13.2	9.98	9.36	9.68
c28686.graph_c1	24.01	25.18	27.41	25.77	26.65	22.44
c28687.graph_c0	17.35	18.08	23.32	15.44	15.27	18.39
c28687.graph_c1	6.46	6.51	8.52	6.47	4.37	6.22
c28688.graph_c0	18.6	19.74	16.67	21.1	21.45	21.59
c28689.graph_c0	108.25	96.67	142.65	90.9	87.85	101.01
c28690.graph_c0	18.95	20.61	22.09	23.33	25.56	27.05
c28691.graph_c0	22.98	30.32	23.11	23.01	28.57	24.72
c28693.graph_c0	37.09	32.35	33.33	34.99	33.51	36.71
c28693.graph_c1	16.04	23.8	30.4	19.83	21.42	18.73
c28694.graph_c0	19.48	22.49	20.39	20.15	20.17	13.96
c28695.graph_c0	26.93	24.86	15.99	26.34	11.93	7.18
c28696.graph_c0	16.68	16.86	17.85	15.69	16.64	19.89
c28697.graph_c0	291.36	320.03	110.38	182.02	153.22	208.45
c28699.graph_c0	20.33	18.27	22.39	20.92	19.58	24.31
c28700.graph_c0	83.3	81.52	60.66	66.61	76.31	69.99
c28701.graph_c0	20.02	19.44	22.26	21.46	20.87	21.78
c28702.graph_c1	18.28	19.96	17.64	26.24	23.3	19.7
c28703.graph_c0	2.57	2.63	2.91	2.85	3.19	3.52
c28703.graph_c1	9.4	21.24	16.36	16.66	19.39	15.06
c28704.graph_c0	13.83	11.91	16.81	12.9	15.32	20.21
c28704.graph_c1	10.7	10.42	17.8	11.03	11.59	16.51
c28706.graph_c0	13.68	20.23	15.33	25.09	26.74	16.57
c28707.graph_c0	11.01	13.03	14.78	18.45	16.41	11.8
c28708.graph_c0	16.84	13.74	16.81	18.53	16.01	14.92
c28708.graph_c1	19.41	16.99	20.36	15.71	15.44	18.87
c28709.graph_c0	14.96	11.81	13.79	19.85	17.61	22.4
c28709.graph_c1	14.1	12.91	13.9	17.08	16.1	19.55
c28710.graph_c0	23.79	22.31	24.48	20.64	24.62	20.96
c28710.graph_c1	17.29	17.82	14.22	14.79	14.33	14.21
c28711.graph_c0	20.53	26.85	18.68	23.28	24.2	20.22
c28712.graph_c0	19.5	15.66	20.07	19.34	20.09	20.43
c28713.graph_c1	13.32	12.36	11.47	13.88	14.76	18.54
c28714.graph_c1	9.58	7.05	7.94	8.39	9.15	8.47
c28715.graph_c0	2.13	2.41	0.98	1.64	2.13	1.32
c28716.graph_c0	16.56	16.41	16.36	21.87	21.22	17.26
c28716.graph_c1	13.02	10.95	9.94	13.2	13.62	8.49
c28717.graph_c0	7.46	9.2	8.91	7.72	7.29	9
c28717.graph_c1	18.21	17.91	20.49	16.79	14.05	16.14
c28718.graph_c0	10.32	8.74	11.06	11.68	9.14	10.48
c28719.graph_c0	30.5	28.36	30.88	32.33	31.62	31.46
c28719.graph_c1	22.28	18.64	18.56	21.71	16.56	16.51
c28720.graph_c0	22.71	15.4	21.64	16.04	16.24	17.6
c28721.graph_c0	18.75	17.84	16.59	16.43	17.09	19.84
c28722.graph_c0	6.39	7.81	9.48	11.88	15.45	14.17
c28723.graph_c0	46.5	42.24	38.07	38.38	38.22	42.57
c28724.graph_c0	25.04	23.13	23.61	21.69	17.51	23.75
c28725.graph_c0	22.89	23.81	21.83	25.96	26.12	29.67
c28726.graph_c0	14.15	18.34	17.97	15.86	12.51	16.47
c28727.graph_c0	19.47	17.57	19.1	20.49	19.83	23
c28728.graph_c0	96.52	76.42	62.02	75.11	83.76	91.58
c28729.graph_c0	8.6	7.63	5.54	7.05	4.92	5.59
c28729.graph_c1	22.53	23.01	24.05	18.35	16.92	20.49
c28730.graph_c0	22.07	20.42	25.91	18.04	23.13	26.66
c28733.graph_c0	18.74	21.32	22.21	13.18	15.58	19.78
c28734.graph_c0	19.74	16.27	14.63	22.26	18.7	18.42
c28734.graph_c1	19.56	21.7	13.13	20.34	21.54	17.69
c28736.graph_c0	13.27	15.56	13.11	16.78	23.7	19.74
c28737.graph_c0	16.28	15.76	17.3	20.7	21.19	19.17
c28738.graph_c0	17.72	16.46	18.96	13.3	11.32	15.38
c28739.graph_c0	15.38	14.51	12.02	13.13	16.04	15.49
c28740.graph_c1	11.33	15.5	14.09	14.5	12.79	15.14
c28741.graph_c0	20.72	14.29	19.68	17.73	19.16	23.57
c28742.graph_c0	152.96	144.93	127.87	138.46	134.78	139.29
c28743.graph_c0	46.92	60.7	43.89	79.79	69.44	52.96
c28744.graph_c0	69.32	63.31	77.61	62.76	59.74	75.59
c28747.graph_c0	100.29	87.66	99.26	88.6	86.1	105.86
c28747.graph_c1	18.69	16.13	15.14	15.52	13.25	15.82
c28749.graph_c0	11.11	13.4	11.62	14.69	15.06	11.46
c28750.graph_c0	18	26.43	27.22	19.42	21.02	17.89
c28751.graph_c1	8.63	6.97	12.7	9.4	4.66	8.08
c28752.graph_c0	4.97	2.5	2.43	3.17	2.71	2.5
c28754.graph_c0	4.36	4.33	1.98	3.49	3.51	1.59
c28755.graph_c0	36.46	39.91	37.12	33.26	30.1	30.37
c28757.graph_c0	53.65	39.92	45.67	42.47	45.71	56.86
c28758.graph_c0	1.52	2.47	2.05	1.8	1.41	2.09
c28759.graph_c0	17.84	13.37	18.63	13.64	12.53	15.39
c28762.graph_c0	3.97	2.68	3.33	3.06	4.43	2.76
c28768.graph_c0	2.33	2.47	4.89	3.01	2.95	2.59
c28771.graph_c0	2.35	5.25	3.31	2.77	2.81	2.65
c28773.graph_c0	13.68	12.55	10.38	14.77	12.89	15.28
c28774.graph_c0	18.1	19.29	20.41	19.27	19.77	22.72
c28775.graph_c0	3.83	4.92	3.92	6.82	5.86	6.28
c28776.graph_c0	74.28	79.98	72.34	83.68	91.97	85.89
c28778.graph_c0	3.82	3.01	2.5	2.96	2.75	2.13
c28779.graph_c0	9.01	7.88	9.25	12.1	10.97	9.43
c28780.graph_c0	2.67	2.74	2.66	3.17	3.64	2.88
c28781.graph_c0	63.88	48.02	49.23	52.11	42.64	56.49
c28783.graph_c0	16.76	24.5	24.06	21.16	29.18	29.74
c28784.graph_c0	12.48	13.43	14.24	11.98	15.75	14.19
c28785.graph_c0	4.05	3.32	3.35	2.88	2.28	3.44
c28786.graph_c0	3.27	3.24	3.24	2.16	4.16	3.44
c28787.graph_c0	28.03	31.81	29.31	28.36	30.15	31.86
c28788.graph_c0	39.38	44.87	44.43	37.26	40.3	38.78
c28789.graph_c0	10.65	9.45	9.05	11.4	11.92	9.06
c28790.graph_c0	8.31	8.74	7.44	8.78	7.66	9.1
c28791.graph_c0	3.38	3.42	4.63	2.89	2.05	2.86
c28792.graph_c0	5.1	2.99	4.43	2.47	2.53	3.01
c28795.graph_c0	9.69	7.81	9.79	8.13	9.14	8.54
c28796.graph_c0	54.06	50.74	54.81	73.83	64.64	57.5
c28797.graph_c0	32.16	36.09	31.83	35.56	32.87	32.21
c28798.graph_c0	4.41	4.91	4.18	3.69	3.58	4.61
c28799.graph_c0	3.85	1.62	1.79	1.94	1.84	2.8
c28800.graph_c0	11.91	11.76	12	14.91	15.24	13.59
c28802.graph_c0	5.22	5.99	5.47	7.18	8	5.45
c28802.graph_c1	45.81	45.02	60.75	36.02	34.68	40.27
c28803.graph_c0	2.73	2.58	4.36	1.93	3.58	3.06
c28804.graph_c0	2.85	4.91	3.01	12.57	12.84	9.18
c28806.graph_c0	2.48	2.68	1.47	2.1	4.19	1.36
c28808.graph_c0	42.31	48.16	35.33	54.73	66.89	64.42
c28809.graph_c0	3.89	3.21	2.45	2.98	2.19	2.55
c28810.graph_c0	3.38	4.72	3.12	8.57	8.37	4.96
c28811.graph_c0	3.25	2.87	3.93	2.96	3.02	2.83
c28813.graph_c0	25	33.97	33.01	27.19	24.96	27.23
c28816.graph_c1	10.64	10.55	12.42	11.86	10.72	11.79
c28817.graph_c0	10.66	14.11	11.94	12.84	7.97	8.25
c28818.graph_c0	9.01	6.33	7.05	4.22	6.44	4.47
c28820.graph_c0	42.07	39.45	38.07	38.53	38.72	40.87
c28822.graph_c0	32.68	34.74	24.99	35.11	37.02	29.11
c28823.graph_c0	14.78	19.16	14.53	21.5	18.23	14.95
c28824.graph_c0	8.51	12.3	4.92	14.37	9.28	7.54
c28828.graph_c0	10.41	12.71	10.39	16.51	15.28	12.61
c28829.graph_c0	3.39	1.43	3.16	2.42	1.14	1.74
c28830.graph_c0	17.6	17.27	15.23	12.9	11.73	11.11
c28831.graph_c0	12.85	13.59	9.83	12.35	16.13	11.36
c28833.graph_c0	24.09	27.57	23.14	35.7	37.35	30.69
c28835.graph_c0	26.01	26.08	29.63	27.78	25.93	25.2
c28838.graph_c0	2.7	3.91	3.01	3.49	3.17	2.82
c28839.graph_c0	4.44	3.34	2.44	3.88	3.48	3.25
c28840.graph_c0	71.91	68.51	67.04	46.84	56.71	77.64
c28843.graph_c0	19.25	20.17	21.94	20.14	21.88	22.02
c28845.graph_c0	40.97	38.2	35.02	39.71	41	44.76
c28846.graph_c0	44.76	33.03	37.54	38.93	45.58	49.81
c28847.graph_c0	6.17	5.8	5.79	5.36	6.86	6.66
c28849.graph_c0	22.5	19.24	19.27	21.93	22.21	18.87
c28850.graph_c0	21.48	22.62	20.46	25.79	22.58	23.76
c28851.graph_c0	2.7	1.7	1.8	5	3.99	2.36
c28852.graph_c0	30.73	24.94	38.72	28.23	34.28	44.54
c28853.graph_c0	2.57	3.84	4.4	2.52	1.41	2.94
c28854.graph_c0	3.33	2.84	3.2	2.42	2.62	3.25
c28859.graph_c0	1.87	2.15	1.38	1.94	2.66	0.99
c28863.graph_c0	6.16	5.22	4.94	5.8	5.76	5.66
c28864.graph_c0	13.66	11.72	12.77	15.38	11.78	10.18
c28865.graph_c0	10.7	10.21	7.72	11.06	8.81	8.34
c28866.graph_c0	32.79	29.73	29.29	28.43	28.37	30.37
c28867.graph_c0	24.6	25.49	17.18	28.5	25.91	24.55
c28868.graph_c0	12.73	11.15	9.51	9.22	6.54	5.26
c28868.graph_c1	3.51	3.23	1.72	2.4	2.49	2.49
c28869.graph_c0	3.36	3.24	3.4	4.85	1.44	2.7
c28870.graph_c0	36.92	35.55	29.41	48.29	50.55	34.91
c28871.graph_c0	16.66	14.66	17.62	17.71	18.24	17.1
c28873.graph_c1	1.43	2.45	2.93	1.71	3.42	2.14
c28874.graph_c0	32.64	32.25	26.81	31.54	30.9	25.74
c28875.graph_c0	42.77	47.69	40.17	41.8	39.6	41.78
c28878.graph_c0	41.6	41.54	29.57	33.8	35.33	27.05
c28879.graph_c0	2.7	3.5	2.47	3.6	2.6	2.22
c28880.graph_c0	2.42	2.79	2.69	2.79	3.29	3.24
c28881.graph_c0	2.45	4.52	3.88	3.54	3.99	3.21
c28883.graph_c0	26.16	36.75	26	47.41	50.24	35.46
c28884.graph_c0	20.09	21.51	19.69	25.09	22.96	16.6
c28886.graph_c0	15.46	16.9	18.03	14.9	14.1	15.53
c28887.graph_c0	4.15	5.81	2.48	6	6.4	4.24
c28888.graph_c0	13.96	14.66	14.1	16.51	14.55	11.94
c28889.graph_c1	2.52	2.48	1.72	4.62	2.33	2.72
c28890.graph_c0	14	14.81	14.84	13.88	13.53	16.52
c28891.graph_c0	15.55	17.1	15.77	26.27	26.44	13.86
c28892.graph_c0	14.99	12.93	13.61	13.41	15.15	15.55
c28893.graph_c0	22.43	26.8	22.68	26.79	27.03	24.3
c28895.graph_c0	25.78	25.31	26.08	14.53	11.68	11.16
c28896.graph_c0	13.28	12.53	24.84	10.18	8.92	14.44
c28897.graph_c0	4.15	4.49	4.2	1.17	2.54	3.23
c28898.graph_c1	4.62	5.01	4.69	4.62	6.21	6.24
c28899.graph_c0	35.49	44.66	39.38	35.16	37.37	39.65
c28900.graph_c0	18	21.06	17.66	25.12	29.19	22.05
c28902.graph_c0	2.5	2.57	3.63	1.7	1.13	3
c28904.graph_c0	42.3	37.89	43.51	35.5	35.6	39.46
c28905.graph_c1	10.37	11.82	12.28	9.77	8.95	10.8
c28906.graph_c0	45.67	40.57	32.71	55.02	63.59	45.8
c28907.graph_c0	19.41	20.51	20.13	21.39	18.35	17.94
c28908.graph_c0	11.52	9.89	10.86	9.54	11.08	12.21
c28909.graph_c0	2.1	3.62	2.26	3.7	3.35	2.92
c28910.graph_c0	3.65	2.71	3.39	3.49	3.56	2.83
c28911.graph_c0	29.2	23.41	22.59	18.36	14.84	16.59
c28912.graph_c0	3.14	3.16	3.44	1.2	3.55	4.46
c28913.graph_c0	4	2.97	3.06	2.82	4.02	1.68
c28914.graph_c0	17.34	15.72	17.04	19.69	19.16	17.6
c28916.graph_c0	3.43	5.04	3.53	5.41	4.43	2.49
c28917.graph_c0	3.87	4.93	3.27	4.48	3.97	2.28
c28919.graph_c0	18.95	17.51	19.89	20.59	20.16	18.83
c28921.graph_c0	15.46	17.65	21.62	13.14	12.22	12.37
c28922.graph_c0	2.57	3.19	1.77	4.11	3.77	0.97
c28923.graph_c0	30.98	23.95	29.6	37.2	39.03	47.41
c28925.graph_c0	20.1	19.78	21.11	16.62	16.69	17.59
c28926.graph_c0	2.43	2.79	2.7	3.73	5	3.84
c28927.graph_c0	65.7	59.83	70.57	46.09	44.72	56.12
c28928.graph_c0	9.64	6.43	5.13	5.55	2.94	4.77
c28929.graph_c0	21.33	16.77	16.41	24.05	20.96	20.12
c28930.graph_c0	7.38	6.52	5.93	2.2	1.34	1.51
c28931.graph_c0	3	3.06	2.66	2.63	3.14	3.44
c28933.graph_c0	2.17	2.47	3.08	3.37	1.91	3.78
c28934.graph_c0	21.78	24.98	25.1	24.29	26.07	28.18
c28935.graph_c0	10.24	9.99	10.91	9.47	7.38	7.37
c28939.graph_c0	6.89	7.21	4.29	7.95	7.49	7.51
c28940.graph_c0	11.83	13.63	10.12	19.33	16.9	10.57
c28941.graph_c0	29.92	29.24	26.55	30.69	21.81	21.32
c28943.graph_c1	39.51	36.37	39.13	37.7	36.14	35.91
c28944.graph_c0	2.12	3.39	4.39	1.72	1.03	2.07
c28945.graph_c0	26.29	26.72	26.71	24.89	25.49	24.78
c28946.graph_c0	7.49	5.12	8.7	6.85	6.05	9.06
c28946.graph_c1	3.1	2.85	5.67	1.71	3.95	5.27
c28948.graph_c0	2.7	2.49	3.31	3.16	5.1	1.27
c28950.graph_c0	26.13	23.49	25.79	25.36	24.91	29.14
c28955.graph_c0	16.55	16.22	17.26	17.04	15.24	19.31
c28957.graph_c0	11.75	11.43	12.21	10.27	11.48	11.29
c28958.graph_c0	5.88	3.82	3.44	3.3	3.47	3.04
c28959.graph_c0	3.44	2.19	3.12	5.05	4.5	1.25
c28960.graph_c0	15.04	14.49	14.55	18.09	17.09	15.04
c28961.graph_c0	3.9	5.62	3.63	1.26	2.25	1.74
c28962.graph_c0	49.82	45.81	69.21	44.34	45.98	61.21
c28964.graph_c0	131.4	72.48	49.64	94.3	88.52	83.17
c28966.graph_c0	59.28	45.94	60.52	61.32	58.55	67.5
c28967.graph_c0	23.58	22.22	23.37	21.06	18.14	20.25
c28969.graph_c0	3.1	3.35	2.86	3.24	3.12	2.79
c28970.graph_c0	43.63	41.64	52.08	37.12	43.55	50.51
c28973.graph_c0	43.31	42.42	38.79	42.25	39.89	33.83
c28975.graph_c0	5.53	2.67	2.53	5.96	6.03	2.97
c28976.graph_c0	11.99	14.18	11.78	11.54	8.37	11.69
c28977.graph_c0	6.34	4.19	4.42	5.04	6.7	10.15
c28978.graph_c0	4.12	4.47	3.4	5.93	5.41	5.39
c28979.graph_c0	13.26	14.28	12.61	17.43	13.14	13.94
c28980.graph_c0	4.29	2.75	2.47	5.74	4.21	2.59
c28981.graph_c0	1.76	2.7	3.77	2.48	5.01	2.97
c28983.graph_c0	90.42	67.23	70.62	65.88	68.24	98.7
c28984.graph_c0	2.44	4.45	3.62	3.74	2.97	2.21
c28986.graph_c0	5.22	7.58	8.59	9.89	10.41	6.99
c28988.graph_c0	12.47	10.16	10.99	14.54	13.3	13.48
c28990.graph_c0	4.66	7.86	11.01	4.43	4.63	7.34
c28991.graph_c0	77.94	73.2	77.85	79.65	76.22	73.84
c28991.graph_c1	53.51	51.55	80.29	53	60.73	57.47
c28993.graph_c0	38.93	42.47	40.34	33.9	38.23	32.55
c28994.graph_c0	2.83	2.9	4.07	2.62	1.91	4.52
c28995.graph_c0	4.25	7.49	4.88	4.39	7.45	2.44
c28996.graph_c0	3.57	4.34	3.05	2.5	3.28	3.61
c28997.graph_c0	2.99	4.03	2.65	3.5	2.76	1.41
c28998.graph_c0	17.7	19.46	16.15	19.25	18.02	14.09
c29001.graph_c0	0.83	1.52	3.1	2.38	1.43	2.73
c29006.graph_c0	29.29	32.64	32.89	26.43	32.06	28.71
c29007.graph_c0	5.63	5.95	2.78	2.71	3.18	3.07
c29008.graph_c0	23.91	28.06	26.53	28.75	28.04	27.5
c29009.graph_c0	35.23	33.66	36.97	36.35	32.59	28.91
c29010.graph_c0	9.99	11.64	11.51	15.17	14.97	11.04
c29014.graph_c0	55.54	65.79	52.11	48.36	48.22	48.01
c29015.graph_c0	2.75	3.12	3.06	2.82	2.55	3
c29017.graph_c0	4.33	5.69	5.22	2.69	4.22	1.99
c29019.graph_c0	15.82	15.82	14.62	9.55	13.67	10.28
c29022.graph_c0	22.77	17.08	25.68	17	23.26	29.89
c29023.graph_c0	53.81	57.37	61.1	37.02	38.77	53.18
c29024.graph_c0	2.01	2.31	2.27	1.76	1.87	3.68
c29026.graph_c0	59.3	54.07	49.97	43.61	35.59	32.99
c29030.graph_c0	70.25	64.95	69.56	82.09	86.65	78.9
c29033.graph_c0	22.6	23.47	22.6	21.58	24.52	20.87
c29034.graph_c0	31.12	37.28	46.48	29.06	24.26	32.85
c29035.graph_c0	2.61	5.79	3.76	2.96	3.44	3.46
c29036.graph_c0	13.88	16.44	14.59	16.51	19.97	17.44
c29037.graph_c0	2.6	4.79	3.28	3.13	3.05	5.03
c29039.graph_c0	4.56	4.01	3.09	1.85	4.04	5.39
c29040.graph_c0	16.36	17.26	18.25	15.88	14.7	13.11
c29041.graph_c0	23.23	22.45	22.47	19.35	21.57	23.87
c29043.graph_c0	2.65	3.04	1.56	2.64	3.5	2
c29046.graph_c0	5.13	6.05	5.51	5.86	3.96	3.58
c29047.graph_c0	44.42	58.72	43.76	48.52	48.7	47.2
c29048.graph_c0	7.9	5.08	5.71	5.31	4.81	5.18
c29049.graph_c0	41.96	39.64	35.61	40.92	46.3	40.25
c29050.graph_c0	34.54	33.34	38.97	30.32	28.46	33.44
c29053.graph_c0	39.49	48.03	51.9	35.72	42.02	42.46
c29055.graph_c0	25.99	27.22	24.05	29.26	27.03	24.75
c29057.graph_c0	3.69	2.05	3.76	2.33	4.63	7.7
c29061.graph_c0	27.12	27.55	28.46	18.87	17.24	16.96
c29062.graph_c0	2.82	3.81	3.24	2.98	3.88	4.21
c29063.graph_c0	10.19	8.61	11.6	9.51	9.47	10.25
c29064.graph_c0	6.49	5.39	5.75	1.62	1.63	2.62
c29065.graph_c0	1.53	1.85	2.73	3.45	2.28	3.81
c29066.graph_c0	19.23	12.3	11.67	18	12.77	18.13
c29068.graph_c0	12.17	12.78	10.73	12.41	12.81	11.31
c29069.graph_c0	2.71	3.27	4.96	1.01	6.48	3.18
c29069.graph_c1	10.67	8	8.77	5.01	10.68	7.29
c29070.graph_c0	22.94	19.5	16.01	19.89	17.1	18.92
c29071.graph_c0	9.84	11.15	9.98	13.02	7.24	5.07
c29072.graph_c0	35.8	30.12	40.04	26.34	21.94	34.55
c29073.graph_c0	3.22	4.19	1.49	2.09	2.99	2.78
c29074.graph_c0	28.21	32.99	33.27	24.42	24.37	26.59
c29076.graph_c0	17.77	17.28	15.17	25.77	32.4	32.16
c29077.graph_c0	3.58	3.17	3.13	3.32	3.66	4.03
c29078.graph_c0	8.06	8.72	10.6	7.19	9.85	12.33
c29079.graph_c0	3.03	3.81	3.17	3.23	3.6	2.88
c29080.graph_c0	81.49	73.41	77.96	63.06	69.17	96.81
c29081.graph_c0	11.93	15.01	10.71	16.03	15.31	11.86
c29083.graph_c0	44.24	42.03	46.51	43.95	47.18	50.03
c29084.graph_c0	99.27	91.5	112.79	72.55	73.83	102.05
c29085.graph_c0	16.63	15.15	14.93	19.27	18.06	16.39
c29086.graph_c0	6.89	9.42	7.87	11.52	7.25	6.92
c29088.graph_c0	13.63	16.09	15.06	17.41	15.41	14.58
c29089.graph_c0	3.83	1.84	4.63	2.64	3.39	1.54
c29089.graph_c1	2.49	2.42	3.22	2.47	3.94	2.57
c29091.graph_c0	2.67	2.33	3.25	2.99	1.96	2.5
c29092.graph_c0	21.84	26.5	20.88	23.6	25.33	19.65
c29093.graph_c0	17.5	16.95	14.56	24.24	21.92	19.42
c29094.graph_c0	13.85	13.51	13.77	15.01	14.9	15.27
c29096.graph_c0	9.7	9.82	9.66	13.63	21.01	11.92
c29097.graph_c0	18.84	24.67	21.01	26.28	24.73	19.7
c29098.graph_c0	13.36	13.91	13.33	17.59	15.35	14.1
c29099.graph_c0	2.61	2.6	2.71	2.82	2.17	1.64
c29100.graph_c0	1.46	4.82	4.19	3.72	3	2.88
c29102.graph_c0	13.14	18.14	19.92	11.47	9.42	15.7
c29103.graph_c1	3.05	2.35	3.93	2.27	1.62	2.78
c29104.graph_c0	2.14	2.93	2.8	1.63	2.61	1.97
c29107.graph_c0	55.07	48.84	35.65	48.91	38.26	37.41
c29108.graph_c0	11.13	8.46	8.55	11.3	6.58	8.79
c29109.graph_c0	10.45	12.7	9.29	12.67	11.82	9.06
c29110.graph_c0	2.25	1.88	2.05	2.09	1.92	2.51
c29112.graph_c0	7.38	8.14	6.85	7.58	7.99	6.91
c29113.graph_c0	2.09	2.48	4.22	2.89	2.38	3.02
c29114.graph_c0	32.45	44.31	36.11	36.12	34.93	36.27
c29116.graph_c0	4.83	7.49	6.1	9.93	6.19	8.94
c29118.graph_c0	15.65	7.46	6.16	25.49	15.3	13.62
c29119.graph_c0	4.1	3.17	3.05	2.67	3.07	2
c29123.graph_c0	1.63	1.95	1.77	1.95	1.56	1.86
c29125.graph_c0	3.5	4.25	3.27	2.16	3.54	1.81
c29129.graph_c0	25.55	23.44	26.11	22.03	23.55	25.25
c29130.graph_c0	3.23	6.93	3.45	6.62	10.82	1.99
c29131.graph_c0	16.2	12.93	19.24	13.22	14.82	15.26
c29132.graph_c0	52.44	48.46	50.87	49.16	42.48	52.05
c29133.graph_c0	13.04	22.74	19.23	6.89	9.86	13.04
c29136.graph_c0	28.06	31.11	25.57	36.92	38.72	36.71
c29138.graph_c0	3.13	3.16	1.75	1.42	4.07	1.55
c29139.graph_c0	1.84	2.12	2.03	3.04	2.13	1.34
c29140.graph_c0	14.77	14.39	14.46	11.4	10.52	14.05
c29141.graph_c0	19.61	18.95	12	13.96	16.38	20.83
c29144.graph_c0	9.49	13.03	9.36	12.55	12.78	9.09
c29145.graph_c1	2.97	2.73	3.64	1.99	2.23	2.67
c29146.graph_c0	3.82	2.77	2.62	1.31	3.52	2.63
c29147.graph_c0	35.94	36.44	31.98	38.84	33.53	37.86
c29148.graph_c0	3.59	2.55	2.12	2.52	4.11	2.14
c29154.graph_c0	54.88	61.02	59.96	54.55	55.01	54.02
c29155.graph_c0	9.18	9.7	10.74	10.96	9.97	8.17
c29158.graph_c0	23.13	21.96	29.64	26.81	23.88	23.67
c29159.graph_c0	8.52	6.78	9.43	8.09	8.53	10.88
c29160.graph_c0	1.01	1.63	1.38	2	2.76	0.97
c29163.graph_c0	21.07	24.1	29.03	42.32	39.4	34.8
c29164.graph_c0	11.26	10.05	13.68	11.93	12.78	13.82
c29168.graph_c0	1.65	2.12	1.21	1.34	2.07	2.32
c29169.graph_c0	15.15	16.19	15.7	17.98	17.68	18.55
c29170.graph_c0	1.7	2.97	2.94	1.12	1.12	2.14
c29171.graph_c0	2.58	1.99	2.73	3.03	3.56	3.34
c29172.graph_c0	25.35	23.19	27.66	21.58	21.01	25.09
c29174.graph_c0	2.17	2.89	3.34	2.43	3.02	1.68
c29178.graph_c0	6.92	10.21	6.23	8.42	8.79	9.67
c29180.graph_c0	49.48	45.76	47.28	45.01	46.46	52.87
c29181.graph_c0	11.98	11.6	10.29	11.71	9.92	9.1
c29182.graph_c0	16.75	15.44	15.83	15.89	15.35	15.9
c29189.graph_c0	10.19	9.99	8.88	11.28	9.25	11.62
c29192.graph_c0	4.09	2.78	3.36	2.75	1.84	1.9
c29194.graph_c1	2.7	2.84	2.65	1.9	3.28	2.06
c29199.graph_c0	17.16	17.6	18.01	23.09	21.43	21.02
c29201.graph_c0	1.37	1.26	1.03	1.57	4.21	3.47
c29202.graph_c0	2.33	1.75	1.15	3.53	2.52	2
c29204.graph_c0	36.61	32.09	36.91	28.48	28.55	32.92
c29205.graph_c0	3.14	2.17	3.54	2.03	1.77	3.7
c29207.graph_c0	5.41	6.24	6.4	5.5	8.68	4.78
c29209.graph_c0	10.84	10.76	11.36	11.43	10.36	10.25
c29210.graph_c0	37	46.62	43.08	36.18	32.32	34.38
c29211.graph_c0	14.2	15.13	12.54	13.6	14.73	14.59
c29213.graph_c0	20.94	24.89	21.4	19.27	26.4	24.26
c29215.graph_c1	2.42	4.54	2.29	2.21	4.34	4.22
c29216.graph_c0	1.54	3.91	1.99	2.12	2.12	1.37
c29217.graph_c0	65.39	47.23	47.31	56.77	56.46	53.74
c29219.graph_c0	1.6	2.28	2.64	2.6	3.62	2.26
c29220.graph_c0	3.45	2.75	2.15	4.12	3.03	1.74
c29221.graph_c0	11.74	8.75	10.28	11.64	10.51	11.03
c29222.graph_c0	14.52	20	48.12	13.48	21.16	18.47
c29223.graph_c0	23.16	23.89	29.24	19.43	15.63	25.5
c29226.graph_c0	14.26	16.94	11.71	12.61	10.88	9.22
c29227.graph_c0	2.52	2.37	2.48	2.2	2.34	2.05
c29228.graph_c0	36.21	36.53	40.97	26.65	26.09	25.67
c29229.graph_c0	3.84	2.06	2.29	3.78	2.41	1.71
c29231.graph_c0	3.19	3.8	4.54	2.81	2.26	4.29
c29236.graph_c0	14.03	17	16.06	15.54	16.97	17.4
c29238.graph_c0	27.67	26.38	21.99	34.3	30.81	21.11
c29240.graph_c0	10.43	11.91	12.36	7.88	9.12	10.98
c29244.graph_c0	47.68	50.9	40.99	69.4	57.46	51.51
c29245.graph_c0	3.55	3.86	2.15	3.72	3.1	1.84
c29246.graph_c0	56.13	52.23	47.47	51.61	57.62	51.7
c29247.graph_c0	32.67	29.27	30.62	47.81	50.59	43.27
c29248.graph_c0	34.54	32.14	28.3	38.49	34.66	37.86
c29250.graph_c0	50.91	48.56	45.16	44.46	44.08	46.46
c29252.graph_c0	0.8	2.33	1.7	3.7	3.65	0.75
c29254.graph_c0	2.77	2.07	2.37	1.66	2.96	5.2
c29257.graph_c0	10.78	12.78	10.16	13.4	12.76	11.75
c29258.graph_c0	15.88	16.95	19	18.71	19.88	17.7
c29261.graph_c0	2.21	2.85	3.32	3.25	3.77	2.98
c29262.graph_c0	24.48	26.49	24.38	23.31	22.82	23.59
c29263.graph_c0	11.78	10.11	9.9	9.69	9.06	10.45
c29264.graph_c0	4.91	5.8	3.92	6.94	8.49	6.33
c29265.graph_c0	1.95	2.44	4.24	1.91	1.34	2.16
c29267.graph_c0	11.47	12.8	11.55	13.33	12.31	10.17
c29269.graph_c0	2.53	3.09	2.77	1.58	3.36	2.73
c29271.graph_c0	37.87	32.23	36.43	38.48	40.92	40.43
c29274.graph_c0	14.35	16.44	14.56	12.21	15.08	13.19
c29275.graph_c0	8.91	7.67	7.35	9.53	11.19	12.1
c29277.graph_c0	1.56	3.76	2.05	2.28	3.03	1.83
c29278.graph_c0	30.67	32.03	31.32	28.09	29.54	25.42
c29279.graph_c0	7.12	7.81	6.93	7.66	8.4	9.6
c29281.graph_c0	9.78	9.2	10.07	3.97	3.26	4.22
c29282.graph_c0	11.31	10.1	12.05	12.98	10.27	10.03
c29283.graph_c0	68.57	77.18	79.29	58.78	62.07	82.13
c29284.graph_c0	1.5	2.33	1.16	2.2	4.44	2.07
c29285.graph_c0	20.88	25.45	23.63	19.08	25.12	26.76
c29286.graph_c0	24.96	25.01	18.64	25.33	29.82	26.34
c29287.graph_c0	15.42	17.2	15.55	23.6	22.46	20.25
c29291.graph_c0	14.05	9.47	10.35	10.88	14.14	13.09
c29292.graph_c0	2.51	2.4	2.76	2.91	4.88	1.9
c29293.graph_c0	14.58	16.6	13.51	15.09	15.07	14.53
c29296.graph_c0	24.68	26.13	24.98	29.97	29.21	21.02
c29298.graph_c0	18.42	22.42	26.62	21.55	20.91	21.47
c29301.graph_c0	3.42	4.28	4.98	4.69	3.52	2.09
c29301.graph_c1	3.19	5.65	3.26	2.78	3.61	1.28
c29302.graph_c0	3.05	5.6	2.2	2.2	3.15	2.56
c29305.graph_c0	17.31	14.29	12.95	11.76	12.3	13.3
c29307.graph_c0	33.65	31.34	40.44	35.46	31.32	30.16
c29309.graph_c0	3.22	5.47	7.07	6.03	11.3	6.8
c29310.graph_c0	12.9	12.77	10.02	16.71	14.98	10.03
c29313.graph_c0	41.96	37.59	41.81	35.56	34.57	47.87
c29314.graph_c0	15.13	15.87	15.46	16.58	17.49	13.23
c29316.graph_c0	11.2	10.55	9.09	12.28	14.94	8.56
c29317.graph_c0	2.76	3.8	5.19	2.84	3.29	2.4
c29319.graph_c0	24.96	24.97	29.32	24.86	21.49	25.59
c29320.graph_c0	7.68	9.51	7.26	6	6.27	6.22
c29321.graph_c0	51.25	42.82	38.14	45.94	32.74	44.02
c29322.graph_c0	7.6	11.4	11.54	8.62	10.85	17.47
c29326.graph_c0	10.3	13.68	12.21	11.82	14.68	12.46
c29327.graph_c0	2.73	3.22	2	2.36	4.24	1.99
c29328.graph_c0	22.92	32.27	27.82	34.07	40.01	31.88
c29329.graph_c0	69.73	61.74	73.1	59.05	53.49	62.81
c29330.graph_c0	29.81	30.11	34.5	30.86	34.43	38.42
c29331.graph_c0	33.76	35.8	39.17	36.87	38.34	35.72
c29332.graph_c0	17.95	23.45	21.61	24.85	27.84	21.08
c29334.graph_c0	19.03	21.44	22.03	22.53	22.08	26.39
c29335.graph_c0	25.9	22.5	24.29	23.94	26	31.41
c29336.graph_c0	8.47	8.29	8.56	6.17	7.78	7.92
c29337.graph_c0	50.65	64.15	54	50.38	43.98	38.8
c29338.graph_c1	3.12	4.62	1.18	3.55	3.39	1.3
c29341.graph_c0	2.67	4.63	2.18	2.68	2.09	2.23
c29345.graph_c0	13.4	12.88	11.64	23.31	18.08	15.25
c29346.graph_c0	2.89	5.65	6.17	3.23	2.02	2.88
c29347.graph_c0	38.58	31.21	37.92	28.19	32.29	25.73
c29348.graph_c0	26.52	31.87	29.1	25.71	24.4	24.76
c29349.graph_c0	2.95	4.56	4.98	2.67	2.13	3.23
c29351.graph_c0	0.78	4.06	5.47	3.15	1.96	4.77
c29353.graph_c1	2.97	5.47	4.75	2.15	2.64	3.68
c29355.graph_c0	65.84	68.6	68.82	52.53	54.5	58.14
c29357.graph_c0	20.5	17.41	16.87	20.57	17.72	17.04
c29358.graph_c0	14.57	16.17	13.58	15.09	12.65	12.33
c29359.graph_c0	44.49	46.77	49.6	45.2	40.21	47
c29361.graph_c0	1.53	3.16	2	2.65	4.15	2.28
c29362.graph_c0	6.28	6.74	17.62	5.76	7.62	13.06
[truncated: 17,678 more rows]
