# Supplementary material for: Protective Role of Leaf Variegation in Pittosporum tobira under Low Temperature: Insights into the Physio-Biochemical and Molecular Mechanisms
Source: Int J Mol Sci. 2019 Sep 30;20(19):4857. doi: 10.3390/ijms20194857 (PMC6801658; doi:10.3390/ijms20194857)
Supplement: Supplementary file 1 [file ijms-20-04857-s001.zip › Table S3.xlsx]

## Sheet: Feuil1
Gene name	Forward primer sequence (5'-3)	Reverse primer sequence (5'-3')
c70233.graph_c1	GAAGGTCCAGAACAATCCTCTAA	ATGGTGGGGAACTGGAAGCCG
c53585.graph_c0	ATAACTCAAACCTCGGCACAAG	TTCTTTCGGCGTCACCGGTGAT
c28455.graph_c0	TGCCGGAAGGAGTGGTGATGGT	CTGTCTTCGCTTGGTTGTACA
c68688.graph_c0	TTGGGACTCTTCGAGTTGCAACA	TTCGAACAACCACCGACAAGTA
c42517.graph_c0	GTTTTGATGAGTGGCCGGAATG	AATTTGGGAGTTCTCGGTATCTA
c74068.graph_c0	TTTATCGCTTCTGTTGCTTCCT	ACACGTTGTAAACGGGTTTCTT
c53056.graph_c0	TATAGCGTACTCTAGAAATCTAC	GAGACTTCTTCTACTTCAACAA
c72020.graph_c1	TTGAGGGTCTTTTGCCCTCAAA	ATGGAGAGGGACATGAGTTCA
c39918.graph_c1	TATTAAAGATGTCTTCACAGA	CAGTTAATGTCTGAAGGAAAGG
c76573.graph_c0	TAAACAATGCAAGATCCTATTCA	ACGCTTACGTAAATGACTGAGC
Actin	ATCACGGAATAAGTGGTCGT	CAACCAAGGATCCAATTTT
