# Supplementary material for: Protective Role of Leaf Variegation in Pittosporum tobira under Low Temperature: Insights into the Physio-Biochemical and Molecular Mechanisms
Source: Int J Mol Sci. 2019 Sep 30;20(19):4857. doi: 10.3390/ijms20194857 (PMC6801658; doi:10.3390/ijms20194857)
Supplement: Supplementary file 1 [file ijms-20-04857-s001.zip › Table S1.xlsx]

## Sheet: Feuil1
#GeneID	COG_class	COG_class_annotation	GO_annotation	KEGG_annotation	KOG_class	KOG_class_annotation	Pfam_annotation	Swissprot_annotation	eggNOG_class	eggNOG_class_annotation	nr_annotation
c91332.graph_c0	--	--	--	--	[T]	Signal transduction mechanisms	--	--	T	Signal transduction mechanisms	--
c32740.graph_c0	--	--	--	--	--	--	Zinc knuckle	--	--	--	--
c105627.graph_c0	[C]	Energy production and conversion	Molecular Function: cytochrome-c oxidase activity (GO:0004129);; Molecular Function: endonuclease activity (GO:0004519);; Molecular Function: iron ion binding (GO:0005506);; Molecular Function: copper ion binding (GO:0005507);; Cellular Component: mitochondrial respiratory chain complex IV (GO:0005751);; Biological Process: mitochondrial electron transport, cytochrome c to oxygen (GO:0006123);; M…	K02261|3.98317e-22|bpg:BathyMg00040|cox2; cytochrome c oxidase subunit 2; K02261 cytochrome c oxidase subunit 2 (A)	[C]	Energy production and conversion	Cytochrome C oxidase subunit II, periplasmic domain	Cytochrome c oxidase subunit 2 GN=COX2 OS=Phytophthora megasperma (Potato pink rot fungus) PE=3 SV=1	C	Energy production and conversion	Cox2 (mitochondrion) [Rhynchosporium agropyri]
c59970.graph_c0	--	--	--	--	--	--	--	--	R	General function prediction only	--
c32961.graph_c0	[IQR]	--	Molecular Function: oxidoreductase activity (GO:0016491);; Biological Process: oxidation-reduction process (GO:0055114);;	--	[R]	General function prediction only	short chain dehydrogenase	Secoisolariciresinol dehydrogenase (Fragment) OS=Podophyllum peltatum (Mayapple) PE=1 SV=1	Q	Secondary metabolites biosynthesis, transport and catabolism	PREDICTED: secoisolariciresinol dehydrogenase-like isoform X1 [Sesamum indicum]
c29865.graph_c1	[E]	Amino acid transport and metabolism	Molecular Function: S-adenosylmethionine-homocysteine S-methyltransferase activity (GO:0008898);; Biological Process: methionine biosynthetic process (GO:0009086);; Biological Process: methylation (GO:0032259);; Biological Process: S-methylmethionine cycle (GO:0033528);;	K00547|5.03751e-64|cic:CICLE_v10005328mg|hypothetical protein; K00547 homocysteine S-methyltransferase [EC:2.1.1.10] (A)	[E]	Amino acid transport and metabolism	Homocysteine S-methyltransferase	Homocysteine S-methyltransferase 3 GN=HMT3 OS=Arabidopsis thaliana (Mouse-ear cress) PE=1 SV=2	E	Amino acid transport and metabolism	PREDICTED: homocysteine S-methyltransferase 2 [Sesamum indicum]
c55247.graph_c0	[E]	Amino acid transport and metabolism	Molecular Function: oxidoreductase activity, acting on CH-OH group of donors (GO:0016614);; Biological Process: single-organism metabolic process (GO:0044710);;	--	[R]	General function prediction only	GMC oxidoreductase	--	R	General function prediction only	alcohol oxidase [Aureobasidium pullulans EXF-150]
c68422.graph_c0	--	--	--	--	--	--	Universal stress protein family	--	S	Function unknown	PREDICTED: uncharacterized protein LOC104093361 isoform X1 [Nicotiana tomentosiformis]
c57469.graph_c1	--	--	Cellular Component: intracellular membrane-bounded organelle (GO:0043231);; Cellular Component: cytoplasmic part (GO:0044444);; Cellular Component: intracellular organelle part (GO:0044446);;	--	--	--	Man1-Src1p-C-terminal domain	--	S	Function unknown	PREDICTED: uncharacterized protein LOC104240262 isoform X1 [Nicotiana sylvestris]
c95780.graph_c0	--	--	--	--	[S]	Function unknown	--	--	S	Function unknown	hypothetical protein COCMIDRAFT_91999 [Bipolaris oryzae ATCC 44560]
c74802.graph_c0	[J]	Translation, ribosomal structure and biogenesis	Molecular Function: structural constituent of ribosome (GO:0003735);; Cellular Component: ribosome (GO:0005840);; Biological Process: translational elongation (GO:0006414);;	K02943|1.14284e-28|cic:CICLE_v10029621mg|hypothetical protein; K02943 large subunit ribosomal protein LP2 (A)	[J]	Translation, ribosomal structure and biogenesis	60s Acidic ribosomal protein	60S acidic ribosomal protein P2 OS=Parthenium argentatum (Guayule rubber plant) PE=3 SV=1	J	Translation, ribosomal structure and biogenesis	60S acidic ribosomal P2 [Gossypium arboreum]
c77378.graph_c0	--	--	--	--	[R]	General function prediction only	Leucine Rich repeat	F-box protein At5g67140 GN=At5g67140 OS=Arabidopsis thaliana (Mouse-ear cress) PE=2 SV=1	R	General function prediction only	unnamed protein product [Coffea canephora]
c90935.graph_c0	--	--	Molecular Function: mannosyl-oligosaccharide 1,2-alpha-mannosidase activity (GO:0004571);; Molecular Function: calcium ion binding (GO:0005509);; Biological Process: proteolysis (GO:0006508);; Molecular Function: peptidase activity (GO:0008233);; Cellular Component: membrane (GO:0016020);;	--	--	--	--	--	R	General function prediction only	hypothetical protein SNOG_01196 [Phaeosphaeria nodorum SN15]
c68503.graph_c0	--	--	Cellular Component: mitochondrial proton-transporting ATP synthase complex, coupling factor F(o) (GO:0000276);; Molecular Function: copper ion binding (GO:0005507);; Cellular Component: nucleolus (GO:0005730);; Cellular Component: vacuolar membrane (GO:0005774);; Biological Process: ubiquitin-dependent protein catabolic process (GO:0006511);; Molecular Function: zinc ion binding (GO:0008270);; Ce…	K02138|5.59391e-99|tcc:TCM_043082|ATP synthase D chain, mitochondrial; K02138 F-type H+-transporting ATPase subunit d (A)	[C]	Energy production and conversion	ATP synthase D chain, mitochondrial (ATP5H)	ATP synthase subunit d, mitochondrial GN=At3g52300 OS=Arabidopsis thaliana (Mouse-ear cress) PE=1 SV=3	C	Energy production and conversion	ATP synthase D chain, mitochondrial [Theobroma cacao]
c67975.graph_c2	--	--	--	K16297|5.56992e-31|vvi:100263750|serine carboxypeptidase-like 33; K16297 serine carboxypeptidase-like clade II [EC:3.4.16.-] (A)	[OE]	--	Serine carboxypeptidase	Serine carboxypeptidase-like 33 (Precursor) GN=SCPL33 OS=Arabidopsis thaliana (Mouse-ear cress) PE=2 SV=2	O	Posttranslational modification, protein turnover, chaperones	PREDICTED: serine carboxypeptidase-like 33 isoform X1 [Nicotiana sylvestris]
c81655.graph_c0	--	--	--	--	--	--	--	--	S	Function unknown	hypothetical protein M438DRAFT_343774 [Aureobasidium pullulans EXF-150]
c7894.graph_c0	[K]	Transcription	Molecular Function: nucleic acid binding (GO:0003676);; Biological Process: RNA splicing (GO:0008380);; Cellular Component: small nuclear ribonucleoprotein complex (GO:0030532);;	K11096|2.06603e-27|pmum:103334149|probable small nuclear ribonucleoprotein Sm D2; K11096 small nuclear ribonucleoprotein D2 (A)	[A]	RNA processing and modification	LSM domain	Sm-like protein LSM3A {ECO:0000305} OS=Arabidopsis thaliana (Mouse-ear cress) PE=1 SV=1	A	RNA processing and modification	Sm-like ribonucleo protein [Aureobasidium pullulans EXF-150]
c126660.graph_c0	--	--	Cellular Component: Golgi apparatus (GO:0005794);; Biological Process: protein localization (GO:0008104);;	--	[U]	Intracellular trafficking, secretion, and vesicular transport	--	--	U	Intracellular trafficking, secretion, and vesicular transport	unnamed protein product [Vitis vinifera]
c29010.graph_c0	[R]	General function prediction only	--	K14787|0|vvi:100247562|multiple RNA-binding domain-containing protein 1; K14787 multiple RNA-binding domain-containing protein 1 (A)	[R]	General function prediction only	RNA recognition motif. (a.k.a. RRM, RBD, or RNP domain);; RNA recognition motif (a.k.a. RRM, RBD, or RNP domain);; RNA recognition motif. (a.k.a. RRM, RBD, or RNP domain)	Polyadenylate-binding protein 8 GN=PAB8 OS=Arabidopsis thaliana (Mouse-ear cress) PE=1 SV=1	R	General function prediction only	PREDICTED: multiple RNA-binding domain-containing protein 1 [Vitis vinifera]
c68077.graph_c1	--	--	--	--	--	--	--	--	--	--	PREDICTED: protein SUPPRESSOR OF GENE SILENCING 3-like isoform X3 [Pyrus x bretschneideri]
c36734.graph_c0	[E]	Amino acid transport and metabolism	Molecular Function: hydroxymethylglutaryl-CoA lyase activity (GO:0004419);; Biological Process: leucine metabolic process (GO:0006551);;	K01640|9.16286e-177|cit:102609673|hydroxymethylglutaryl-CoA lyase, mitochondrial-like; K01640 hydroxymethylglutaryl-CoA lyase [EC:4.1.3.4] (A)	[CE]	--	HMGL-like	Hydroxymethylglutaryl-CoA lyase, mitochondrial GN=HMGCL OS=Arabidopsis thaliana (Mouse-ear cress) PE=1 SV=2	E	Amino acid transport and metabolism	PREDICTED: hydroxymethylglutaryl-CoA lyase, mitochondrial-like [Sesamum indicum]
c76625.graph_c0	--	--	--	--	--	--	--	--	--	--	PREDICTED: putative ribonuclease H protein At1g65750-like [Fragaria vesca subsp. vesca]
c54214.graph_c0	--	--	Molecular Function: DNA binding (GO:0003677);; Molecular Function: helicase activity (GO:0004386);; Molecular Function: endonuclease activity (GO:0004519);; Molecular Function: ATP binding (GO:0005524);; Molecular Function: transferase activity (GO:0016740);;	--	[B]	Chromatin structure and dynamics	HNH endonuclease	--	B	Chromatin structure and dynamics	Zinc finger Ran-binding domain-containing 3 [Gossypium arboreum]
c73041.graph_c0	--	--	--	--	--	--	'Cold-shock' DNA-binding domain;; SUZ-C motif;; S1-like	--	S	Function unknown	unnamed protein product [Ostreococcus tauri]
c39151.graph_c0	[L]	Replication, recombination and repair	Molecular Function: RNA binding (GO:0003723);; Molecular Function: RNA-directed DNA polymerase activity (GO:0003964);; Molecular Function: aspartic-type endopeptidase activity (GO:0004190);; Cellular Component: nucleus (GO:0005634);; Biological Process: RNA-dependent DNA replication (GO:0006278);; Biological Process: proteolysis (GO:0006508);; Molecular Function: zinc ion binding (GO:0008270);; B…	--	[R]	General function prediction only	Reverse transcriptase (RNA-dependent DNA polymerase)	RNA-directed DNA polymerase homolog OS=Oenothera berteroana (Bertero&apos;s evening primrose) PE=4 SV=1	L	Replication, recombination and repair	DNA/RNA polymerases superfamily protein [Theobroma cacao]
c123802.graph_c0	[GEPR]	--	--	--	--	--	Major Facilitator Superfamily;; Sugar (and other) transporter	--	G	Carbohydrate transport and metabolism	--
c14008.graph_c0	--	--	--	--	[G]	Carbohydrate transport and metabolism	--	Protein TIC 62, chloroplastic (Precursor) GN=TIC62 OS=Arabidopsis thaliana (Mouse-ear cress) PE=1 SV=1	G	Carbohydrate transport and metabolism	PREDICTED: protein TIC 62, chloroplastic [Elaeis guineensis]
c39149.graph_c1	[C]	Energy production and conversion	Cellular Component: mitochondrion (GO:0005739);; Molecular Function: electron carrier activity (GO:0009055);; Molecular Function: flavin adenine dinucleotide binding (GO:0050660);;	K03522|3.09278e-13|csl:COCSUDRAFT_11967|electron transfer flavo protein beta-subunit:electron transfer flavo protein alpha subunit; K03522 electron transfer flavoprotein alpha subunit (A)	[C]	Energy production and conversion	Electron transfer flavoprotein domain	Electron transfer flavoprotein subunit alpha, mitochondrial (Precursor) OS=Oryza sativa subsp. japonica (Rice) PE=3 SV=1	C	Energy production and conversion	electron transfer flavo protein, alpha subunit [Aureobasidium pullulans EXF-150]
c94158.graph_c0	--	--	--	--	[O]	Posttranslational modification, protein turnover, chaperones	--	--	O	Posttranslational modification, protein turnover, chaperones	--
c76151.graph_c0	--	--	Cellular Component: integral component of membrane (GO:0016021);;	--	[T]	Signal transduction mechanisms	Lung seven transmembrane receptor	--	T	Signal transduction mechanisms	hypothetical protein JCGZ_20369 [Jatropha curcas]
c28079.graph_c0	[I]	Lipid transport and metabolism	Biological Process: metabolic process (GO:0008152);; Molecular Function: hydrolase activity (GO:0016787);;	--	[V]	Defense mechanisms	alpha/beta hydrolase fold;; Carboxylesterase family	Probable carboxylesterase 2 GN=CXE2 OS=Arabidopsis thaliana (Mouse-ear cress) PE=2 SV=1	V	Defense mechanisms	PREDICTED: probable carboxylesterase 2 [Vitis vinifera]
c39498.graph_c0	[Z]	Cytoskeleton	Molecular Function: microtubule motor activity (GO:0003777);; Molecular Function: ATP binding (GO:0005524);; Cellular Component: kinesin complex (GO:0005871);; Cellular Component: microtubule (GO:0005874);; Biological Process: microtubule-based movement (GO:0007018);; Molecular Function: microtubule binding (GO:0008017);; Molecular Function: zinc ion binding (GO:0008270);;	K11498|0|vvi:100253714|kinesin-related protein 11; K11498 centromeric protein E (A)	[Z]	Cytoskeleton	Kinesin motor domain;; Zinc finger, C3HC4 type (RING finger)	Kinesin-like protein NACK1 GN=NACK1 OS=Nicotiana tabacum (Common tobacco) PE=1 SV=1	Z	Cytoskeleton	PREDICTED: kinesin-related protein 11 isoform X1 [Vitis vinifera]
c29140.graph_c0	--	--	Molecular Function: protein binding (GO:0005515);;	--	--	--	--	--	S	Function unknown	PREDICTED: uncharacterized protein LOC100241525 [Vitis vinifera]
c49538.graph_c0	[Z]	Cytoskeleton	--	K10406|4.91077e-10|sly:101264370|kinesin-4-like; K10406 kinesin family member C2/C3 (A)	[Z]	Cytoskeleton	Calponin homology (CH) domain;; Calponin family repeat	Kinesin-4 GN=F2P16.12 OS=Arabidopsis thaliana (Mouse-ear cress) PE=1 SV=2	Z	Cytoskeleton	hypothetical protein LRAMOSA06739 [Absidia idahoensis var. thermophila]
c43886.graph_c0	--	--	--	--	[W]	Extracellular structures	Galactoside-binding lectin	--	W	Extracellular structures	--
c49479.graph_c1	--	--	--	--	--	--	--	--	T	Signal transduction mechanisms	PREDICTED: LRR receptor-like serine/threonine-protein kinase GSO2 [Vitis vinifera]
c3851.graph_c0	--	--	--	--	[O]	Posttranslational modification, protein turnover, chaperones	--	--	O	Posttranslational modification, protein turnover, chaperones	hypothetical protein RMCBS344292_12432 [Rhizopus microsporus]
c40633.graph_c0	--	--	--	--	--	--	--	--	--	--	hypothetical protein M438DRAFT_348080 [Aureobasidium pullulans EXF-150]
c32064.graph_c0	--	--	--	--	--	--	Plant transposase (Ptta/En/Spm family)	--	--	--	--
c42567.graph_c1	--	--	Cellular Component: plasma membrane (GO:0005886);;	--	--	--	--	--	S	Function unknown	PREDICTED: uncharacterized protein LOC100243668 [Vitis vinifera]
c63607.graph_c0	--	--	--	K01062|3.09128e-17|ppp:PHYPADRAFT_159601|hypothetical protein; K01062 platelet-activating factor acetylhydrolase [EC:3.1.1.47] (A)	[I]	Lipid transport and metabolism	Platelet-activating factor acetylhydrolase, isoform II;; Alpha/beta hydrolase family;; Alpha/beta hydrolase family;; Chlorophyllase enzyme	--	I	Lipid transport and metabolism	PAF acetylhydrolase [Aureobasidium pullulans EXF-150]
c63798.graph_c0	[Q]	Secondary metabolites biosynthesis, transport and catabolism	Molecular Function: copper ion binding (GO:0005507);; Molecular Function: L-ascorbate oxidase activity (GO:0008447);; Biological Process: lignin catabolic process (GO:0046274);; Cellular Component: apoplast (GO:0048046);; Molecular Function: hydroquinone:oxygen oxidoreductase activity (GO:0052716);; Biological Process: oxidation-reduction process (GO:0055114);;	--	[Q]	Secondary metabolites biosynthesis, transport and catabolism	Multicopper oxidase;; Multicopper oxidase;; Multicopper oxidase	Laccase-11 (Precursor) OS=Arabidopsis thaliana (Mouse-ear cress) PE=2 SV=1	Q	Secondary metabolites biosynthesis, transport and catabolism	PREDICTED: laccase-11 [Vitis vinifera]
c110134.graph_c0	[R]	General function prediction only	Molecular Function: actin binding (GO:0003779);; Cellular Component: cytoskeleton (GO:0005856);; Biological Process: regulation of actin filament polymerization (GO:0030833);;	K05757|2.32776e-29|atr:s00039p00197260|AMTR_s00039p00197260; hypothetical protein; K05757 actin related protein 2/3 complex, subunit 1A/1B (A)	[Z]	Cytoskeleton	WD domain, G-beta repeat	Actin-related protein 2/3 complex subunit 1B GN=ARPC1B OS=Arabidopsis thaliana (Mouse-ear cress) PE=2 SV=1	Z	Cytoskeleton	hypothetical protein AOL_s00076g149 [Arthrobotrys oligospora ATCC 24927]
c126964.graph_c0	--	--	--	--	[R]	General function prediction only	--	--	R	General function prediction only	--
c85619.graph_c0	[I]	Lipid transport and metabolism	Biological Process: metabolic process (GO:0008152);; Molecular Function: ligase activity (GO:0016874);;	K01897|8.76115e-84|bdi:100842259|long chain acyl-CoA synthetase 8-like; K01897 long-chain acyl-CoA synthetase [EC:6.2.1.3] (A)	[I]	Lipid transport and metabolism	AMP-binding enzyme;; AMP-binding enzyme C-terminal domain	Long chain acyl-CoA synthetase 9, chloroplastic GN=LACS9 OS=Arabidopsis thaliana (Mouse-ear cress) PE=2 SV=1	I	Lipid transport and metabolism	hypothetical protein PTT_14291 [Pyrenophora teres f. teres 0-1]
c12577.graph_c0	--	--	Molecular Function: catalytic activity (GO:0003824);; Biological Process: nucleobase-containing compound metabolic process (GO:0006139);; Molecular Function: organic cyclic compound binding (GO:0097159);; Molecular Function: heterocyclic compound binding (GO:1901363);;	--	--	--	--	--	--	--	hypothetical protein VITISV_040070 [Vitis vinifera]
c54161.graph_c0	--	--	--	K01611|5.3255e-06|cam:101499004|S-adenosylmethionine decarboxylase proenzyme-like; K01611 S-adenosylmethionine decarboxylase [EC:4.1.1.50] (A)	--	--	--	S-adenosylmethionine decarboxylase beta chain (Precursor) GN=SAMDC OS=Daucus carota (Wild carrot) PE=2 SV=1	--	--	S-adenosylmethionine decarboxylase protein, partial [Robinia pseudoacacia]
c106619.graph_c0	[GHR]	--	Molecular Function: magnesium ion binding (GO:0000287);; Molecular Function: acetolactate synthase activity (GO:0003984);; Molecular Function: pyruvate decarboxylase activity (GO:0004737);; Cellular Component: acetolactate synthase complex (GO:0005948);; Biological Process: pyruvate metabolic process (GO:0006090);; Biological Process: branched-chain amino acid biosynthetic process (GO:0009082);; …	--	[EH]	--	--	--	H	Coenzyme transport and metabolism	pyruvate decarboxylase [Aureobasidium pullulans EXF-150]
c117553.graph_c0	--	--	--	--	--	--	--	--	S	Function unknown	hypothetical protein M437DRAFT_38432 [Aureobasidium melanogenum CBS 110374]
c76416.graph_c0	[C]	Energy production and conversion	Cellular Component: mitochondrion (GO:0005739);; Biological Process: tricarboxylic acid cycle (GO:0006099);; Molecular Function: oxidoreductase activity, acting on the CH-CH group of donors (GO:0016627);; Biological Process: electron transport chain (GO:0022900);; Molecular Function: flavin adenine dinucleotide binding (GO:0050660);;	K00234|1.28039e-47|tcc:TCM_000401|Succinate dehydrogenase 1-1 isoform 1; K00234 succinate dehydrogenase (ubiquinone) flavoprotein subunit [EC:1.3.5.1] (A)	[C]	Energy production and conversion	FAD binding domain	Succinate dehydrogenase [ubiquinone] flavoprotein subunit, mitochondrial (Precursor) GN=P0507H12.27 OS=Oryza sativa subsp. japonica (Rice) PE=2 SV=1	C	Energy production and conversion	PREDICTED: succinate dehydrogenase [ubiquinone] flavoprotein subunit 1, mitochondrial-like, partial [Cucumis sativus]
c111052.graph_c0	[J]	Translation, ribosomal structure and biogenesis	Biological Process: translation (GO:0006412);; Cellular Component: ribonucleoprotein complex (GO:0030529);;	K02943|3.1195e-13|cre:CHLREDRAFT_195600|RPP2; acidic ribosomal protein P2; K02943 large subunit ribosomal protein LP2 (A)	[J]	Translation, ribosomal structure and biogenesis	60s Acidic ribosomal protein	60S acidic ribosomal protein P2B GN=RPP2B OS=Zea mays (Maize) PE=1 SV=1	J	Translation, ribosomal structure and biogenesis	hypothetical protein AURANDRAFT_17417, partial [Aureococcus anophagefferens]
c13576.graph_c0	[C]	Energy production and conversion	Molecular Function: dihydrolipoyl dehydrogenase activity (GO:0004148);; Biological Process: cell redox homeostasis (GO:0045454);; Molecular Function: flavin adenine dinucleotide binding (GO:0050660);; Biological Process: oxidation-reduction process (GO:0055114);;	K00382|1.15889e-48|mus:103971435|dihydrolipoyl dehydrogenase, mitochondrial-like; K00382 dihydrolipoamide dehydrogenase [EC:1.8.1.4] (A)	[C]	Energy production and conversion	Pyridine nucleotide-disulphide oxidoreductase	Dihydrolipoyl dehydrogenase 1, mitochondrial (Precursor) GN=LPD1 OS=Arabidopsis thaliana (Mouse-ear cress) PE=1 SV=2	C	Energy production and conversion	PREDICTED: dihydrolipoyl dehydrogenase, mitochondrial-like [Elaeis guineensis]
c72504.graph_c0	[O]	Posttranslational modification, protein turnover, chaperones	Biological Process: protein complex assembly (GO:0006461);; Biological Process: heme a biosynthetic process (GO:0006784);; Cellular Component: membrane (GO:0016020);; Biological Process: sterol biosynthetic process (GO:0016126);; Molecular Function: oxidoreductase activity, acting on the CH-CH group of donors (GO:0016627);; Biological Process: pentacyclic triterpenoid biosynthetic process (GO:001…	K02259|1.92188e-117|sly:101268533|cytochrome c oxidase assembly protein COX15; K02259 cytochrome c oxidase assembly protein subunit 15 (A)	[O]	Posttranslational modification, protein turnover, chaperones	Cytochrome oxidase assembly protein;; Cytochrome oxidase assembly protein	Cytochrome c oxidase assembly protein COX15 GN=COX15 OS=Arabidopsis thaliana (Mouse-ear cress) PE=2 SV=1	O	Posttranslational modification, protein turnover, chaperones	PREDICTED: cytochrome c oxidase assembly protein COX15 [Nicotiana tomentosiformis]
c119573.graph_c0	--	--	--	--	--	--	--	--	R	General function prediction only	MFS general substrate transporter [Aureobasidium pullulans EXF-150]
c72831.graph_c0	[K]	Transcription	Molecular Function: DNA binding (GO:0003677);; Biological Process: response to stress (GO:0006950);;	K09419|1.51863e-162|sly:101249882|heat stress transcription factor A-4c; K09419 heat shock transcription factor, other eukaryote (A)	[K]	Transcription	HSF-type DNA-binding;; Transcriptional repressor, ovate	Heat stress transcription factor A-4a GN=F13C5.50 OS=Arabidopsis thaliana (Mouse-ear cress) PE=2 SV=1	K	Transcription	PREDICTED: heat stress transcription factor A-4c-like [Nicotiana tomentosiformis]
c72168.graph_c0	[R]	General function prediction only	Biological Process: putrescine biosynthetic process (GO:0009446);; Molecular Function: N-carbamoylputrescine amidase activity (GO:0050126);;	K12251|2.00816e-25|pop:POPTR_0004s21160g|NITRILASE-LIKE protein 1; K12251 N-carbamoylputrescine amidase [EC:3.5.1.53] (A)	[E]	Amino acid transport and metabolism	--	N-carbamoylputrescine amidase GN=F10A12.13 OS=Arabidopsis thaliana (Mouse-ear cress) PE=1 SV=1	E	Amino acid transport and metabolism	PREDICTED: N-carbamoylputrescine amidase [Sesamum indicum]
c72922.graph_c0	--	--	--	K01205|2.57047e-170|sot:102580602|alpha-N-acetylglucosaminidase-like; K01205 alpha-N-acetylglucosaminidase [EC:3.2.1.50] (A)	[U]	Intracellular trafficking, secretion, and vesicular transport	Alpha-N-acetylglucosaminidase (NAGLU) C-terminal domain;; Alpha-N-acetylglucosaminidase (NAGLU) tim-barrel domain;; Alpha-N-acetylglucosaminidase (NAGLU) tim-barrel domain;; Alpha-N-acetylglucosaminidase (NAGLU) tim-barrel domain;; Alpha-N-acetylglucosaminidase (NAGLU) N-terminal domain	--	U	Intracellular trafficking, secretion, and vesicular transport	PREDICTED: alpha-N-acetylglucosaminidase-like [Solanum lycopersicum]
c28037.graph_c1	[O]	Posttranslational modification, protein turnover, chaperones	Molecular Function: ATP-dependent peptidase activity (GO:0004176);; Molecular Function: metalloendopeptidase activity (GO:0004222);; Molecular Function: ATP binding (GO:0005524);; Cellular Component: mitochondrion (GO:0005739);; Biological Process: ATP catabolic process (GO:0006200);; Biological Process: proteolysis (GO:0006508);; Molecular Function: microtubule-severing ATPase activity (GO:00085…	K03798|0|pmum:103325731|ATP-dependent zinc metalloprotease FTSH 12, chloroplastic; K03798 cell division protease FtsH [EC:3.4.24.-] (A)	[O]	Posttranslational modification, protein turnover, chaperones	ATPase family associated with various cellular activities (AAA);; Peptidase family M41;; AAA domain (Cdc48 subfamily)	ATP-dependent zinc metalloprotease FTSH 12, chloroplastic (Precursor) GN=FTSH12 OS=Arabidopsis thaliana (Mouse-ear cress) PE=2 SV=2	O	Posttranslational modification, protein turnover, chaperones	PREDICTED: ATP-dependent zinc metalloprotease FTSH 12, chloroplastic [Prunus mume]
c48911.graph_c0	--	--	Molecular Function: sequence-specific DNA binding transcription factor activity (GO:0003700);; Biological Process: regulation of transcription, DNA-templated (GO:0006355);; Molecular Function: sequence-specific DNA binding (GO:0043565);;	--	--	--	WRKY DNA -binding domain	Probable WRKY transcription factor 75 GN=WRKY75 OS=Arabidopsis thaliana (Mouse-ear cress) PE=2 SV=1	K	Transcription	hypothetical protein CICLE_v10032816mg [Citrus clementina]
c69133.graph_c0	[R]	General function prediction only	Molecular Function: nucleic acid binding (GO:0003676);; Molecular Function: metal ion binding (GO:0046872);;	--	[R]	General function prediction only	Zinc finger, C2H2 type;; Zinc-finger double domain;; C2H2-type zinc finger;; Zinc-finger of C2H2 type;; Zinc-finger double-stranded RNA-binding	Uncharacterized zinc finger protein At4g06634 GN=At4g06634 OS=Arabidopsis thaliana (Mouse-ear cress) PE=1 SV=1	K	Transcription	hypothetical protein SETTUDRAFT_28406 [Setosphaeria turcica Et28A]
c112349.graph_c0	--	--	--	--	[S]	Function unknown	Methyltransferase TRM13	--	S	Function unknown	hypothetical protein [Kluyveromyces lactis NRRL Y-1140]
c70902.graph_c1	--	--	Molecular Function: phosphatidylcholine-sterol O-acyltransferase activity (GO:0004607);; Molecular Function: phospholipase activity (GO:0004620);; Cellular Component: cytosol (GO:0005829);; Biological Process: membrane fusion (GO:0006944);; Biological Process: phospholipid catabolic process (GO:0009395);; Biological Process: Golgi vesicle transport (GO:0048193);;	--	[I]	Lipid transport and metabolism	Lecithin:cholesterol acyltransferase	Lecithin-cholesterol acyltransferase-like 4 GN=LCAT4 OS=Arabidopsis thaliana (Mouse-ear cress) PE=1 SV=1	I	Lipid transport and metabolism	PREDICTED: lecithin-cholesterol acyltransferase-like 4 [Eucalyptus grandis]
c8281.graph_c0	--	--	--	--	--	--	MAM domain	--	--	--	--
c103818.graph_c0	[IQR]	--	Molecular Function: oxidoreductase activity (GO:0016491);; Biological Process: oxidation-reduction process (GO:0055114);;	K11168|6.56198e-11|pmum:103336213|dehydrogenase/reductase SDR family member 12; K11168 dehydrogenase/reductase SDR family member 12 [EC:1.1.-.-] (A)	[Q]	Secondary metabolites biosynthesis, transport and catabolism	short chain dehydrogenase;; KR domain;; Enoyl-(Acyl carrier protein) reductase	Peroxisomal 2,4-dienoyl-CoA reductase GN=At3g12800 OS=Arabidopsis thaliana (Mouse-ear cress) PE=2 SV=1	Q	Secondary metabolites biosynthesis, transport and catabolism	hypothetical protein SNOG_05172 [Phaeosphaeria nodorum SN15]
c6847.graph_c0	--	--	Molecular Function: binding (GO:0005488);;	K01230|4.50984e-35|cvr:CHLNCDRAFT_33654|hypothetical protein; K01230 mannosyl-oligosaccharide alpha-1,2-mannosidase [EC:3.2.1.113] (A)	[G]	Carbohydrate transport and metabolism	Glycosyl hydrolase family 47	Mannosyl-oligosaccharide 1,2-alpha-mannosidase MNS1 OS=Arabidopsis thaliana (Mouse-ear cress) PE=1 SV=1	G	Carbohydrate transport and metabolism	mannosyl-oligosaccharide alpha-mannosidase [Thalassiosira pseudonana CCMP1335]
c72942.graph_c0	--	--	--	--	[BK]	--	PHD-finger;; DDT domain;; WSTF, HB1, Itc1p, MBD9 motif 1	Protein CHROMATIN REMODELING 4 {ECO:0000303|PubMed:16547115} OS=Arabidopsis thaliana (Mouse-ear cress) PE=2 SV=1	K	Transcription	PREDICTED: uncharacterized protein LOC100243147 [Vitis vinifera]
c120917.graph_c0	--	--	--	--	--	--	Domain of unknwon function (DUF3824)	--	S	Function unknown	hypothetical protein PTT_07949 [Pyrenophora teres f. teres 0-1]
c51433.graph_c0	[O]	Posttranslational modification, protein turnover, chaperones	--	--	[O]	Posttranslational modification, protein turnover, chaperones	DnaJ domain	Chaperone protein dnaJ 1, mitochondrial (Precursor) GN=ATJ1 OS=Arabidopsis thaliana (Mouse-ear cress) PE=2 SV=2	O	Posttranslational modification, protein turnover, chaperones	PREDICTED: uncharacterized protein LOC103337026 [Prunus mume]
c76428.graph_c0	[E]	Amino acid transport and metabolism	Molecular Function: histidine decarboxylase activity (GO:0004398);; Biological Process: carboxylic acid metabolic process (GO:0019752);; Molecular Function: pyridoxal phosphate binding (GO:0030170);;	K01590|0|tcc:TCM_035525|Pyridoxal phosphate (PLP)-dependent transferases superfamily protein; K01590 histidine decarboxylase [EC:4.1.1.22] (A)	[E]	Amino acid transport and metabolism	Pyridoxal-dependent decarboxylase conserved domain	Serine decarboxylase GN=F2J6.7 OS=Arabidopsis thaliana (Mouse-ear cress) PE=1 SV=1	E	Amino acid transport and metabolism	PREDICTED: serine decarboxylase-like [Sesamum indicum]
c67556.graph_c0	--	--	Molecular Function: enzyme inhibitor activity (GO:0004857);; Cellular Component: cell wall (GO:0005618);; Cellular Component: membrane (GO:0016020);; Molecular Function: pectinesterase activity (GO:0030599);; Biological Process: cell wall modification (GO:0042545);; Biological Process: negative regulation of catalytic activity (GO:0043086);; Molecular Function: aspartyl esterase activity (GO:0045…	K01051|0|vvi:100255703|pectinesterase 2; K01051 pectinesterase [EC:3.1.1.11] (A)	--	--	Pectinesterase;; Plant invertase/pectin methylesterase inhibitor	Pectinesterase 2 (Precursor) GN=PECS-2.1 OS=Citrus sinensis (Sweet orange) PE=2 SV=1	G	Carbohydrate transport and metabolism	PREDICTED: pectinesterase 2 [Vitis vinifera]
c29520.graph_c0	[P]	Inorganic ion transport and metabolism	Cellular Component: vacuolar membrane (GO:0005774);; Biological Process: regulation of pH (GO:0006885);; Biological Process: response to salt stress (GO:0009651);; Biological Process: lithium ion transport (GO:0010351);; Molecular Function: sodium:proton antiporter activity (GO:0015385);; Cellular Component: integral component of membrane (GO:0016021);; Biological Process: sodium ion transmembran…	--	[P]	Inorganic ion transport and metabolism	Sodium/hydrogen exchanger family	Sodium/hydrogen exchanger 3 GN=NHX3 OS=Arabidopsis thaliana (Mouse-ear cress) PE=2 SV=2	P	Inorganic ion transport and metabolism	sodium/hydrogen exchanger 2-like [Vitis vinifera]
c7485.graph_c0	--	--	--	K13105|1.82561e-08|zma:100192621|hypothetical protein; K13105 proline-rich protein PRCC (A)	[D]	Cell cycle control, cell division, chromosome partitioning	Mitotic checkpoint regulator, MAD2B-interacting	--	D	Cell cycle control, cell division, chromosome partitioning	hypothetical protein RirG_248130 [Rhizophagus irregularis DAOM 197198w]
c79434.graph_c0	--	--	--	--	--	--	--	--	S	Function unknown	hypothetical protein PTT_10366 [Pyrenophora teres f. teres 0-1]
c27427.graph_c1	--	--	--	--	--	--	--	--	R	General function prediction only	RRNA intron-encoded homing endonuclease [Medicago truncatula]
c5488.graph_c0	[O]	Posttranslational modification, protein turnover, chaperones	Molecular Function: protein binding (GO:0005515);; Cellular Component: cell wall (GO:0005618);; Cellular Component: nucleolus (GO:0005730);; Cellular Component: cytosol (GO:0005829);; Cellular Component: plasma membrane (GO:0005886);; Biological Process: protein folding (GO:0006457);; Biological Process: N-terminal protein myristoylation (GO:0006499);; Molecular Function: methyltransferase activi…	K09503|2.57042e-17|ppp:PHYPADRAFT_151688|hypothetical protein; K09503 DnaJ homolog subfamily A member 2 (A)	[O]	Posttranslational modification, protein turnover, chaperones	DnaJ C terminal domain	Chaperone protein dnaJ 3 (Precursor) GN=F26G5.60 OS=Arabidopsis thaliana (Mouse-ear cress) PE=1 SV=2	O	Posttranslational modification, protein turnover, chaperones	ATFP9, partial [Arabidopsis thaliana]
c45183.graph_c2	--	--	Biological Process: formation of translation preinitiation complex (GO:0001731);; Molecular Function: translation initiation factor activity (GO:0003743);; Cellular Component: eukaryotic translation initiation factor 3 complex (GO:0005852);; Biological Process: regulation of translational initiation (GO:0006446);; Cellular Component: eukaryotic 43S preinitiation complex (GO:0016282);; Molecular F…	K03252|1.3211e-133|tcc:TCM_025033|Eukaryotic translation initiation factor 3 subunit C2; K03252 translation initiation factor 3 subunit C (A)	[J]	Translation, ribosomal structure and biogenesis	Eukaryotic translation initiation factor 3 subunit 8 N-terminus	Eukaryotic translation initiation factor 3 subunit C {ECO:0000255|HAMAP-Rule:MF_03002} GN=TIF3C1 OS=Medicago truncatula (Barrel medic) PE=2 SV=1	J	Translation, ribosomal structure and biogenesis	unnamed protein product [Coffea canephora]
c29371.graph_c0	--	--	--	--	--	--	Agenet domain;; BAH domain	--	R	General function prediction only	unnamed protein product [Coffea canephora]
c45369.graph_c0	--	--	Cellular Component: plasma membrane (GO:0005886);;	--	--	--	--	--	S	Function unknown	PREDICTED: uncharacterized protein LOC103702786 isoform X3 [Phoenix dactylifera]
c36541.graph_c0	--	--	Cellular Component: nucleus (GO:0005634);; Cellular Component: cytosol (GO:0005829);; Cellular Component: plasma membrane (GO:0005886);;	--	--	--	Aluminium induced protein;; Aluminium induced protein	Stem-specific protein TSJT1 GN=TSJT1 OS=Nicotiana tabacum (Common tobacco) PE=2 SV=1	S	Function unknown	PREDICTED: stem-specific protein TSJT1-like [Sesamum indicum]
c118484.graph_c0	--	--	Cellular Component: mitochondrial envelope (GO:0005740);; Cellular Component: integral component of membrane (GO:0016021);;	--	--	--	--	Uncharacterized mitochondrial protein ymf17 GN=YMF17 OS=Marchantia polymorpha (Liverwort) PE=4 SV=1	S	Function unknown	PREDICTED: uncharacterized protein LOC103705089 isoform X2 [Phoenix dactylifera]
c48870.graph_c0	--	--	--	--	--	--	--	--	--	--	PREDICTED: TMV resistance protein N-like [Pyrus x bretschneideri]
c122540.graph_c0	--	--	Molecular Function: monooxygenase activity (GO:0004497);; Cellular Component: plasma membrane (GO:0005886);; Biological Process: multicellular organismal development (GO:0007275);; Cellular Component: plasmodesma (GO:0009506);; Cellular Component: chloroplast (GO:0009507);; Cellular Component: integral component of membrane (GO:0016021);;	--	[T]	Signal transduction mechanisms	--	Cytochrome b561 and DOMON domain-containing protein At3g25290 (Precursor) GN=At3g25290 OS=Arabidopsis thaliana (Mouse-ear cress) PE=2 SV=1	T	Signal transduction mechanisms	Putative ferric-chelate reductase 1 [Gossypium arboreum]
c108647.graph_c0	[E]	Amino acid transport and metabolism	--	--	--	--	--	--	E	Amino acid transport and metabolism	--
c4846.graph_c0	[R]	General function prediction only	--	K17890|1.45469e-21|cam:101500450|protein tipD-like; K17890 autophagy-related protein 16, animal type (A)	[R]	General function prediction only	WD domain, G-beta repeat	Katanin p80 WD40 repeat-containing subunit B1 homolog {ECO:0000255|HAMAP-Rule:MF_03022} GN=At5g23430 OS=Arabidopsis thaliana (Mouse-ear cress) PE=2 SV=3	R	General function prediction only	hypothetical protein MVEG_04791 [Mortierella verticillata NRRL 6337]
c46257.graph_c0	--	--	--	K18749|1.20003e-21|atr:s00024p00250820|AMTR_s00024p00250820; hypothetical protein; K18749 protein LSM14 (A)	[U]	Intracellular trafficking, secretion, and vesicular transport	Scd6-like Sm domain;; FDF domain	Protein decapping 5 GN=DCP5 OS=Arabidopsis thaliana (Mouse-ear cress) PE=1 SV=1	U	Intracellular trafficking, secretion, and vesicular transport	hypothetical protein GUITHDRAFT_47758, partial [Guillardia theta CCMP2712]
c106032.graph_c0	[J]	Translation, ribosomal structure and biogenesis	Biological Process: mRNA splicing, via spliceosome (GO:0000398);; Molecular Function: structural constituent of ribosome (GO:0003735);; Cellular Component: ribosome (GO:0005840);; Biological Process: translation (GO:0006412);; Biological Process: ribosome biogenesis (GO:0042254);; Biological Process: protein maturation (GO:0051604);;	K14842|7.1152e-56|pvu:PHAVU_010G103000g|hypothetical protein; K14842 ribosome biogenesis protein NSA2 (A)	[R]	General function prediction only	Ribosomal protein S8e	--	R	General function prediction only	PREDICTED: ribosome biogenesis protein NSA2 homolog [Sesamum indicum]
c70963.graph_c0	--	--	--	--	--	--	Blastomyces yeast-phase-specific protein	--	R	General function prediction only	hypothetical protein M438DRAFT_375427 [Aureobasidium pullulans EXF-150]
c71951.graph_c0	[O]	Posttranslational modification, protein turnover, chaperones	Cellular Component: ubiquitin ligase complex (GO:0000151);; Molecular Function: ubiquitin-protein transferase activity (GO:0004842);; Biological Process: protein ubiquitination (GO:0016567);;	K10589|0|vvi:100243032|E3 ubiquitin-protein ligase UPL6; K10589 ubiquitin-protein ligase E3 C [EC:6.3.2.19] (A)	[O]	Posttranslational modification, protein turnover, chaperones	HECT-domain (ubiquitin-transferase)	E3 ubiquitin-protein ligase UPL6 GN=UPL6 OS=Arabidopsis thaliana (Mouse-ear cress) PE=2 SV=1	O	Posttranslational modification, protein turnover, chaperones	PREDICTED: E3 ubiquitin-protein ligase UPL6 isoform X1 [Sesamum indicum]
c115817.graph_c0	--	--	--	--	--	--	--	--	--	--	hypothetical protein Cob_01892 [Colletotrichum orbiculare MAFF 240422]
c87164.graph_c0	[J]	Translation, ribosomal structure and biogenesis	Cellular Component: plastid small ribosomal subunit (GO:0000312);; Molecular Function: structural constituent of ribosome (GO:0003735);; Biological Process: translation (GO:0006412);; Cellular Component: chloroplast stroma (GO:0009570);; Cellular Component: chloroplast envelope (GO:0009941);; Cellular Component: membrane (GO:0016020);; Molecular Function: rRNA binding (GO:0019843);; Cellular Comp…	K02996|1.76447e-83|pda:103712302|30S ribosomal protein S9, chloroplastic; K02996 small subunit ribosomal protein S9 (A)	[J]	Translation, ribosomal structure and biogenesis	Ribosomal protein S9/S16	30S ribosomal protein S9, chloroplastic (Precursor; Fragment) GN=PRPS9 OS=Spinacia oleracea (Spinach) PE=1 SV=1	J	Translation, ribosomal structure and biogenesis	PREDICTED: 30S ribosomal protein S9, chloroplastic [Elaeis guineensis]
c71603.graph_c0	[R]	General function prediction only	--	--	[J]	Translation, ribosomal structure and biogenesis	KH-domain-like of EngA bacterial GTPase enzymes, C-terminal;; 50S ribosome-binding GTPase;; Elongation factor Tu GTP binding domain;; Ferrous iron transport protein B;; AIG1 family;; FtsK/SpoIIIE family;; 50S ribosome-binding GTPase;; Ferrous iron transport protein B	Probable tRNA modification GTPase MnmE {ECO:0000255|HAMAP-Rule:MF_00379} OS=Cyanidium caldarium PE=3 SV=1	J	Translation, ribosomal structure and biogenesis	PREDICTED: uncharacterized protein LOC104248908 [Nicotiana sylvestris]
c58071.graph_c0	--	--	--	K10143|1.7053e-15|sly:101249698|E3 ubiquitin-protein ligase COP1-like; K10143 E3 ubiquitin-protein ligase RFWD2 [EC:6.3.2.19] (A)	--	--	--	E3 ubiquitin-protein ligase COP1 GN=COP1 OS=Pisum sativum (Garden pea) PE=2 SV=1	O	Posttranslational modification, protein turnover, chaperones	PREDICTED: E3 ubiquitin-protein ligase COP1-like isoform X2 [Solanum lycopersicum]
c103227.graph_c0	--	--	Molecular Function: magnesium ion binding (GO:0000287);; Molecular Function: catalytic activity (GO:0003824);; Biological Process: metabolic process (GO:0008152);; Molecular Function: thiamine pyrophosphate binding (GO:0030976);;	--	--	--	--	--	R	General function prediction only	Thiamin diphosphate-binding protein [Aureobasidium pullulans EXF-150]
c55360.graph_c1	--	--	Molecular Function: auxin:proton symporter activity (GO:0009672);; Biological Process: auxin polar transport (GO:0009926);; Biological Process: proton transport (GO:0015992);; Cellular Component: integral component of membrane (GO:0016021);; Biological Process: transmembrane transport (GO:0055085);;	--	[S]	Function unknown	Membrane transport protein	--	S	Function unknown	PREDICTED: uncharacterized transporter YBR287W [Eucalyptus grandis]
c72405.graph_c3	--	--	Cellular Component: endosome (GO:0005768);; Cellular Component: Golgi apparatus (GO:0005794);; Cellular Component: trans-Golgi network (GO:0005802);; Molecular Function: methyltransferase activity (GO:0008168);; Biological Process: response to desiccation (GO:0009269);; Biological Process: response to cold (GO:0009409);; Biological Process: response to salt stress (GO:0009651);; Biological Proces…	--	--	--	Putative S-adenosyl-L-methionine-dependent methyltransferase;; Methyltransferase domain;; Putative S-adenosyl-L-methionine-dependent methyltransferase	Probable methyltransferase PMT21 GN=ERD3 OS=Arabidopsis thaliana (Mouse-ear cress) PE=2 SV=1	R	General function prediction only	hypothetical protein MIMGU_mgv1a003222mg [Erythranthe guttata]
c85386.graph_c0	[O]	Posttranslational modification, protein turnover, chaperones	Molecular Function: damaged DNA binding (GO:0003684);; Cellular Component: nucleus (GO:0005634);; Biological Process: nucleotide-excision repair (GO:0006289);; Biological Process: proteasome-mediated ubiquitin-dependent protein catabolic process (GO:0043161);;	K10839|5.76655e-21|atr:s00019p00116110|AMTR_s00019p00116110; hypothetical protein; K10839 UV excision repair protein RAD23 (A)	[L]	Replication, recombination and repair	XPC-binding domain;; UBA/TS-N domain	Ubiquitin receptor RAD23d GN=MXI10.20 OS=Arabidopsis thaliana (Mouse-ear cress) PE=1 SV=2	L	Replication, recombination and repair	UV excision repair protein Rad23 [Aureobasidium pullulans EXF-150]
c73107.graph_c0	[GEPR]	--	Cellular Component: integral component of membrane (GO:0016021);; Molecular Function: substrate-specific transmembrane transporter activity (GO:0022891);; Biological Process: transmembrane transport (GO:0055085);;	K08150|0|sly:101248490|inositol transporter 1; K08150 MFS transporter, SP family, solute carrier family 2 (myo-inositol transporter), member 13 (A)	[R]	General function prediction only	Sugar (and other) transporter;; Major Facilitator Superfamily	Inositol transporter 1 GN=INT1 OS=Arabidopsis thaliana (Mouse-ear cress) PE=1 SV=1	R	General function prediction only	PREDICTED: inositol transporter 1 [Solanum lycopersicum]
c70113.graph_c0	--	--	Biological Process: metabolic process (GO:0008152);; Molecular Function: transaminase activity (GO:0008483);;	K14454|2.05009e-145|bdi:100824909|aspartate aminotransferase, cytoplasmic; K14454 aspartate aminotransferase, cytoplasmic [EC:2.6.1.1] (A)	[E]	Amino acid transport and metabolism	Aminotransferase class I and II	Aspartate aminotransferase, cytoplasmic OS=Oryza sativa subsp. japonica (Rice) PE=2 SV=1	E	Amino acid transport and metabolism	hypothetical protein GLOINDRAFT_338037 [Rhizophagus irregularis DAOM 181602]
c108723.graph_c0	[OD]	--	Molecular Function: zinc ion binding (GO:0008270);; Molecular Function: ligase activity (GO:0016874);;	K03868|8.5767e-52|gsl:Gasu_48170|RING-box protein 1; K03868 RING-box protein 1 (A)	[O]	Posttranslational modification, protein turnover, chaperones	RING-H2 zinc finger;; Anaphase-promoting complex subunit 11 RING-H2 finger;; Ring finger domain	RING-box protein 1a GN=F7C8.160 OS=Arabidopsis thaliana (Mouse-ear cress) PE=1 SV=1	O	Posttranslational modification, protein turnover, chaperones	ring-box 1 [Marssonina brunnea f. sp. &apos;multigermtubi&apos; MB_m1]
c27848.graph_c0	--	--	Molecular Function: iron ion binding (GO:0005506);; Biological Process: fatty acid biosynthetic process (GO:0006633);; Cellular Component: chloroplast (GO:0009507);; Molecular Function: carotene beta-ring hydroxylase activity (GO:0010291);; Cellular Component: integral component of membrane (GO:0016021);; Biological Process: carotene metabolic process (GO:0016119);; Biological Process: xanthophyl…	K15746|1.62334e-18|vvi:100232875|BCH1; beta-carotene hydroxylase; K15746 beta-carotene 3-hydroxylase [EC:1.14.13.129] (A)	--	--	--	Beta-carotene 3-hydroxylase 1, chloroplastic (Precursor) GN=L73G19.80 OS=Arabidopsis thaliana (Mouse-ear cress) PE=1 SV=1	I	Lipid transport and metabolism	putative beta-ring carotene hydroxylase [Daucus carota subsp. sativus]
c84869.graph_c0	--	--	--	--	--	--	--	--	J	Translation, ribosomal structure and biogenesis	ribosomal protein L10, partial (mitochondrion) [Coffea arabica]
c76681.graph_c0	[J]	Translation, ribosomal structure and biogenesis	--	K14565|1.1803e-148|vvi:100248675|probable nucleolar protein 5-2; K14565 nucleolar protein 58 (A)	[AJ]	--	Putative snoRNA binding domain;; NOSIC (NUC001) domain	Probable nucleolar protein 5-2 GN=T12H1.2 OS=Arabidopsis thaliana (Mouse-ear cress) PE=2 SV=1	J	Translation, ribosomal structure and biogenesis	unnamed protein product [Vitis vinifera]
c31302.graph_c0	[O]	Posttranslational modification, protein turnover, chaperones	--	K00728|2.54526e-08|gsl:Gasu_02570|dolichyl-phosphate-mannose-protein mannosyltransferase (EC:2.4.1.109); K00728 dolichyl-phosphate-mannose-protein mannosyltransferase [EC:2.4.1.109] (A)	[O]	Posttranslational modification, protein turnover, chaperones	--	--	O	Posttranslational modification, protein turnover, chaperones	glycosyltransferase [Pseudozyma hubeiensis SY62]
c63583.graph_c0	--	--	--	--	--	--	Cotton fibre expressed protein;; Domain of unknown function (DUF4408)	--	S	Function unknown	PREDICTED: uncharacterized protein LOC102585998 [Solanum tuberosum]
c83577.graph_c0	--	--	--	K10401|5.07348e-08|vvi:100252261|uncharacterized LOC100252261; K10401 kinesin family member 18/19 (A)	--	--	--	--	S	Function unknown	unnamed protein product [Vitis vinifera]
c119700.graph_c0	--	--	Biological Process: formation of translation preinitiation complex (GO:0001731);; Molecular Function: translation initiation factor activity (GO:0003743);; Cellular Component: eukaryotic translation initiation factor 3 complex (GO:0005852);; Biological Process: regulation of translational initiation (GO:0006446);; Cellular Component: eukaryotic 43S preinitiation complex (GO:0016282);; Cellular Co…	K15028|4.25386e-58|pda:103702423|eukaryotic translation initiation factor 3 subunit K; K15028 translation initiation factor 3 subunit K (A)	[S]	Function unknown	SAC3/GANP/Nin1/mts3/eIF-3 p25 family	Eukaryotic translation initiation factor 3 subunit K {ECO:0000255|HAMAP-Rule:MF_03010} GN=OSJNBa0032G08.17 OS=Oryza sativa subsp. japonica (Rice) PE=2 SV=1	S	Function unknown	PREDICTED: eukaryotic translation initiation factor 3 subunit K [Phoenix dactylifera]
c71049.graph_c0	--	--	--	--	[TZ]	--	Protein of unknown function (DUF3633);; LIM domain	Protein DA1 GN=T29M8.14 OS=Arabidopsis thaliana (Mouse-ear cress) PE=1 SV=1	Z	Cytoskeleton	PREDICTED: protein DA1 isoform X1 [Nicotiana sylvestris]
c43477.graph_c0	--	--	Molecular Function: iron ion binding (GO:0005506);; Biological Process: fatty acid biosynthetic process (GO:0006633);; Cellular Component: integral component of membrane (GO:0016021);; Molecular Function: oxidoreductase activity (GO:0016491);; Biological Process: oxidation-reduction process (GO:0055114);;	--	--	--	--	--	I	Lipid transport and metabolism	hypothetical protein COCSADRAFT_166511 [Bipolaris sorokiniana ND90Pr]
c126557.graph_c0	--	--	--	--	[R]	General function prediction only	PWWP domain	--	R	General function prediction only	--
c73142.graph_c0	--	--	--	--	--	--	Plant organelle RNA recognition domain	Protein ROOT PRIMORDIUM DEFECTIVE 1 GN=RPD1 OS=Arabidopsis thaliana (Mouse-ear cress) PE=1 SV=1	S	Function unknown	PREDICTED: protein ROOT PRIMORDIUM DEFECTIVE 1 [Vitis vinifera]
c62884.graph_c0	--	--	--	--	--	--	Cotton fibre expressed protein	--	S	Function unknown	unnamed protein product [Coffea canephora]
c33473.graph_c1	--	--	--	--	[O]	Posttranslational modification, protein turnover, chaperones	Anaphylotoxin-like domain	--	O	Posttranslational modification, protein turnover, chaperones	--
c63804.graph_c0	[K]	Transcription	Molecular Function: ATP binding (GO:0005524);; Biological Process: DNA duplex unwinding (GO:0032508);; Molecular Function: ATP-dependent 5'-3' DNA helicase activity (GO:0043141);;	K11338|3.02044e-94|mdm:103425152|ruvB-like 2; K11338 RuvB-like protein 2 [EC:3.6.4.12] (A)	[K]	Transcription	TIP49 C-terminus;; DnaB-like helicase C terminal domain;; ATPase family associated with various cellular activities (AAA)	RuvB-like protein 1 GN=RIN1 OS=Arabidopsis thaliana (Mouse-ear cress) PE=1 SV=1	L	Replication, recombination and repair	PREDICTED: ruvB-like 2 [Sesamum indicum]
c94849.graph_c0	[R]	General function prediction only	Molecular Function: transferase activity, transferring phosphorus-containing groups (GO:0016772);;	--	[R]	General function prediction only	--	--	R	General function prediction only	PREDICTED: uncharacterized aarF domain-containing protein kinase At1g79600, chloroplastic-like [Musa acuminata subsp. malaccensis]
c106566.graph_c0	[R]	General function prediction only	Molecular Function: electron carrier activity (GO:0009055);; Molecular Function: oxidoreductase activity (GO:0016491);; Molecular Function: molybdenum ion binding (GO:0030151);; Biological Process: oxidation-reduction process (GO:0055114);;	K00387|7.03804e-14|gsl:Gasu_55380|sulfite oxidase (EC:1.8.3.1); K00387 sulfite oxidase [EC:1.8.3.1] (A)	[C]	Energy production and conversion	Oxidoreductase molybdopterin binding domain	Sulfite oxidase OS=Arabidopsis thaliana (Mouse-ear cress) PE=1 SV=1	C	Energy production and conversion	putative sulfite oxidase protein [Togninia minima UCRPA7]
c118317.graph_c0	--	--	--	K12176|3.16071e-35|zma:100283498|COP9 signalosome complex subunit 2; K12176 COP9 signalosome complex subunit 2 (A)	[OT]	--	--	COP9 signalosome complex subunit 2 GN=T20P8.4 OS=Arabidopsis thaliana (Mouse-ear cress) PE=1 SV=1	T	Signal transduction mechanisms	hypothetical protein MPH_11071 [Macrophomina phaseolina MS6]
c118866.graph_c0	--	--	--	--	--	--	Phosphopantetheine attachment site	--	--	--	hypothetical protein BAUCODRAFT_123657 [Baudoinia compniacensis UAMH 10762]
c51371.graph_c0	[J]	Translation, ribosomal structure and biogenesis	Cellular Component: ribosome (GO:0005840);;	K02872|9.67276e-51|pxb:103942613|60S ribosomal protein L13a-like; K02872 large subunit ribosomal protein L13Ae (A)	[J]	Translation, ribosomal structure and biogenesis	Ribosomal protein L13	60S ribosomal protein L13a-2 GN=RPL13AB OS=Arabidopsis thaliana (Mouse-ear cress) PE=1 SV=1	J	Translation, ribosomal structure and biogenesis	hypothetical protein GLOINDRAFT_334214 [Rhizophagus irregularis DAOM 181602]
c119962.graph_c0	--	--	--	--	[I]	Lipid transport and metabolism	--	--	--	--	--
c73120.graph_c0	--	--	--	K08245|6.42074e-103|pop:POPTR_0021s00290g|aspartic endopeptidase family protein; K08245 phytepsin [EC:3.4.23.40] (A)	[O]	Posttranslational modification, protein turnover, chaperones	Eukaryotic aspartyl protease;; Xylanase inhibitor N-terminal;; Xylanase inhibitor C-terminal;; A1 Propeptide	Aspartic proteinase A2 (Precursor) GN=APA2 OS=Arabidopsis thaliana (Mouse-ear cress) PE=2 SV=1	O	Posttranslational modification, protein turnover, chaperones	hypothetical protein PNEG_02956 [Pneumocystis murina B123]
c91877.graph_c0	--	--	--	--	[U]	Intracellular trafficking, secretion, and vesicular transport	Exocyst complex component Sec10	--	U	Intracellular trafficking, secretion, and vesicular transport	--
c126475.graph_c0	--	--	--	--	[DL]	--	Hus1-like protein	--	L	Replication, recombination and repair	hypothetical protein BATDEDRAFT_11916, partial [Batrachochytrium dendrobatidis JAM81]
c67250.graph_c0	[M]	Cell wall/membrane/envelope biogenesis	--	K13680|1.47289e-132|tcc:TCM_022423|Nucleotide-diphospho-sugar transferases superfamily protein isoform 1; K13680 beta-mannan synthase [EC:2.4.1.32] (A)	--	--	Glycosyltransferase like family 2;; Glycosyl transferase family 2	Glucomannan 4-beta-mannosyltransferase 2 GN=CSLA2 OS=Arabidopsis thaliana (Mouse-ear cress) PE=2 SV=1	R	General function prediction only	hypothetical protein JCGZ_23699 [Jatropha curcas]
c125055.graph_c0	--	--	--	--	--	--	--	--	I	Lipid transport and metabolism	hypothetical protein PTT_13002 [Pyrenophora teres f. teres 0-1]
c71100.graph_c2	--	--	Biological Process: formation of translation preinitiation complex (GO:0001731);; Molecular Function: translation initiation factor activity (GO:0003743);; Cellular Component: cytosol (GO:0005829);; Cellular Component: eukaryotic translation initiation factor 3 complex (GO:0005852);; Cellular Component: plasma membrane (GO:0005886);; Biological Process: regulation of translational initiation (GO:…	K03254|2.60927e-165|pxb:103930587|eukaryotic translation initiation factor 3 subunit A; K03254 translation initiation factor 3 subunit A (A)	[J]	Translation, ribosomal structure and biogenesis	PCI domain	Eukaryotic translation initiation factor 3 subunit A {ECO:0000255|HAMAP-Rule:MF_03000} GN=TIF3A1 OS=Nicotiana tabacum (Common tobacco) PE=2 SV=1	J	Translation, ribosomal structure and biogenesis	PREDICTED: eukaryotic translation initiation factor 3 subunit A [Pyrus x bretschneideri]
c34968.graph_c0	--	--	--	--	--	--	Cell-cell adhesion domain	--	--	--	--
c66558.graph_c0	--	--	Molecular Function: ATP binding (GO:0005524);; Cellular Component: nucleus (GO:0005634);; Cellular Component: vacuole (GO:0005773);; Cellular Component: plasma membrane (GO:0005886);; Biological Process: ATP catabolic process (GO:0006200);; Biological Process: ATP biosynthetic process (GO:0006754);; Biological Process: cation transport (GO:0006812);; Molecular Function: hydrogen-exporting ATPase …	K01535|0|mus:103981285|plasma membrane ATPase; K01535 H+-transporting ATPase [EC:3.6.3.6] (A)	[P]	Inorganic ion transport and metabolism	--	Plasma membrane ATPase 4 GN=PMA4 OS=Nicotiana plumbaginifolia (Leadwort-leaved tobacco) PE=2 SV=1	P	Inorganic ion transport and metabolism	PREDICTED: plasma membrane ATPase [Musa acuminata subsp. malaccensis]
c73929.graph_c0	[R]	General function prediction only	Cellular Component: intracellular part (GO:0044424);;	--	[R]	General function prediction only	Phenazine biosynthesis-like protein	--	R	General function prediction only	Phenazine biosynthesis-like domain-containing protein 2 [Auxenochlorella protothecoides]
c88915.graph_c0	--	--	--	--	[O]	Posttranslational modification, protein turnover, chaperones	Kunitz/Bovine pancreatic trypsin inhibitor domain	--	O	Posttranslational modification, protein turnover, chaperones	--
c72703.graph_c0	[RTKL]	--	Molecular Function: protein kinase activity (GO:0004672);;	--	--	--	Protein kinase domain;; Protein tyrosine kinase;; Universal stress protein family	Putative proline-rich receptor-like protein kinase PERK11 GN=PERK11 OS=Arabidopsis thaliana (Mouse-ear cress) PE=2 SV=2	T	Signal transduction mechanisms	PREDICTED: proline-rich receptor-like protein kinase PERK4 isoform X1 [Vitis vinifera]
c87583.graph_c0	--	--	--	--	--	--	--	--	R	General function prediction only	--
c52951.graph_c2	--	--	--	--	--	--	Plant protein of unknown function (DUF863)	--	S	Function unknown	PREDICTED: uncharacterized protein LOC104879181 isoform X3 [Vitis vinifera]
c44959.graph_c1	[C]	Energy production and conversion	Molecular Function: aldehyde dehydrogenase (NAD) activity (GO:0004029);; Molecular Function: ATP binding (GO:0005524);; Cellular Component: mitochondrion (GO:0005739);; Cellular Component: chloroplast (GO:0009507);; Biological Process: response to cadmium ion (GO:0046686);; Biological Process: oxidation-reduction process (GO:0055114);;	K00128|1.12838e-42|sita:101761749|aldehyde dehydrogenase family 2 member B7, mitochondrial-like; K00128 aldehyde dehydrogenase (NAD+) [EC:1.2.1.3] (A)	[C]	Energy production and conversion	Aldehyde dehydrogenase family	Aldehyde dehydrogenase family 2 member B4, mitochondrial (Precursor) GN=T17F15.130 OS=Arabidopsis thaliana (Mouse-ear cress) PE=2 SV=1	C	Energy production and conversion	PREDICTED: aldehyde dehydrogenase family 2 member B7, mitochondrial-like [Setaria italica]
c93343.graph_c0	--	--	Molecular Function: acetate-CoA ligase activity (GO:0003987);; Cellular Component: mitochondrion (GO:0005739);; Cellular Component: cytosol (GO:0005829);; Molecular Function: AMP binding (GO:0016208);; Biological Process: histone acetylation (GO:0016573);; Molecular Function: acid-ammonia (or amide) ligase activity (GO:0016880);; Biological Process: acetyl-CoA biosynthetic process from acetate (G…	--	--	--	--	--	I	Lipid transport and metabolism	acetate--CoA ligase [Pyrenophora teres f. teres 0-1]
c77899.graph_c0	--	--	--	--	--	--	Rapid ALkalinization Factor (RALF)	Protein RALF-like 32 (Precursor) OS=Arabidopsis thaliana (Mouse-ear cress) PE=3 SV=1	T	Signal transduction mechanisms	unknown [Lotus japonicus]
c68023.graph_c0	--	--	--	--	--	--	--	--	O	Posttranslational modification, protein turnover, chaperones	PREDICTED: uncharacterized protein LOC100268065 [Vitis vinifera]
c98145.graph_c0	--	--	--	--	--	--	--	--	--	--	hypothetical protein M438DRAFT_375840 [Aureobasidium pullulans EXF-150]
c86248.graph_c0	[I]	Lipid transport and metabolism	--	--	[V]	Defense mechanisms	alpha/beta hydrolase fold;; Carboxylesterase family	2-hydroxyisoflavanone dehydratase GN=HIDM OS=Glycyrrhiza echinata (Licorice) PE=1 SV=1	V	Defense mechanisms	uncharacterized protein LOC100785409 [Glycine max]
c76966.graph_c0	--	--	--	--	[J]	Translation, ribosomal structure and biogenesis	HEAT repeats;; HEAT repeat;; HEAT-like repeat;; Domain of unknown function (DUF3554);; CLASP N terminal;; Adaptin N terminal region;; non-SMC mitotic condensation complex subunit 1;; Vacuolar 14 Fab1-binding region;; Parkin co-regulated protein;; Rix1 complex component involved in 60S ribosome maturation	--	J	Translation, ribosomal structure and biogenesis	PREDICTED: translational activator GCN1 [Vitis vinifera]
c126067.graph_c0	--	--	--	--	--	--	Protein of unknown function (DUF1313)	Protein ELF4-LIKE 4 OS=Arabidopsis thaliana (Mouse-ear cress) PE=2 SV=1	S	Function unknown	EFL4 [x Doritaenopsis hybrid cultivar]
c73432.graph_c2	--	--	Biological Process: cellular process (GO:0009987);;	--	[R]	General function prediction only	Leucine Rich repeats (2 copies);; Leucine Rich Repeat;; Leucine rich repeat;; Leucine Rich repeat;; TIR domain;; TIR domain	TMV resistance protein N GN=N OS=Nicotiana glutinosa (Tobacco) PE=1 SV=1	R	General function prediction only	PREDICTED: leucine-rich repeat receptor-like serine/threonine-protein kinase BAM1 [Nicotiana tomentosiformis]
c103663.graph_c0	--	--	Biological Process: microtubule cytoskeleton organization (GO:0000226);; Biological Process: cytokinesis by cell plate formation (GO:0000911);; Biological Process: response to molecule of bacterial origin (GO:0002237);; Molecular Function: protein serine/threonine kinase activity (GO:0004674);; Molecular Function: ATP binding (GO:0005524);; Biological Process: DNA replication (GO:0006260);; Biolo…	--	--	--	Protein kinase domain;; Protein tyrosine kinase	Probable LRR receptor-like serine/threonine-protein kinase At4g36180 (Precursor) GN=At4g36180 OS=Arabidopsis thaliana (Mouse-ear cress) PE=2 SV=1	T	Signal transduction mechanisms	unnamed protein product [Coffea canephora]
c96659.graph_c0	[TZDR]	--	Biological Process: adaptation of signaling pathway by response to pheromone involved in conjugation with cellular fusion (GO:0000754);; Molecular Function: calcium ion binding (GO:0005509);; Cellular Component: calcineurin complex (GO:0005955);; Biological Process: cellular ion homeostasis (GO:0006873);; Biological Process: fungal-type cell wall organization (GO:0031505);;	K06268|4.86344e-26|ccp:CHC_T00006835001|hypothetical protein; K06268 serine/threonine-protein phosphatase 2B regulatory subunit (A)	[T]	Signal transduction mechanisms	EF hand;; EF-hand domain pair;; EF-hand domain;; EF hand;; EF-hand domain pair	Calmodulin OS=Euglena gracilis PE=1 SV=2	T	Signal transduction mechanisms	calcineurin subunit B [Pyrenophora tritici-repentis Pt-1C-BFP]
c67133.graph_c0	--	--	--	--	--	--	--	--	S	Function unknown	hypothetical protein COCCADRAFT_26740 [Bipolaris zeicola 26-R-13]
c101860.graph_c0	--	--	--	--	--	--	--	--	--	--	hypothetical protein M438DRAFT_341081, partial [Aureobasidium pullulans EXF-150]
c28536.graph_c0	[O]	Posttranslational modification, protein turnover, chaperones	Molecular Function: serine-type endopeptidase activity (GO:0004252);; Cellular Component: cytosol (GO:0005829);; Biological Process: protein glycosylation (GO:0006486);; Biological Process: proteolysis (GO:0006508);; Cellular Component: chloroplast (GO:0009507);; Biological Process: photoinhibition (GO:0010205);;	--	[R]	General function prediction only	PDZ-like domain;; PDZ domain;; PDZ domain (Also known as DHR or GLGF);; Trypsin-like peptidase domain	Protease Do-like 7 GN=DEGP7 OS=Arabidopsis thaliana (Mouse-ear cress) PE=2 SV=1	R	General function prediction only	PREDICTED: protease Do-like 7 isoform X1 [Vitis vinifera]
c59424.graph_c0	--	--	Biological Process: transport (GO:0006810);; Cellular Component: plastid (GO:0009536);;	--	[U]	Intracellular trafficking, secretion, and vesicular transport	--	--	U	Intracellular trafficking, secretion, and vesicular transport	PREDICTED: protein transport protein SEC23 [Vitis vinifera]
c81845.graph_c0	[E]	Amino acid transport and metabolism	Molecular Function: glycine dehydrogenase (decarboxylating) activity (GO:0004375);; Molecular Function: ATP binding (GO:0005524);; Cellular Component: mitochondrion (GO:0005739);; Cellular Component: glycine cleavage complex (GO:0005960);; Biological Process: glycine catabolic process (GO:0006546);; Cellular Component: chloroplast envelope (GO:0009941);; Molecular Function: pyridoxal phosphate bi…	K00281|5.61031e-34|mus:103978746|glycine dehydrogenase (decarboxylating), mitochondrial-like; K00281 glycine dehydrogenase [EC:1.4.4.2] (A)	[E]	Amino acid transport and metabolism	--	Glycine dehydrogenase (decarboxylating), mitochondrial (Precursor) GN=GDCSP OS=Pisum sativum (Garden pea) PE=1 SV=1	E	Amino acid transport and metabolism	Glycine dehydrogenase [decarboxylating], mitochondrial [Gossypium arboreum]
c79172.graph_c0	--	--	--	--	--	--	--	--	S	Function unknown	PREDICTED: uncharacterized protein LOC100255957 [Vitis vinifera]
c48198.graph_c0	--	--	--	--	--	--	--	--	--	--	PREDICTED: uncharacterized protein LOC105166116 [Sesamum indicum]
c91756.graph_c0	[M]	Cell wall/membrane/envelope biogenesis	Biological Process: proteolysis (GO:0006508);; Molecular Function: serine-type peptidase activity (GO:0008236);; Cellular Component: chloroplast thylakoid lumen (GO:0009543);; Biological Process: chlorophyll catabolic process (GO:0015996);; Cellular Component: membrane (GO:0016020);; Biological Process: intracellular signal transduction (GO:0035556);;	--	--	--	Peptidase family S41;; PDZ domain (Also known as DHR or GLGF);; PDZ domain	Carboxyl-terminal-processing peptidase 3, chloroplastic (Precursor) GN=CTPA3 OS=Arabidopsis thaliana (Mouse-ear cress) PE=3 SV=1	R	General function prediction only	PREDICTED: carboxyl-terminal-processing peptidase 3, chloroplastic isoform X2 [Nelumbo nucifera]
c58335.graph_c0	--	--	--	--	[R]	General function prediction only	YT521-B-like domain	30-kDa cleavage and polyadenylation specificity factor 30 {ECO:0000303|PubMed:18479511} OS=Arabidopsis thaliana (Mouse-ear cress) PE=1 SV=1	R	General function prediction only	PREDICTED: uncharacterized protein LOC105170581 [Sesamum indicum]
c68826.graph_c0	[Q]	Secondary metabolites biosynthesis, transport and catabolism	Molecular Function: monooxygenase activity (GO:0004497);; Molecular Function: iron ion binding (GO:0005506);; Cellular Component: mitochondrion (GO:0005739);; Molecular Function: electron carrier activity (GO:0009055);; Cellular Component: chloroplast thylakoid membrane (GO:0009535);; Biological Process: response to wounding (GO:0009611);; Biological Process: response to fungus (GO:0009620);; Bio…	K01723|0|pmum:103320789|allene oxide synthase; K01723 hydroperoxide dehydratase [EC:4.2.1.92] (A)	--	--	Cytochrome P450	Allene oxide synthase, chloroplastic (Precursor) GN=CYP74A OS=Linum usitatissimum (Flax) PE=1 SV=1	Q	Secondary metabolites biosynthesis, transport and catabolism	allene oxide synthase [Camellia sinensis]
c36424.graph_c0	--	--	--	--	[R]	General function prediction only	PPR repeat family;; PPR repeat;; PPR repeat	Pentatricopeptide repeat-containing protein At3g29230 GN=PCMP-E27 OS=Arabidopsis thaliana (Mouse-ear cress) PE=2 SV=1	R	General function prediction only	hypothetical protein VITISV_032407 [Vitis vinifera]
c6881.graph_c0	--	--	Molecular Function: glutamate 5-kinase activity (GO:0004349);; Molecular Function: glutamate-5-semialdehyde dehydrogenase activity (GO:0004350);; Cellular Component: cytoplasm (GO:0005737);; Biological Process: proline biosynthetic process (GO:0006561);; Biological Process: oxidation-reduction process (GO:0055114);;	K12657|6.3466e-23|pxb:103935868|delta-1-pyrroline-5-carboxylate synthase-like; K12657 delta-1-pyrroline-5-carboxylate synthetase [EC:2.7.2.11 1.2.1.41] (A)	[E]	Amino acid transport and metabolism	--	Gamma-glutamyl phosphate reductase GN=P5CS OS=Mesembryanthemum crystallinum (Common ice plant) PE=2 SV=1	E	Amino acid transport and metabolism	hypothetical protein CISIN_1g004665mg [Citrus sinensis]
c121277.graph_c0	--	--	--	--	--	--	--	--	--	--	hypothetical protein M438DRAFT_366781 [Aureobasidium pullulans EXF-150]
c92615.graph_c0	--	--	--	--	--	--	--	--	S	Function unknown	hypothetical protein COCCADRAFT_36026 [Bipolaris zeicola 26-R-13]
c57922.graph_c0	--	--	Cellular Component: chloroplast thylakoid (GO:0009534);; Biological Process: response to red or far red light (GO:0009639);;	--	--	--	--	--	S	Function unknown	PREDICTED: uncharacterized protein LOC104100576 [Nicotiana tomentosiformis]
c54082.graph_c0	--	--	--	--	--	--	--	--	R	General function prediction only	PREDICTED: UPF0544 protein C5orf45 homolog isoform X1 [Nicotiana tomentosiformis]
c102618.graph_c0	--	--	--	--	--	--	Protein of unknown function (DUF229)	--	R	General function prediction only	hypothetical protein EMIHUDRAFT_198173 [Emiliania huxleyi CCMP1516]
c78208.graph_c0	[R]	General function prediction only	Molecular Function: iron ion binding (GO:0005506);; Molecular Function: oxidoreductase activity, acting on paired donors, with incorporation or reduction of molecular oxygen, 2-oxoglutarate as one donor, and incorporation of one atom each of oxygen into both donors (GO:0016706);; Biological Process: oxidation-reduction process (GO:0055114);;	--	[QR]	--	non-haem dioxygenase in morphine synthesis N-terminal	Gibberellin 3-beta-dioxygenase 1 GN=T16N11.6 OS=Arabidopsis thaliana (Mouse-ear cress) PE=1 SV=2	R	General function prediction only	unnamed protein product [Coffea canephora]
c89151.graph_c0	[R]	General function prediction only	--	--	--	--	Domain of unknown function (DUF336)	--	S	Function unknown	DUF336-domain-containing protein [Aureobasidium pullulans EXF-150]
c53651.graph_c0	[R]	General function prediction only	Biological Process: cellular process (GO:0009987);; Molecular Function: oxidoreductase activity, acting on the CH-OH group of donors, NAD or NADP as acceptor (GO:0016616);; Biological Process: single-organism metabolic process (GO:0044710);; Molecular Function: metal ion binding (GO:0046872);; Biological Process: response to stimulus (GO:0050896);;	K00083|8.68741e-117|mus:103999181|probable mannitol dehydrogenase; K00083 cinnamyl-alcohol dehydrogenase [EC:1.1.1.195] (A)	[Q]	Secondary metabolites biosynthesis, transport and catabolism	Zinc-binding dehydrogenase;; D-isomer specific 2-hydroxyacid dehydrogenase, NAD binding domain;; Alcohol dehydrogenase GroES-like domain	Probable mannitol dehydrogenase GN=CAD OS=Fragaria ananassa (Strawberry) PE=2 SV=1	Q	Secondary metabolites biosynthesis, transport and catabolism	cinnamyl alcohol dehydrogenase, partial [Musa acuminata AAA Group]
c117366.graph_c0	--	--	--	K12591|9.97239e-28|mus:103993079|exosome component 10-like isoform X1; K12591 exosome complex exonuclease RRP6 [EC:3.1.13.-] (A)	[J]	Translation, ribosomal structure and biogenesis	HRDC domain	--	J	Translation, ribosomal structure and biogenesis	PREDICTED: exosome component 10-like isoform X2 [Musa acuminata subsp. malaccensis]
c121160.graph_c0	--	--	--	--	--	--	--	--	S	Function unknown	hypothetical protein M438DRAFT_407012 [Aureobasidium pullulans EXF-150]
c109756.graph_c0	--	--	--	--	[E]	Amino acid transport and metabolism	Trypsin	--	O	Posttranslational modification, protein turnover, chaperones	--
c53530.graph_c1	[TZDR]	--	Molecular Function: protein serine/threonine kinase activity (GO:0004674);; Molecular Function: calcium ion binding (GO:0005509);; Molecular Function: ATP binding (GO:0005524);; Cellular Component: plasma membrane (GO:0005886);; Biological Process: protein phosphorylation (GO:0006468);;	K13412|0|pop:POPTR_0012s07360g|POPTRDRAFT_570005; calcium-dependent protein kinase; K13412 calcium-dependent protein kinase [EC:2.7.11.1] (A)	[T]	Signal transduction mechanisms	EF hand;; EF-hand domain pair;; EF-hand domain pair;; EF-hand domain;; Protein kinase domain;; EF hand;; Cytoskeletal-regulatory complex EF hand;; Secreted protein acidic and rich in cysteine Ca binding region;; Protein tyrosine kinase	Calcium-dependent protein kinase 30 GN=F25A4.29 OS=Arabidopsis thaliana (Mouse-ear cress) PE=1 SV=1	T	Signal transduction mechanisms	PREDICTED: calcium-dependent protein kinase 10-like [Sesamum indicum]
c65703.graph_c1	--	--	--	--	[I]	Lipid transport and metabolism	--	--	R	General function prediction only	--
c42874.graph_c0	[C]	Energy production and conversion	Biological Process: response to reactive oxygen species (GO:0000302);; Molecular Function: aconitate hydratase activity (GO:0003994);; Molecular Function: copper ion binding (GO:0005507);; Cellular Component: mitochondrion (GO:0005739);; Cellular Component: vacuole (GO:0005773);; Cellular Component: cytosol (GO:0005829);; Cellular Component: plasma membrane (GO:0005886);; Biological Process: glyc…	K01681|6.1915e-84|csv:101231808|aconitate hydratase-like; K01681 aconitate hydratase [EC:4.2.1.3] (A)	[AJ]	--	Aconitase C-terminal domain	Putative aconitate hydratase, cytoplasmic OS=Oryza sativa subsp. japonica (Rice) PE=3 SV=1	C	Energy production and conversion	putative aconitase, partial [Dimocarpus longan]
c33728.graph_c0	[J]	Translation, ribosomal structure and biogenesis	Molecular Function: structural constituent of ribosome (GO:0003735);; Cellular Component: nucleolus (GO:0005730);; Biological Process: translation (GO:0006412);; Cellular Component: chloroplast (GO:0009507);; Cellular Component: membrane (GO:0016020);; Cellular Component: cytosolic large ribosomal subunit (GO:0022625);;	K02872|2.6718e-86|mus:103987913|60S ribosomal protein L13a-4-like; K02872 large subunit ribosomal protein L13Ae (A)	[J]	Translation, ribosomal structure and biogenesis	Ribosomal protein L13	60S ribosomal protein L13a GN=RPL13A OS=Picea mariana (Black spruce) PE=2 SV=1	J	Translation, ribosomal structure and biogenesis	PREDICTED: 60S ribosomal protein L13a-4-like [Nelumbo nucifera]
c66023.graph_c0	[J]	Translation, ribosomal structure and biogenesis	Molecular Function: structural constituent of ribosome (GO:0003735);; Cellular Component: ribosome (GO:0005840);; Biological Process: translation (GO:0006412);;	K02918|1.64034e-34|csl:COCSUDRAFT_28397|hypothetical protein; K02918 large subunit ribosomal protein L35e (A)	[J]	Translation, ribosomal structure and biogenesis	Ribosomal L29 protein	60S ribosomal protein L35 GN=RPL35 OS=Triticum aestivum (Wheat) PE=1 SV=1	J	Translation, ribosomal structure and biogenesis	hypothetical protein MYCFIDRAFT_48154 [Pseudocercospora fijiensis CIRAD86]
c72558.graph_c1	[Q]	Secondary metabolites biosynthesis, transport and catabolism	Molecular Function: copper ion binding (GO:0005507);; Molecular Function: oxidoreductase activity (GO:0016491);; Biological Process: oxidation-reduction process (GO:0055114);;	--	[Q]	Secondary metabolites biosynthesis, transport and catabolism	Multicopper oxidase;; Multicopper oxidase;; Multicopper oxidase	L-ascorbate oxidase homolog (Precursor) OS=Nicotiana tabacum (Common tobacco) PE=1 SV=1	Q	Secondary metabolites biosynthesis, transport and catabolism	PREDICTED: L-ascorbate oxidase homolog [Vitis vinifera]
c42206.graph_c0	--	--	--	--	--	--	Ferritin-like domain	--	--	--	Ferritin/ribonucleotide reductase-like protein [Rhodosporidium toruloides NP11]
c67012.graph_c0	[O]	Posttranslational modification, protein turnover, chaperones	Molecular Function: ATP binding (GO:0005524);; Cellular Component: mitochondrion (GO:0005739);; Cellular Component: chloroplast stroma (GO:0009570);; Cellular Component: thylakoid (GO:0009579);; Biological Process: chloroplast organization (GO:0009658);; Biological Process: embryo development ending in seed dormancy (GO:0009793);; Cellular Component: chloroplast envelope (GO:0009941);; Cellular C…	--	[O]	Posttranslational modification, protein turnover, chaperones	TCP-1/cpn60 chaperonin family	RuBisCO large subunit-binding protein subunit alpha, chloroplastic (Precursor) OS=Pisum sativum (Garden pea) PE=1 SV=2	O	Posttranslational modification, protein turnover, chaperones	RUBISCO SUBUNIT BINDING-protein ALPHA SUBUNIT [Populus trichocarpa]
c71677.graph_c0	--	--	--	--	--	--	Interferon-induced 6-16 family	--	--	--	hypothetical protein RSAG8_08566, partial [Rhizoctonia solani AG-8 WAC10335]
c16731.graph_c0	--	--	--	--	--	--	F-box domain	Putative F-box/kelch-repeat protein At1g15680 GN=At1g15680 OS=Arabidopsis thaliana (Mouse-ear cress) PE=3 SV=1	--	--	hypothetical protein MIMGU_mgv1a019190mg, partial [Erythranthe guttata]
c36771.graph_c1	--	--	--	--	--	--	--	--	S	Function unknown	hypothetical protein POPTR_2163s00200g, partial [Populus trichocarpa]
c24584.graph_c0	[Q]	Secondary metabolites biosynthesis, transport and catabolism	Molecular Function: monooxygenase activity (GO:0004497);; Molecular Function: iron ion binding (GO:0005506);; Molecular Function: electron carrier activity (GO:0009055);; Molecular Function: oxidoreductase activity, acting on paired donors, with incorporation or reduction of molecular oxygen (GO:0016705);; Molecular Function: heme binding (GO:0020037);; Biological Process: oxidation-reduction pro…	--	[Q]	Secondary metabolites biosynthesis, transport and catabolism	Cytochrome P450	Cytochrome P450 71A9 GN=CYP71A9 OS=Glycine max (Soybean) PE=2 SV=1	Q	Secondary metabolites biosynthesis, transport and catabolism	PREDICTED: cytochrome P450 71A1 [Vitis vinifera]
c12384.graph_c0	[R]	General function prediction only	Molecular Function: metal ion binding (GO:0046872);; Molecular Function: organic cyclic compound binding (GO:0097159);; Molecular Function: heterocyclic compound binding (GO:1901363);;	K00387|6.57952e-21|csl:COCSUDRAFT_15353|molybdopterin binding oxidoreductase; K00387 sulfite oxidase [EC:1.8.3.1] (A)	[C]	Energy production and conversion	Oxidoreductase molybdopterin binding domain	Sulfite oxidase OS=Arabidopsis thaliana (Mouse-ear cress) PE=1 SV=1	C	Energy production and conversion	molybdopterin binding oxidoreductase, partial [Coccomyxa subellipsoidea C-169]
c53965.graph_c0	--	--	--	--	[QI]	--	--	--	Q	Secondary metabolites biosynthesis, transport and catabolism	--
c79487.graph_c0	--	--	--	--	--	--	B-box zinc finger	B-box zinc finger protein 32 {ECO:0000303|PubMed:19920209} OS=Arabidopsis thaliana (Mouse-ear cress) PE=1 SV=1	S	Function unknown	zinc finger family protein [Populus trichocarpa]
c69820.graph_c0	[R]	General function prediction only	Molecular Function: GTP binding (GO:0005525);; Cellular Component: intracellular (GO:0005622);; Biological Process: reciprocal meiotic recombination (GO:0007131);; Biological Process: small GTPase mediated signal transduction (GO:0007264);; Biological Process: cytokinin biosynthetic process (GO:0009691);; Biological Process: defense response to virus (GO:0051607);;	K07955|1.54226e-109|gmx:100801039|ADP-ribosylation factor-like protein 8B-like; K07955 ADP-ribosylation factor-like protein 8 (A)	[R]	General function prediction only	ADP-ribosylation factor family;; Ras family;; Miro-like protein;; Gtr1/RagA G protein conserved region;; 50S ribosome-binding GTPase;; Signal recognition particle receptor beta subunit;; Elongation factor Tu GTP binding domain;; Dynamin family	ADP-ribosylation factor 1 GN=ARF1 OS=Daucus carota (Wild carrot) PE=2 SV=2	U	Intracellular trafficking, secretion, and vesicular transport	unnamed protein product [Coffea canephora]
c39127.graph_c0	[C]	Energy production and conversion	Molecular Function: oxoglutarate dehydrogenase (succinyl-transferring) activity (GO:0004591);; Cellular Component: mitochondrion (GO:0005739);; Biological Process: tricarboxylic acid cycle (GO:0006099);; Molecular Function: zinc ion binding (GO:0008270);; Molecular Function: thiamine pyrophosphate binding (GO:0030976);; Biological Process: response to cadmium ion (GO:0046686);; Molecular Function…	K00164|0|pop:POPTR_0008s05150g|POPTRDRAFT_820318; 2-oxoglutarate dehydrogenase E1 component family protein; K00164 2-oxoglutarate dehydrogenase E1 component [EC:1.2.4.2] (A)	[G]	Carbohydrate transport and metabolism	Transketolase, pyrimidine binding domain;; Dehydrogenase E1 component	--	G	Carbohydrate transport and metabolism	PREDICTED: 2-oxoglutarate dehydrogenase, mitochondrial-like [Eucalyptus grandis]
c43662.graph_c1	--	--	--	K02923|4.59651e-06|brp:103862937|60S ribosomal protein L38-like; K02923 large subunit ribosomal protein L38e (A)	--	--	--	60S ribosomal protein L38 GN=RPL38 OS=Solanum lycopersicum (Tomato) PE=3 SV=1	--	--	unnamed protein product [Coffea canephora]
c53763.graph_c0	--	--	--	--	--	--	--	--	--	--	hypothetical protein M438DRAFT_103968 [Aureobasidium pullulans EXF-150]
c103605.graph_c0	[O]	Posttranslational modification, protein turnover, chaperones	Molecular Function: ATP binding (GO:0005524);; Cellular Component: cytoplasm (GO:0005737);; Biological Process: proteolysis (GO:0006508);; Molecular Function: peptidase activity (GO:0008233);; Molecular Function: nucleoside-triphosphatase activity (GO:0017111);; Biological Process: protein catabolic process (GO:0030163);;	K03061|5.72738e-30|mis:MICPUN_51697|hypothetical protein; K03061 26S proteasome regulatory subunit T1 (A)	[O]	Posttranslational modification, protein turnover, chaperones	--	26S protease regulatory subunit 7 OS=Oryza sativa subsp. japonica (Rice) PE=2 SV=1	O	Posttranslational modification, protein turnover, chaperones	26S proteasome subunit P45 [Aureobasidium pullulans EXF-150]
c11839.graph_c0	--	--	--	--	--	--	--	--	S	Function unknown	hypothetical protein M438DRAFT_409563 [Aureobasidium pullulans EXF-150]
c123731.graph_c0	[GEPR]	--	Biological Process: transport (GO:0006810);; Cellular Component: membrane (GO:0016020);;	--	[R]	General function prediction only	Major Facilitator Superfamily	--	R	General function prediction only	hypothetical protein TREMEDRAFT_70138 [Tremella mesenterica DSM 1558]
c2166.graph_c0	--	--	--	--	[M]	Cell wall/membrane/envelope biogenesis	Scramblase	--	M	Cell wall/membrane/envelope biogenesis	Scramblase-domain-containing protein [Aureobasidium pullulans EXF-150]
c102477.graph_c0	--	--	--	--	[R]	General function prediction only	TPR repeat	--	R	General function prediction only	hypothetical protein LRAMOSA01346 [Absidia idahoensis var. thermophila]
c53930.graph_c0	--	--	--	--	[R]	General function prediction only	Yippee zinc-binding/DNA-binding /Mis18, centromere assembly	Protein yippee-like OS=Solanum tuberosum (Potato) PE=2 SV=1	R	General function prediction only	PREDICTED: protein yippee-like [Sesamum indicum]
c8877.graph_c0	--	--	--	--	--	--	--	--	S	Function unknown	--
c122292.graph_c0	--	--	Molecular Function: transporter activity (GO:0005215);; Biological Process: transport (GO:0006810);; Cellular Component: integral component of membrane (GO:0016021);;	K09875|8.74188e-30|pop:POPTR_0019s04640g|POPTRDRAFT_665418; aquaporin SIP1.2 family protein; K09875 aquaporin SIP (A)	[G]	Carbohydrate transport and metabolism	--	Aquaporin SIP1-2 GN=SIP1-2 OS=Zea mays (Maize) PE=2 SV=1	G	Carbohydrate transport and metabolism	simple intrinsic protein SIP1.2 [Populus trichocarpa x Populus deltoides]
c114288.graph_c0	[C]	Energy production and conversion	Molecular Function: zinc ion binding (GO:0008270);; Molecular Function: oxidoreductase activity (GO:0016491);; Biological Process: oxidation-reduction process (GO:0055114);;	K00121|2.47437e-23|cre:CHLREDRAFT_129874|FDH1; formaldehyde dehydrogenase; K00121 S-(hydroxymethyl)glutathione dehydrogenase / alcohol dehydrogenase [EC:1.1.1.284 1.1.1.1] (A)	[Q]	Secondary metabolites biosynthesis, transport and catabolism	Zinc-binding dehydrogenase	Alcohol dehydrogenase-like 5 GN=At4g22110 OS=Arabidopsis thaliana (Mouse-ear cress) PE=2 SV=1	C	Energy production and conversion	alcohol dehydrogenase [Aureobasidium pullulans EXF-150]
c40093.graph_c0	[R]	General function prediction only	Molecular Function: GTP binding (GO:0005525);; Biological Process: transcription factor import into nucleus (GO:0042991);;	--	[R]	General function prediction only	50S ribosome-binding GTPase	NO-associated protein 1, chloroplastic/mitochondrial (Precursor) GN=T21L8.200 OS=Arabidopsis thaliana (Mouse-ear cress) PE=1 SV=1	R	General function prediction only	PREDICTED: putative nitric oxide synthase-like [Solanum tuberosum]
c91224.graph_c0	--	--	--	--	--	--	--	--	--	--	hypothetical protein M438DRAFT_344250 [Aureobasidium pullulans EXF-150]
c43604.graph_c0	[MJ]	--	Molecular Function: nucleotide binding (GO:0000166);; Biological Process: biosynthetic process (GO:0009058);; Biological Process: cellular process (GO:0009987);; Molecular Function: nucleotidyltransferase activity (GO:0016779);;	K00966|1.08281e-159|gsl:Gasu_27870|mannose-1-phosphate guanylyltransferase (EC:2.7.7.13); K00966 mannose-1-phosphate guanylyltransferase [EC:2.7.7.13] (A)	[M]	Cell wall/membrane/envelope biogenesis	Nucleotidyl transferase;; MobA-like NTP transferase domain;; Bacterial transferase hexapeptide (six repeats)	Mannose-1-phosphate guanylyltransferase 1 GN=At2g39770 OS=Arabidopsis thaliana (Mouse-ear cress) PE=1 SV=1	M	Cell wall/membrane/envelope biogenesis	Mannose-1-phosphate guanyltransferase [Rozella allomycis CSF55]
c77328.graph_c0	--	--	--	--	--	--	--	--	S	Function unknown	hypothetical protein CICLE_v10011456mg [Citrus clementina]
c27884.graph_c0	--	--	--	--	--	--	Domain of unknown function (DUF3511)	--	S	Function unknown	unnamed protein product [Coffea canephora]
c71753.graph_c1	--	--	--	--	--	--	--	--	S	Function unknown	hypothetical protein COCMIDRAFT_2198 [Bipolaris oryzae ATCC 44560]
c66651.graph_c0	--	--	Cellular Component: endoplasmic reticulum (GO:0005783);; Biological Process: lipid transport (GO:0006869);; Biological Process: ER to Golgi vesicle-mediated transport (GO:0006888);; Biological Process: intra-Golgi vesicle-mediated transport (GO:0006891);; Biological Process: lithium ion transport (GO:0010351);; Biological Process: protein import into peroxisome matrix (GO:0016558);;	--	--	--	PRA1 family protein	PRA1 family protein A1 GN=PRA1A1 OS=Arabidopsis thaliana (Mouse-ear cress) PE=2 SV=1	S	Function unknown	hypothetical protein VITISV_025566 [Vitis vinifera]
c26731.graph_c0	--	--	--	--	--	--	--	--	S	Function unknown	conserved hypothetical protein [Ricinus communis]
c50905.graph_c0	--	--	Biological Process: response to molecule of fungal origin (GO:0002238);; Biological Process: response to stress (GO:0006950);;	--	--	--	Universal stress protein family	--	S	Function unknown	PREDICTED: uncharacterized protein LOC104248543 isoform X1 [Nicotiana sylvestris]
c63862.graph_c1	--	--	Molecular Function: sequence-specific DNA binding transcription factor activity (GO:0003700);; Cellular Component: intracellular (GO:0005622);; Biological Process: regulation of transcription, DNA-templated (GO:0006355);; Molecular Function: zinc ion binding (GO:0008270);; Biological Process: response to wounding (GO:0009611);; Biological Process: coumarin biosynthetic process (GO:0009805);; Biol…	--	--	--	--	Zinc finger protein CONSTANS-LIKE 13 GN=COL13 OS=Arabidopsis thaliana (Mouse-ear cress) PE=2 SV=1	S	Function unknown	zinc finger protein CONSTANS-LIKE 9 [Lagerstroemia indica]
c60184.graph_c0	--	--	--	--	[I]	Lipid transport and metabolism	CRAL/TRIO domain	Phosphatidylinositol/phosphatidylcholine transfer protein SFH3 GN=SFH3 OS=Arabidopsis thaliana (Mouse-ear cress) PE=2 SV=1	I	Lipid transport and metabolism	unnamed protein product [Coffea canephora]
c101030.graph_c0	--	--	Biological Process: mRNA splicing, via spliceosome (GO:0000398);; Cellular Component: nucleus (GO:0005634);;	K12832|9.88518e-11|mis:MICPUN_79721|hypothetical protein; K12832 splicing factor 3B subunit 5 (A)	[S]	Function unknown	--	Uncharacterized protein At4g14342 GN=At4g14342 OS=Arabidopsis thaliana (Mouse-ear cress) PE=3 SV=1	A	RNA processing and modification	hypothetical protein H257_11764 [Aphanomyces astaci]
c49193.graph_c0	--	--	--	--	--	--	--	--	S	Function unknown	--
c73763.graph_c0	--	--	Biological Process: transcription, DNA-templated (GO:0006351);; Biological Process: system development (GO:0048731);;	K09284|2.69392e-98|sot:102605336|ethylene-responsive transcription factor RAP2-7-like; K09284 AP2-like factor, euAP2 lineage (A)	--	--	AP2 domain	Floral homeotic protein APETALA 2 GN=AP2 OS=Arabidopsis thaliana (Mouse-ear cress) PE=1 SV=1	K	Transcription	PREDICTED: floral homeotic protein APETALA 2-like [Nicotiana tomentosiformis]
c116543.graph_c0	[RTKL]	--	Cellular Component: chromosome, centromeric region (GO:0000775);; Cellular Component: nucleus (GO:0005634);; Cellular Component: mitochondrion (GO:0005739);; Molecular Function: kinase activity (GO:0016301);;	--	[T]	Signal transduction mechanisms	Protein kinase domain;; Protein tyrosine kinase	--	T	Signal transduction mechanisms	BnaC06g30410D [Brassica napus]
c111335.graph_c0	--	--	--	--	[U]	Intracellular trafficking, secretion, and vesicular transport	Reticulon	Reticulon-like protein B5 GN=RTNLB5 OS=Arabidopsis thaliana (Mouse-ear cress) PE=1 SV=1	U	Intracellular trafficking, secretion, and vesicular transport	hypothetical protein JCGZ_14323 [Jatropha curcas]
c88151.graph_c0	--	--	--	--	[W]	Extracellular structures	Galactoside-binding lectin	--	W	Extracellular structures	--
c61763.graph_c0	[O]	Posttranslational modification, protein turnover, chaperones	Molecular Function: protein binding (GO:0005515);; Molecular Function: ATP binding (GO:0005524);; Cellular Component: cell wall (GO:0005618);; Cellular Component: nucleus (GO:0005634);; Cellular Component: Golgi apparatus (GO:0005794);; Cellular Component: cytosol (GO:0005829);; Molecular Function: ATPase activity (GO:0016887);; Biological Process: cell division (GO:0051301);;	K13525|1.72072e-27|vvi:100265402|cell division cycle protein 48 homolog; K13525 transitional endoplasmic reticulum ATPase (A)	[O]	Posttranslational modification, protein turnover, chaperones	--	Cell division control protein 48 homolog E GN=CDC48E OS=Arabidopsis thaliana (Mouse-ear cress) PE=1 SV=2	O	Posttranslational modification, protein turnover, chaperones	predicted protein [Hordeum vulgare subsp. vulgare]
c66402.graph_c1	--	--	Molecular Function: protein serine/threonine kinase activity (GO:0004674);; Molecular Function: ATP binding (GO:0005524);; Biological Process: protein phosphorylation (GO:0006468);; Molecular Function: zinc ion binding (GO:0008270);;	--	--	--	Ring finger domain;; RING-H2 zinc finger;; Zinc finger, C3HC4 type (RING finger);; Anaphase-promoting complex subunit 11 RING-H2 finger	--	O	Posttranslational modification, protein turnover, chaperones	PREDICTED: uncharacterized protein LOC100233041 [Vitis vinifera]
c28683.graph_c1	[G]	Carbohydrate transport and metabolism	Molecular Function: hydrolase activity, hydrolyzing O-glycosyl compounds (GO:0004553);; Biological Process: carbohydrate metabolic process (GO:0005975);;	K05349|2.82754e-33|sot:102593011|lysosomal beta glucosidase-like; K05349 beta-glucosidase [EC:3.2.1.21] (A)	--	--	Glycosyl hydrolase family 3 C-terminal domain	--	G	Carbohydrate transport and metabolism	PREDICTED: lysosomal beta glucosidase-like [Solanum tuberosum]
c104400.graph_c0	--	--	--	--	--	--	--	--	T	Signal transduction mechanisms	hypothetical protein O9G_004822 [Rozella allomycis CSF55]
c60871.graph_c0	[R]	General function prediction only	--	K06130|7.36127e-54|vcn:VOLCADRAFT_81547|hypothetical protein; K06130 lysophospholipase II [EC:3.1.1.5] (A)	[I]	Lipid transport and metabolism	Phospholipase/Carboxylesterase;; Alpha/beta hydrolase family;; Alpha/beta hydrolase family;; Serine hydrolase (FSH1)	--	I	Lipid transport and metabolism	hypothetical protein RMATCC62417_03434 [Rhizopus microsporus]
c108395.graph_c0	--	--	--	--	--	--	--	--	--	--	hypothetical protein PTT_07881 [Pyrenophora teres f. teres 0-1]
c66422.graph_c0	[R]	General function prediction only	--	--	[S]	Function unknown	Tetratricopeptide repeat;; TPR repeat;; Tetratricopeptide repeat;; Tetratricopeptide repeat;; Tetratricopeptide repeat;; Tetratricopeptide repeat;; Tetratricopeptide repeat;; Tetratricopeptide repeat;; Tetratricopeptide repeat	--	S	Function unknown	hypothetical protein AMTR_s00002p00271640 [Amborella trichopoda]
c107996.graph_c0	[P]	Inorganic ion transport and metabolism	Biological Process: cation transport (GO:0006812);; Molecular Function: solute:proton antiporter activity (GO:0015299);; Cellular Component: integral component of membrane (GO:0016021);; Biological Process: transmembrane transport (GO:0055085);;	--	[P]	Inorganic ion transport and metabolism	--	--	P	Inorganic ion transport and metabolism	hypothetical protein COCSADRAFT_133386 [Bipolaris sorokiniana ND90Pr]
c59790.graph_c0	--	--	Molecular Function: diacylglycerol kinase activity (GO:0004143);; Cellular Component: plasma membrane (GO:0005886);; Biological Process: protein kinase C-activating G-protein coupled receptor signaling pathway (GO:0007205);; Biological Process: phosphorylation (GO:0016310);; Biological Process: root development (GO:0048364);; Biological Process: leaf development (GO:0048366);;	K00901|0|cit:102618604|diacylglycerol kinase 7-like; K00901 diacylglycerol kinase (ATP) [EC:2.7.1.107] (A)	[IT]	--	Diacylglycerol kinase accessory domain;; Diacylglycerol kinase catalytic domain	Diacylglycerol kinase 7 GN=DGK7 OS=Arabidopsis thaliana (Mouse-ear cress) PE=1 SV=1	T	Signal transduction mechanisms	hypothetical protein CICLE_v10008147mg [Citrus clementina]
c96482.graph_c0	--	--	--	--	--	--	--	--	R	General function prediction only	Retrovirus-related Pol polyprotein LINE-1 [Triticum urartu]
c119344.graph_c0	--	--	--	--	--	--	--	--	I	Lipid transport and metabolism	--
c65572.graph_c0	[C]	Energy production and conversion	Biological Process: maltose metabolic process (GO:0000023);; Biological Process: rRNA processing (GO:0006364);; Biological Process: glycine catabolic process (GO:0006546);; Biological Process: unsaturated fatty acid biosynthetic process (GO:0006636);; Biological Process: oxidoreduction coenzyme metabolic process (GO:0006733);; Biological Process: vitamin metabolic process (GO:0006766);; Biologica…	K02115|1.53058e-134|cmo:103485280|ATP synthase gamma chain, chloroplastic; K02115 F-type H+-transporting ATPase subunit gamma (A)	[C]	Energy production and conversion	ATP synthase	ATP synthase gamma chain 1, chloroplastic (Precursor) GN=ATPC1 OS=Arabidopsis thaliana (Mouse-ear cress) PE=1 SV=1	C	Energy production and conversion	PREDICTED: ATP synthase gamma chain, chloroplastic [Tarenaya hassleriana]
c76962.graph_c0	--	--	Cellular Component: vacuolar membrane (GO:0005774);; Biological Process: transport (GO:0006810);; Molecular Function: nucleoside transmembrane transporter activity, against a concentration gradient (GO:0010174);; Cellular Component: integral component of membrane (GO:0016021);;	K15014|0|sly:101249478|equilibrative nucleotide transporter 1; K15014 solute carrier family 29 (equilibrative nucleoside transporter), member 1/2/3 (A)	[F]	Nucleotide transport and metabolism	Nucleoside transporter	Equilibrative nucleotide transporter 1 GN=ENT1 OS=Arabidopsis thaliana (Mouse-ear cress) PE=1 SV=1	P	Inorganic ion transport and metabolism	PREDICTED: equilibrative nucleotide transporter 1-like [Nicotiana sylvestris]
c72849.graph_c0	[RTKL]	--	Molecular Function: transferase activity, transferring phosphorus-containing groups (GO:0016772);;	--	[T]	Signal transduction mechanisms	Ethylene-responsive protein kinase Le-CTR1;; Protein tyrosine kinase;; Protein kinase domain;; Protein tyrosine kinase;; Protein kinase domain;; Protein kinase domain;; Protein tyrosine kinase;; Phosphotransferase enzyme family	Serine/threonine-protein kinase EDR1 GN=F22O13.20 OS=Arabidopsis thaliana (Mouse-ear cress) PE=1 SV=1	T	Signal transduction mechanisms	PREDICTED: serine/threonine-protein kinase EDR1 isoform X1 [Vitis vinifera]
c107113.graph_c0	--	--	--	--	--	--	--	--	S	Function unknown	--
c46386.graph_c0	--	--	Molecular Function: calcium ion binding (GO:0005509);;	K13448|3.5782e-51|vvi:100247858|putative calcium-binding protein CML19; K13448 calcium-binding protein CML (A)	[T]	Signal transduction mechanisms	EF-hand domain pair;; EF-hand domain pair;; EF-hand domain;; EF hand;; EF hand;; Phosphoinositide-specific phospholipase C, efhand-like	Calcium-binding protein CML38 GN=CML38 OS=Arabidopsis thaliana (Mouse-ear cress) PE=2 SV=1	T	Signal transduction mechanisms	PREDICTED: calcium-binding protein CML38-like [Nelumbo nucifera]
c126872.graph_c0	--	--	--	--	--	--	--	--	--	--	putative 1,3-beta-transglucosylase, GH72 family [Aureobasidium pullulans EXF-150]
c102017.graph_c0	[S]	Function unknown	Cellular Component: mitochondrion (GO:0005739);; Molecular Function: acetate transmembrane transporter activity (GO:0015123);; Biological Process: ammonium transport (GO:0015696);; Cellular Component: membrane (GO:0016020);; Biological Process: nitrogen utilization (GO:0019740);; Biological Process: acetate transmembrane transport (GO:0035433);;	K07034|2.35937e-19|ppp:PHYPADRAFT_123327|hypothetical protein; K07034 (A)	--	--	GPR1/FUN34/yaaH family	--	S	Function unknown	hypothetical protein AUEXF2481DRAFT_77853 [Aureobasidium subglaciale EXF-2481]
c73256.graph_c0	--	--	Molecular Function: ATP binding (GO:0005524);; Biological Process: ATP catabolic process (GO:0006200);; Biological Process: ATP biosynthetic process (GO:0006754);; Biological Process: cation transport (GO:0006812);; Molecular Function: hydrogen-exporting ATPase activity, phosphorylative mechanism (GO:0008553);; Cellular Component: integral component of membrane (GO:0016021);; Molecular Function: …	K01535|0|pmum:103323534|plasma membrane ATPase 4; K01535 H+-transporting ATPase [EC:3.6.3.6] (A)	[P]	Inorganic ion transport and metabolism	E1-E2 ATPase;; haloacid dehalogenase-like hydrolase;; haloacid dehalogenase-like hydrolase;; Cation transporter/ATPase, N-terminus;; haloacid dehalogenase-like hydrolase	Plasma membrane ATPase 4 GN=PMA4 OS=Nicotiana plumbaginifolia (Leadwort-leaved tobacco) PE=2 SV=1	P	Inorganic ion transport and metabolism	plasma membrane H+-ATPase [Daucus carota]
c115549.graph_c0	--	--	Molecular Function: nucleic acid binding (GO:0003676);; Molecular Function: catalytic activity (GO:0003824);;	--	--	--	--	--	--	--	PREDICTED: uncharacterized protein LOC104084442 [Nicotiana tomentosiformis]
c68193.graph_c0	[RTKL]	--	Biological Process: cytokinesis by cell plate formation (GO:0000911);; Molecular Function: protein serine/threonine kinase activity (GO:0004674);; Molecular Function: ATP binding (GO:0005524);; Biological Process: DNA replication initiation (GO:0006270);; Biological Process: regulation of DNA replication (GO:0006275);; Biological Process: DNA methylation (GO:0006306);; Biological Process: cell pr…	--	[T]	Signal transduction mechanisms	Protein kinase domain;; Protein tyrosine kinase	Mitogen-activated protein kinase kinase kinase NPK1 GN=NPK1 OS=Nicotiana tabacum (Common tobacco) PE=1 SV=1	T	Signal transduction mechanisms	unnamed protein product [Vitis vinifera]
c78500.graph_c0	--	--	Molecular Function: protein serine/threonine kinase activity (GO:0004674);; Molecular Function: protein tyrosine kinase activity (GO:0004713);; Molecular Function: ATP binding (GO:0005524);; Biological Process: protein phosphorylation (GO:0006468);; Biological Process: response to oxidative stress (GO:0006979);;	K08832|4.19812e-16|vvi:100254468|serine/threonine-protein kinase SRPK; K08832 serine/threonine-protein kinase SRPK3 [EC:2.7.11.1] (A)	[T]	Signal transduction mechanisms	--	--	T	Signal transduction mechanisms	putative serine/arginine (SR) protein kinase protein [Ipomoea trifida]
c107234.graph_c0	--	--	--	--	--	--	--	--	E	Amino acid transport and metabolism	Aminomethyltransferase folate-binding domain-containing protein [Aureobasidium pullulans EXF-150]
c114037.graph_c0	--	--	Biological Process: intracellular protein transport (GO:0006886);; Biological Process: nucleocytoplasmic transport (GO:0006913);; Molecular Function: Ran GTPase binding (GO:0008536);; Molecular Function: protein transporter activity (GO:0008565);;	K14293|2.74542e-28|mus:103999607|importin subunit beta-1-like; K14293 importin subunit beta-1 (A)	[YU]	--	--	Importin subunit beta-1 {ECO:0000305} OS=Arabidopsis thaliana (Mouse-ear cress) PE=1 SV=1	Y	Nuclear structure	PREDICTED: importin subunit beta-1-like [Elaeis guineensis]
c77657.graph_c0	[P]	Inorganic ion transport and metabolism	Biological Process: cation transport (GO:0006812);; Molecular Function: cation transmembrane transporter activity (GO:0008324);; Cellular Component: integral component of membrane (GO:0016021);; Biological Process: transmembrane transport (GO:0055085);;	K14689|2.3968e-176|cit:102624947|metal tolerance protein 1-like; K14689 solute carrier family 30 (zinc transporter), member 2 (A)	[P]	Inorganic ion transport and metabolism	Cation efflux family	Metal tolerance protein A2 GN=T20N10_160 OS=Arabidopsis thaliana (Mouse-ear cress) PE=1 SV=2	P	Inorganic ion transport and metabolism	PREDICTED: metal tolerance protein A2-like [Tarenaya hassleriana]
c11681.graph_c0	--	--	--	--	--	--	--	--	T	Signal transduction mechanisms	--
c73790.graph_c0	--	--	Cellular Component: cytosol (GO:0005829);; Biological Process: mitotic recombination (GO:0006312);; Biological Process: tRNA modification (GO:0006400);; Biological Process: response to oxidative stress (GO:0006979);; Biological Process: positive regulation of cell proliferation (GO:0008284);; Biological Process: embryo sac egg cell differentiation (GO:0009560);; Biological Process: regulation of …	K11373|0|vvi:100247912|elongator complex protein 1; K11373 elongator complex protein 1 (A)	[K]	Transcription	IKI3 family	Elongator complex protein 1 GN=MSH12.15 OS=Arabidopsis thaliana (Mouse-ear cress) PE=1 SV=1	K	Transcription	PREDICTED: elongator complex protein 1 [Vitis vinifera]
c75397.graph_c0	--	--	--	--	--	--	--	Histone deacetylase HDT1 GN=T32N15.8 OS=Arabidopsis thaliana (Mouse-ear cress) PE=1 SV=1	B	Chromatin structure and dynamics	PREDICTED: histone deacetylase HDT1-like isoform X1 [Sesamum indicum]
c77911.graph_c0	--	--	--	--	--	--	Protein of unknown function (DUF1685)	--	S	Function unknown	PREDICTED: uncharacterized protein LOC104589726 [Nelumbo nucifera]
c64058.graph_c0	--	--	--	--	--	--	Nodulin-like	--	R	General function prediction only	PREDICTED: uncharacterized protein LOC103326070 [Prunus mume]
c27944.graph_c0	--	--	Molecular Function: catalytic activity (GO:0003824);; Cellular Component: vacuole (GO:0005773);; Biological Process: metabolic process (GO:0008152);;	K08059|2.76178e-49|vvi:100248375|gamma-interferon-inducible lysosomal thiol reductase; K08059 interferon, gamma-inducible protein 30 (A)	[O]	Posttranslational modification, protein turnover, chaperones	Gamma interferon inducible lysosomal thiol reductase (GILT)	--	O	Posttranslational modification, protein turnover, chaperones	unnamed protein product [Coffea canephora]
c77279.graph_c0	--	--	Molecular Function: 1-phosphatidylinositol binding (GO:0005545);; Cellular Component: clathrin coat (GO:0030118);; Molecular Function: clathrin binding (GO:0030276);; Molecular Function: 2-alkenal reductase [NAD(P)] activity (GO:0032440);; Biological Process: clathrin coat assembly (GO:0048268);; Biological Process: oxidation-reduction process (GO:0055114);;	--	[TU]	--	ANTH domain	Putative clathrin assembly protein At2g25430 GN=At2g25430 OS=Arabidopsis thaliana (Mouse-ear cress) PE=1 SV=2	F	Nucleotide transport and metabolism	hypothetical protein F383_20305 [Gossypium arboreum]
c97574.graph_c0	[P]	Inorganic ion transport and metabolism	Molecular Function: catalase activity (GO:0004096);; Molecular Function: heme binding (GO:0020037);; Biological Process: hydrogen peroxide catabolic process (GO:0042744);; Molecular Function: metal ion binding (GO:0046872);; Biological Process: oxidation-reduction process (GO:0055114);;	--	[P]	Inorganic ion transport and metabolism	Catalase	Catalase isozyme A OS=Oryza sativa subsp. japonica (Rice) PE=2 SV=1	P	Inorganic ion transport and metabolism	hypothetical protein COCMIDRAFT_25885 [Bipolaris oryzae ATCC 44560]
c43578.graph_c1	--	--	Cellular Component: mitochondrion (GO:0005739);;	--	[R]	General function prediction only	PPR repeat;; PPR repeat family;; PPR repeat;; Pentatricopeptide repeat domain	Pentatricopeptide repeat-containing protein At3g29230 GN=PCMP-E27 OS=Arabidopsis thaliana (Mouse-ear cress) PE=2 SV=1	R	General function prediction only	PREDICTED: pentatricopeptide repeat-containing protein At3g29230 [Vitis vinifera]
c57388.graph_c1	--	--	Molecular Function: triglyceride lipase activity (GO:0004806);; Biological Process: lipid metabolic process (GO:0006629);;	--	--	--	--	--	I	Lipid transport and metabolism	extracellular lipase [Aureobasidium pullulans EXF-150]
c91676.graph_c0	--	--	Molecular Function: hydrolase activity (GO:0016787);;	--	--	--	X8 domain	Glucan endo-1,3-beta-glucosidase 1 (Precursor) OS=Arabidopsis thaliana (Mouse-ear cress) PE=1 SV=3	R	General function prediction only	hypothetical protein PHAVU_003G085200g [Phaseolus vulgaris]
c30864.graph_c0	[J]	Translation, ribosomal structure and biogenesis	Molecular Function: translation initiation factor activity (GO:0003743);; Molecular Function: GTPase activity (GO:0003924);; Molecular Function: GTP binding (GO:0005525);; Biological Process: GTP catabolic process (GO:0006184);; Biological Process: translational initiation (GO:0006413);; Cellular Component: chloroplast stroma (GO:0009570);; Biological Process: chloroplast relocation (GO:0009902);…	K02519|1.79931e-68|mus:103979035|translation initiation factor IF-2, chloroplastic-like; K02519 translation initiation factor IF-2 (A)	[J]	Translation, ribosomal structure and biogenesis	Elongation factor Tu GTP binding domain;; 50S ribosome-binding GTPase;; Ras family	Translation initiation factor IF-2, chloroplastic (Precursor) GN=At1g17220 OS=Arabidopsis thaliana (Mouse-ear cress) PE=2 SV=2	J	Translation, ribosomal structure and biogenesis	PREDICTED: translation initiation factor IF-2, chloroplastic-like [Elaeis guineensis]
c61966.graph_c0	--	--	Cellular Component: Golgi apparatus (GO:0005794);; Biological Process: protein secretion (GO:0009306);;	--	[R]	General function prediction only	--	Synaptotagmin-2 GN=T20H2.13 OS=Arabidopsis thaliana (Mouse-ear cress) PE=2 SV=1	R	General function prediction only	PREDICTED: synaptotagmin-2 [Vitis vinifera]
c90230.graph_c0	--	--	--	--	--	--	--	--	--	--	PREDICTED: uncharacterized protein LOC104237089 [Nicotiana sylvestris]
c99263.graph_c0	--	--	--	--	[A]	RNA processing and modification	--	--	A	RNA processing and modification	--
c101302.graph_c0	--	--	Molecular Function: Rab GDP-dissociation inhibitor activity (GO:0005093);; Biological Process: protein transport (GO:0015031);; Biological Process: vesicle-mediated transport (GO:0016192);; Molecular Function: transferase activity (GO:0016740);;	K17255|1.11084e-44|pmum:103334902|guanosine nucleotide diphosphate dissociation inhibitor At5g09550-like; K17255 Rab GDP dissociation inhibitor (A)	[O]	Posttranslational modification, protein turnover, chaperones	GDP dissociation inhibitor	Guanosine nucleotide diphosphate dissociation inhibitor 2 GN=GDI2 OS=Arabidopsis thaliana (Mouse-ear cress) PE=2 SV=1	O	Posttranslational modification, protein turnover, chaperones	rab GTPase activator [Aureobasidium pullulans EXF-150]
c52799.graph_c0	--	--	--	--	--	--	Domain of unknown function (DUF296)	Putative DNA-binding protein ESCAROLA GN=ESC OS=Arabidopsis thaliana (Mouse-ear cress) PE=2 SV=1	S	Function unknown	PREDICTED: putative DNA-binding protein ESCAROLA [Vitis vinifera]
c63124.graph_c0	[E]	Amino acid transport and metabolism	Molecular Function: 3-dehydroquinate dehydratase activity (GO:0003855);; Molecular Function: shikimate 3-dehydrogenase (NADP+) activity (GO:0004764);; Biological Process: oxidation-reduction process (GO:0055114);;	K13832|0|vvi:100253776|bifunctional 3-dehydroquinate dehydratase/shikimate dehydrogenase, chloroplastic; K13832 3-dehydroquinate dehydratase / shikimate dehydrogenase [EC:4.2.1.10 1.1.1.25] (A)	[E]	Amino acid transport and metabolism	Type I 3-dehydroquinase;; Shikimate dehydrogenase substrate binding domain;; Shikimate / quinate 5-dehydrogenase	Shikimate dehydrogenase (Precursor) GN=EMB3004 OS=Arabidopsis thaliana (Mouse-ear cress) PE=1 SV=1	E	Amino acid transport and metabolism	3-dehydroquinate dehydratase/shikimate dehydrogenase 1 [Camellia sinensis]
c7875.graph_c0	--	--	Biological Process: metabolic process (GO:0008152);; Molecular Function: transferase activity, transferring phosphorus-containing groups (GO:0016772);;	K00844|3.34456e-17|pper:PRUPE_ppa004715mg|hypothetical protein; K00844 hexokinase [EC:2.7.1.1] (A)	[G]	Carbohydrate transport and metabolism	Hexokinase;; Hexokinase	Hexokinase-2, chloroplastic (Precursor) GN=HXK2 OS=Nicotiana tabacum (Common tobacco) PE=2 SV=1	G	Carbohydrate transport and metabolism	hypothetical protein BATDEDRAFT_15828 [Batrachochytrium dendrobatidis JAM81]
c101594.graph_c0	--	--	--	--	[DZ]	--	SDA1	--	Z	Cytoskeleton	--
c69803.graph_c3	[J]	Translation, ribosomal structure and biogenesis	Cellular Component: cell part (GO:0044464);;	K01868|4.54154e-46|pda:103715984|threonine--tRNA ligase, mitochondrial; K01868 threonyl-tRNA synthetase [EC:6.1.1.3] (A)	[J]	Translation, ribosomal structure and biogenesis	Threonyl and Alanyl tRNA synthetase second additional domain	Threonine--tRNA ligase, mitochondrial (Precursor) GN=THRRS OS=Arabidopsis thaliana (Mouse-ear cress) PE=2 SV=3	J	Translation, ribosomal structure and biogenesis	PREDICTED: threonine--tRNA ligase, mitochondrial [Elaeis guineensis]
c112915.graph_c0	--	--	--	--	--	--	--	--	S	Function unknown	hypothetical protein PTT_13303 [Pyrenophora teres f. teres 0-1]
c16252.graph_c0	--	--	--	--	[S]	Function unknown	WASH complex subunit 7, N-terminal	--	S	Function unknown	--
c57130.graph_c0	[O]	Posttranslational modification, protein turnover, chaperones	Biological Process: protein folding (GO:0006457);; Biological Process: response to heat (GO:0009408);; Biological Process: response to high light intensity (GO:0009644);; Molecular Function: heat shock protein binding (GO:0031072);; Biological Process: response to endoplasmic reticulum stress (GO:0034976);; Biological Process: response to hydrogen peroxide (GO:0042542);; Molecular Function: unfol…	K09510|1.32871e-19|pmum:103324816|dnaJ homolog subfamily B member 13-like; K09510 DnaJ homolog subfamily B member 4 (A)	[O]	Posttranslational modification, protein turnover, chaperones	DnaJ domain	DnaJ protein ERDJ3B (Precursor) GN=F26K9.30 OS=Arabidopsis thaliana (Mouse-ear cress) PE=1 SV=1	O	Posttranslational modification, protein turnover, chaperones	PREDICTED: dnaJ homolog subfamily B member 13-like [Elaeis guineensis]
c107402.graph_c0	[E]	Amino acid transport and metabolism	Molecular Function: acetolactate synthase activity (GO:0003984);; Biological Process: branched-chain amino acid biosynthetic process (GO:0009082);; Cellular Component: chloroplast (GO:0009507);;	K01653|2.54792e-40|brp:103848530|acetolactate synthase small subunit 2, chloroplastic-like; K01653 acetolactate synthase I/III small subunit [EC:2.2.1.6] (A)	[E]	Amino acid transport and metabolism	Small subunit of acetolactate synthase	Acetolactate synthase small subunit 2, chloroplastic (Precursor) GN=At2g31810 OS=Arabidopsis thaliana (Mouse-ear cress) PE=1 SV=1	E	Amino acid transport and metabolism	PREDICTED: acetolactate synthase small subunit 2, chloroplastic-like [Brassica rapa]
c84256.graph_c0	--	--	--	--	--	--	--	--	S	Function unknown	hypothetical protein M438DRAFT_344367 [Aureobasidium pullulans EXF-150]
c7978.graph_c0	--	--	--	K13199|1.97241e-37|pxb:103962253|plasminogen activator inhibitor 1 RNA-binding protein-like; K13199 plasminogen activator inhibitor 1 RNA-binding protein (A)	[R]	General function prediction only	Hyaluronan / mRNA binding family	--	R	General function prediction only	PREDICTED: plasminogen activator inhibitor 1 RNA-binding protein-like [Pyrus x bretschneideri]
c78646.graph_c0	--	--	Molecular Function: transferase activity, transferring glycosyl groups (GO:0016757);;	--	[GC]	--	--	UDP-glycosyltransferase 75D1 OS=Arabidopsis thaliana (Mouse-ear cress) PE=2 SV=2	G	Carbohydrate transport and metabolism	unnamed protein product [Coffea canephora]
c124268.graph_c0	--	--	Molecular Function: protein kinase activity (GO:0004672);; Molecular Function: ATP binding (GO:0005524);; Cellular Component: nucleus (GO:0005634);; Cellular Component: cytosol (GO:0005829);; Cellular Component: plasma membrane (GO:0005886);; Biological Process: protein phosphorylation (GO:0006468);; Cellular Component: integral component of membrane (GO:0016021);;	--	--	--	Leucine Rich Repeat	Protein STRUBBELIG-RECEPTOR FAMILY 4 (Precursor) GN=SRF4 OS=Arabidopsis thaliana (Mouse-ear cress) PE=2 SV=1	T	Signal transduction mechanisms	PREDICTED: protein STRUBBELIG-RECEPTOR FAMILY 5-like [Musa acuminata subsp. malaccensis]
c105922.graph_c0	--	--	Biological Process: intracellular protein transport (GO:0006886);; Biological Process: vesicle-mediated transport (GO:0016192);; Cellular Component: clathrin adaptor complex (GO:0030131);;	K12393|8.62011e-37|pda:103708160|AP-1 complex subunit mu-2; K12393 AP-1 complex subunit mu (A)	[U]	Intracellular trafficking, secretion, and vesicular transport	Adaptor complexes medium subunit family	AP-1 complex subunit mu-2 GN=F8A5.29 OS=Arabidopsis thaliana (Mouse-ear cress) PE=1 SV=1	U	Intracellular trafficking, secretion, and vesicular transport	unknown [Lotus japonicus]
c124647.graph_c0	--	--	Molecular Function: RNA polymerase II transcription cofactor activity (GO:0001104);; Biological Process: regulation of transcription from RNA polymerase II promoter (GO:0006357);; Cellular Component: mediator complex (GO:0016592);;	--	--	--	Mediator complex subunit Med5	--	K	Transcription	hypothetical protein SETTUDRAFT_41009 [Setosphaeria turcica Et28A]
c104528.graph_c0	--	--	--	--	--	--	--	--	S	Function unknown	PREDICTED: uncharacterized protein LOC105164459 [Sesamum indicum]
c111010.graph_c0	--	--	--	--	--	--	--	--	S	Function unknown	PREDICTED: uncharacterized protein LOC105172126 [Sesamum indicum]
c29397.graph_c0	--	--	--	K01510|5.0715e-11|pop:POPTR_0008s08600g|POPTRDRAFT_765739; nucleoside phosphatase family protein; K01510 apyrase [EC:3.6.1.5] (A)	[F]	Nucleotide transport and metabolism	--	Probable apyrase 5 GN=APY5 OS=Arabidopsis thaliana (Mouse-ear cress) PE=2 SV=1	F	Nucleotide transport and metabolism	unnamed protein product [Coffea canephora]
c101301.graph_c0	[C]	Energy production and conversion	Cellular Component: mitochondrial proton-transporting ATP synthase complex, catalytic core F(1) (GO:0000275);; Molecular Function: ATP binding (GO:0005524);; Biological Process: ATP catabolic process (GO:0006200);; Biological Process: ATP synthesis coupled proton transport (GO:0015986);; Biological Process: ATP hydrolysis coupled proton transport (GO:0015991);; Molecular Function: proton-transpor…	K02133|8.50553e-55|pxb:103961763|ATP synthase subunit beta, mitochondrial-like; K02133 F-type H+-transporting ATPase subunit beta [EC:3.6.3.14] (A)	[C]	Energy production and conversion	ATP synthase alpha/beta family, beta-barrel domain	ATP synthase subunit beta, mitochondrial (Precursor) GN=ATPB OS=Zea mays (Maize) PE=1 SV=1	C	Energy production and conversion	PREDICTED: ATP synthase subunit beta, mitochondrial-like [Pyrus x bretschneideri]
c70061.graph_c0	--	--	Molecular Function: SNAP receptor activity (GO:0005484);; Cellular Component: nucleus (GO:0005634);; Cellular Component: plasma membrane (GO:0005886);;	K08504|1.87099e-62|vvi:100266980|bet1-like SNARE 1-1; K08504 blocked early in transport 1 (A)	[U]	Intracellular trafficking, secretion, and vesicular transport	SNARE domain	Bet1-like SNARE 1-1 GN=BET11 OS=Arabidopsis thaliana (Mouse-ear cress) PE=1 SV=1	U	Intracellular trafficking, secretion, and vesicular transport	Bet1-like SNARE 1-1 [Morus notabilis]
c116202.graph_c0	--	--	--	K01527|1.56498e-15|sbi:SORBI_01g049990|SORBIDRAFT_01g049990, Sb01g049990; hypothetical protein; K01527 nascent polypeptide-associated complex subunit beta (A)	[K]	Transcription	NAC domain	--	K	Transcription	nascent polypeptide-associated complex subunit beta [Aureobasidium pullulans var. namibiae CBS 147.97]
c53729.graph_c0	--	--	--	K02359|2.99374e-14|ccp:CHC_T00008222001|hypothetical protein; K02359 egghead protein (zeste-white 4 protein) (A)	--	--	Glycosyl transferase family group 2;; Glycosyltransferase like family 2	--	S	Function unknown	beta-1,4-mannosyltransferase egh [Nannochloropsis gaditana]
c79832.graph_c0	--	--	Cellular Component: endosome (GO:0005768);; Cellular Component: trans-Golgi network (GO:0005802);;	--	--	--	GDP-fucose protein O-fucosyltransferase	Uncharacterized protein At1g04910 GN=At1g04910 OS=Arabidopsis thaliana (Mouse-ear cress) PE=2 SV=1	S	Function unknown	PREDICTED: uncharacterized protein At1g04910-like isoform X2 [Solanum lycopersicum]
c53470.graph_c0	[R]	General function prediction only	Biological Process: metabolic process (GO:0008152);;	--	--	--	short chain dehydrogenase;; KR domain	--	R	General function prediction only	hypothetical protein MYCGRDRAFT_38624 [Zymoseptoria tritici IPO323]
c100630.graph_c0	[C]	Energy production and conversion	Cellular Component: mitochondrial respiratory chain complex I (GO:0005747);; Biological Process: ubiquitin-dependent protein catabolic process (GO:0006511);; Biological Process: response to oxidative stress (GO:0006979);; Molecular Function: NADH dehydrogenase (ubiquinone) activity (GO:0008137);; Molecular Function: electron carrier activity (GO:0009055);; Cellular Component: chloroplast (GO:0009…	K03934|7.27966e-64|mdm:103444215|NADH dehydrogenase [ubiquinone] iron-sulfur protein 1, mitochondrial-like; K03934 NADH dehydrogenase (ubiquinone) Fe-S protein 1 [EC:1.6.5.3 1.6.99.3] (A)	[C]	Energy production and conversion	--	NADH dehydrogenase [ubiquinone] iron-sulfur protein 1, mitochondrial (Precursor) OS=Solanum tuberosum (Potato) PE=1 SV=1	C	Energy production and conversion	PREDICTED: NADH dehydrogenase [ubiquinone] iron-sulfur protein 1, mitochondrial-like [Malus domestica]
c99195.graph_c0	--	--	--	--	--	--	--	Non-specific lipid-transfer protein 1 OS=Prunus persica (Peach) PE=1 SV=1	S	Function unknown	PREDICTED: non-specific lipid-transfer protein 1-like [Elaeis guineensis]
c60749.graph_c0	--	--	--	--	--	--	Mitochondrial ATPase inhibitor, IATP	--	--	--	hypothetical protein M438DRAFT_339608 [Aureobasidium pullulans EXF-150]
c60361.graph_c0	--	--	--	K10683|9.11105e-62|pper:PRUPE_ppa017109mg|hypothetical protein; K10683 BRCA1-associated RING domain protein 1 [EC:6.3.2.19] (A)	[LK]	--	PHD-like zinc-binding domain;; PHD-zinc-finger like domain	Protein BREAST CANCER SUSCEPTIBILITY 1 homolog GN=BRCA1 OS=Arabidopsis thaliana (Mouse-ear cress) PE=2 SV=1	L	Replication, recombination and repair	hypothetical protein PRUPE_ppa017109mg [Prunus persica]
c72105.graph_c0	--	--	--	--	[E]	Amino acid transport and metabolism	--	Cationic amino acid transporter 1 GN=F7J7.60 OS=Arabidopsis thaliana (Mouse-ear cress) PE=1 SV=1	E	Amino acid transport and metabolism	PREDICTED: cationic amino acid transporter 1-like isoform X1 [Citrus sinensis]
c40039.graph_c0	[R]	General function prediction only	--	--	[S]	Function unknown	Predicted integral membrane metal-binding protein (DUF2296)	Uncharacterized protein At2g24330 GN=At2g24330 OS=Arabidopsis thaliana (Mouse-ear cress) PE=2 SV=1	S	Function unknown	PREDICTED: uncharacterized protein At2g24330-like [Solanum lycopersicum]
c58127.graph_c0	[C]	Energy production and conversion	Cellular Component: mitochondrial proton-transporting ATP synthase complex, coupling factor F(o) (GO:0000276);; Molecular Function: endonuclease activity (GO:0004519);; Biological Process: ATP catabolic process (GO:0006200);; Biological Process: ATP synthesis coupled proton transport (GO:0015986);; Cellular Component: integral component of membrane (GO:0016021);; Molecular Function: proton-transp…	K02126|1.74787e-33|ath:ArthMp098|atp6-2; ATPase subunit 6; K02126 F-type H+-transporting ATPase subunit a (A)	[C]	Energy production and conversion	ATP synthase A chain	ATP synthase subunit a GN=ATP6 OS=Marchantia polymorpha (Liverwort) PE=3 SV=2	C	Energy production and conversion	RecName: Full=ATP synthase subunit a; AltName: Full=F-ATPase protein 6 (mitochondrion) [Bipolaris maydis]
c93418.graph_c0	--	--	--	K12604|9.21949e-10|vcn:VOLCADRAFT_108387|hypothetical protein; K12604 CCR4-NOT transcription complex subunit 1 (A)	[K]	Transcription	Domain of unknown function (DUF3819)	--	K	Transcription	hypothetical protein MVEG_11597 [Mortierella verticillata NRRL 6337]
c11520.graph_c0	--	--	--	--	[O]	Posttranslational modification, protein turnover, chaperones	--	--	O	Posttranslational modification, protein turnover, chaperones	unnamed protein product [Coffea canephora]
c49550.graph_c0	[J]	Translation, ribosomal structure and biogenesis	Molecular Function: DNA binding (GO:0003677);; Molecular Function: chromatin binding (GO:0003682);; Molecular Function: RNA binding (GO:0003723);; Molecular Function: structural constituent of ribosome (GO:0003735);; Cellular Component: nucleus (GO:0005634);; Biological Process: translation (GO:0006412);; Cellular Component: cytosolic small ribosomal subunit (GO:0022627);;	K02980|1.05903e-24|pvu:PHAVU_002G052200g|hypothetical protein; K02980 small subunit ribosomal protein S29e (A)	[J]	Translation, ribosomal structure and biogenesis	--	40S ribosomal protein S29 GN=RPS29 OS=Triticum aestivum (Wheat) PE=1 SV=1	K	Transcription	hypothetical protein OsI_13694 [Oryza sativa Indica Group]
c70967.graph_c0	--	--	Molecular Function: signal transducer activity (GO:0004871);; Cellular Component: cytoplasm (GO:0005737);; Biological Process: regulation of transcription, DNA-templated (GO:0006355);; Biological Process: signal transduction (GO:0007165);; Biological Process: photomorphogenesis (GO:0009640);;	--	--	--	GRAS domain family	Scarecrow-like transcription factor PAT1 GN=PAT1 OS=Arabidopsis thaliana (Mouse-ear cress) PE=2 SV=1	K	Transcription	GRAS family transcription factor isoform 1 [Theobroma cacao]
c99870.graph_c0	[E]	Amino acid transport and metabolism	Cellular Component: cell wall (GO:0005618);; Cellular Component: mitochondrion (GO:0005739);; Cellular Component: vacuole (GO:0005773);; Cellular Component: peroxisome (GO:0005777);; Cellular Component: plasma membrane (GO:0005886);; Biological Process: tryptophan catabolic process (GO:0006569);; Biological Process: cellular response to nitrogen starvation (GO:0006995);; Biological Process: respo…	K13863|2.73608e-11|gmx:100810218|cationic amino acid transporter 4, vacuolar-like; K13863 solute carrier family 7 (cationic amino acid transporter), member 1 (A)	[E]	Amino acid transport and metabolism	C-terminus of AA_permease	Cationic amino acid transporter 3, mitochondrial (Precursor) GN=CAT3 OS=Arabidopsis thaliana (Mouse-ear cress) PE=2 SV=1	E	Amino acid transport and metabolism	Cationic amino acid transporter 2, vacuolar [Glycine soja]
c5223.graph_c1	--	--	--	--	[G]	Carbohydrate transport and metabolism	Sugar (and other) transporter	--	G	Carbohydrate transport and metabolism	--
c20577.graph_c0	--	--	--	--	--	--	--	--	S	Function unknown	PREDICTED: protein YLS9-like [Phoenix dactylifera]
c71969.graph_c0	[G]	Carbohydrate transport and metabolism	Molecular Function: hydrolase activity (GO:0016787);; Cellular Component: intracellular membrane-bounded organelle (GO:0043231);; Cellular Component: cytoplasmic part (GO:0044444);;	K01187|6.70104e-165|zma:103629642|probable alpha-glucosidase Os06g0675700; K01187 alpha-glucosidase [EC:3.2.1.20] (A)	[G]	Carbohydrate transport and metabolism	Glycosyl hydrolases family 31;; Trefoil (P-type) domain;; Galactose mutarotase-like	Probable alpha-glucosidase Os06g0675700 (Precursor) OS=Oryza sativa subsp. japonica (Rice) PE=1 SV=1	G	Carbohydrate transport and metabolism	PREDICTED: probable alpha-glucosidase Os06g0675700 isoform X2 [Zea mays]
c23531.graph_c0	--	--	Cellular Component: mitochondrion (GO:0005739);; Cellular Component: plasma membrane (GO:0005886);; Cellular Component: chloroplast (GO:0009507);; Biological Process: proton transport (GO:0015992);; Cellular Component: vacuolar proton-transporting V-type ATPase complex (GO:0016471);; Molecular Function: hydrolase activity, acting on acid anhydrides, catalyzing transmembrane movement of substances…	--	--	--	--	DAG protein, chloroplastic (Precursor) GN=DAG OS=Antirrhinum majus (Garden snapdragon) PE=2 SV=1	S	Function unknown	hypothetical protein M569_07993 [Genlisea aurea]
c126492.graph_c0	--	--	Biological Process: cell redox homeostasis (GO:0045454);;	--	[U]	Intracellular trafficking, secretion, and vesicular transport	Endoplasmic reticulum vesicle transporter	Protein disulfide isomerase-like 5-4 (Precursor) OS=Oryza sativa subsp. japonica (Rice) PE=2 SV=1	U	Intracellular trafficking, secretion, and vesicular transport	hypothetical protein CISIN_1g027084mg [Citrus sinensis]
c124211.graph_c0	[J]	Translation, ribosomal structure and biogenesis	Cellular Component: ribosome (GO:0005840);;	K02947|3.317e-06|ath:AT4G25740|40S ribosomal protein S10-1; K02947 small subunit ribosomal protein S10e (A)	[J]	Translation, ribosomal structure and biogenesis	Plectin/S10 domain	40S ribosomal protein S10-2 GN=RPS10B OS=Arabidopsis thaliana (Mouse-ear cress) PE=2 SV=1	J	Translation, ribosomal structure and biogenesis	40S ribosomal protein [Piriformospora indica]
c112173.graph_c0	--	--	Molecular Function: transferase activity, transferring acyl groups (GO:0016746);;	--	[I]	Lipid transport and metabolism	Choline/Carnitine o-acyltransferase	--	I	Lipid transport and metabolism	hypothetical protein PHYSODRAFT_563288 [Phytophthora sojae]
c43363.graph_c0	--	--	Cellular Component: integral component of membrane (GO:0016021);;	--	--	--	Transmembrane amino acid transporter protein	--	E	Amino acid transport and metabolism	hypothetical protein PTT_09356 [Pyrenophora teres f. teres 0-1]
c70891.graph_c0	[CR]	--	Biological Process: sulfur amino acid metabolic process (GO:0000096);; Molecular Function: nucleotide binding (GO:0000166);; Molecular Function: NADPH:quinone reductase activity (GO:0003960);; Biological Process: glycine catabolic process (GO:0006546);; Biological Process: unsaturated fatty acid biosynthetic process (GO:0006636);; Biological Process: oxidoreduction coenzyme metabolic process (GO:…	--	[CR]	--	Zinc-binding dehydrogenase;; Zinc-binding dehydrogenase;; Alcohol dehydrogenase GroES-like domain	2-methylene-furan-3-one reductase (Precursor) GN=EO OS=Solanum lycopersicum (Tomato) PE=1 SV=1	Q	Secondary metabolites biosynthesis, transport and catabolism	PREDICTED: 2-methylene-furan-3-one reductase-like [Prunus mume]
c120556.graph_c0	[C]	Energy production and conversion	Molecular Function: iron ion binding (GO:0005506);; Cellular Component: mitochondrial intermembrane space (GO:0005758);; Biological Process: mitochondrial electron transport, ubiquinol to cytochrome c (GO:0006122);; Biological Process: mitochondrial electron transport, cytochrome c to oxygen (GO:0006123);; Molecular Function: electron carrier activity (GO:0009055);; Molecular Function: heme bindi…	K08738|1.75068e-30|cvr:CHLNCDRAFT_30572|hypothetical protein; K08738 cytochrome c (A)	[C]	Energy production and conversion	Cytochrome c	Cytochrome c OS=Stellaria longipes (Longstalk starwort) PE=3 SV=1	C	Energy production and conversion	cytochrome-c from the OXPHOS pathway [Auricularia delicata TFB-10046 SS5]
c32840.graph_c0	--	--	--	K14410|5.32291e-09|ccp:CHC_T00002031001|hypothetical protein; K14410 acid phosphatase [EC:3.1.3.2] (A)	[I]	Lipid transport and metabolism	Histidine phosphatase superfamily (branch 2)	--	I	Lipid transport and metabolism	hypothetical protein LRAMOSA02013 [Absidia idahoensis var. thermophila]
c45566.graph_c0	[A]	RNA processing and modification	Molecular Function: nucleic acid binding (GO:0003676);; Cellular Component: chloroplast (GO:0009507);; Cellular Component: ribonucleoprotein complex (GO:0030529);;	K12828|1.21105e-38|ppp:PHYPADRAFT_175218|hypothetical protein; K12828 splicing factor 3B subunit 1 (A)	[A]	RNA processing and modification	--	--	A	RNA processing and modification	hypothetical protein PGTG_10087 [Puccinia graminis f. sp. tritici CRL 75-36-700-3]
c59400.graph_c0	--	--	--	--	[R]	General function prediction only	Leucine rich repeat;; Leucine Rich repeats (2 copies);; Leucine Rich Repeat;; Leucine rich repeats (6 copies)	--	T	Signal transduction mechanisms	--
c102517.graph_c0	--	--	Molecular Function: calcium ion binding (GO:0005509);; Molecular Function: oxidoreductase activity (GO:0016491);; Molecular Function: flavin adenine dinucleotide binding (GO:0050660);; Biological Process: oxidation-reduction process (GO:0055114);;	--	--	--	--	--	C	Energy production and conversion	NADH-ubiquinone oxidoreductase subunit [Aureobasidium pullulans EXF-150]
c105040.graph_c0	[R]	General function prediction only	--	--	[Z]	Cytoskeleton	Domain of unknown function (DUF1900)	--	Z	Cytoskeleton	Coronin, cortical actin cytoskeletal component [Ogataea parapolymorpha DL-1]
c54072.graph_c0	--	--	--	--	[S]	Function unknown	Leucine rich repeat;; Leucine Rich repeats (2 copies);; Leucine Rich Repeat	Plant intracellular Ras-group-related LRR protein 5 OS=Oryza sativa subsp. japonica (Rice) PE=2 SV=1	S	Function unknown	hypothetical protein PHAVU_003G229900g [Phaseolus vulgaris]
c58416.graph_c0	--	--	Biological Process: carbohydrate transport (GO:0008643);; Cellular Component: integral component of membrane (GO:0016021);; Molecular Function: substrate-specific transmembrane transporter activity (GO:0022891);; Biological Process: transmembrane transport (GO:0055085);;	--	[R]	General function prediction only	Sugar (and other) transporter	Polyol transporter 5 GN=PLT5 OS=Arabidopsis thaliana (Mouse-ear cress) PE=1 SV=2	R	General function prediction only	hypothetical protein COCHEDRAFT_1019266 [Bipolaris maydis C5]
c59423.graph_c2	--	--	--	--	--	--	Sieve element occlusion C-terminus	--	S	Function unknown	hypothetical protein POPTR_0017s10720g [Populus trichocarpa]
c74652.graph_c1	--	--	Biological Process: DNA replication (GO:0006260);; Biological Process: cellular protein modification process (GO:0006464);; Biological Process: gene silencing (GO:0016458);; Biological Process: covalent chromatin modification (GO:0016569);; Molecular Function: transferase activity, transferring phosphorus-containing groups (GO:0016772);; Biological Process: regulation of nucleobase-containing com…	K06228|1.62747e-08|mis:MICPUN_82966|hypothetical protein; K06228 fused [EC:2.7.11.1] (A)	[R]	General function prediction only	Protein kinase domain	Serine/threonine-protein kinase TIO GN=F14I3.15 OS=Arabidopsis thaliana (Mouse-ear cress) PE=1 SV=1	T	Signal transduction mechanisms	hypothetical protein M569_10859, partial [Genlisea aurea]
c75943.graph_c0	--	--	--	--	--	--	Protein of unknown function (DUF1230)	Uncharacterized protein ycf36 GN=ycf36 OS=Porphyra purpurea (Red seaweed) PE=3 SV=1	S	Function unknown	hypothetical protein L484_009428 [Morus notabilis]
c1588.graph_c0	[O]	Posttranslational modification, protein turnover, chaperones	Cellular Component: proteasome complex (GO:0000502);; Molecular Function: ATP binding (GO:0005524);; Cellular Component: cytoplasm (GO:0005737);; Biological Process: proteolysis (GO:0006508);; Molecular Function: peptidase activity (GO:0008233);; Molecular Function: nucleoside-triphosphatase activity (GO:0017111);; Biological Process: protein catabolic process (GO:0030163);;	K03062|1.6851e-41|olu:OSTLU_30617|hypothetical protein; K03062 26S proteasome regulatory subunit T2 (A)	[O]	Posttranslational modification, protein turnover, chaperones	ATPase family associated with various cellular activities (AAA)	26S proteasome regulatory subunit 4 homolog B GN=RPT2B OS=Arabidopsis thaliana (Mouse-ear cress) PE=1 SV=1	O	Posttranslational modification, protein turnover, chaperones	26S protease regulatory subunit 4 [Aureobasidium pullulans var. namibiae CBS 147.97]
c62442.graph_c1	--	--	--	--	[DR]	--	--	--	D	Cell cycle control, cell division, chromosome partitioning	hypothetical protein VITISV_011859 [Vitis vinifera]
c40583.graph_c0	--	--	Molecular Function: catalytic activity (GO:0003824);; Biological Process: carbohydrate metabolic process (GO:0005975);; Molecular Function: carbohydrate binding (GO:0030246);;	K18195|2.4339e-58|gmx:100793563|rhamnogalacturonate lyase B-like; K18195 rhamnogalacturonan endolyase [EC:4.2.2.23] (A)	--	--	Polysaccharide lyase family 4, domain III	--	S	Function unknown	PREDICTED: uncharacterized protein LOC104248579 [Nicotiana sylvestris]
c68843.graph_c0	--	--	--	--	--	--	--	--	--	--	PREDICTED: uncharacterized protein LOC104098861 [Nicotiana tomentosiformis]
c27406.graph_c0	[I]	Lipid transport and metabolism	Biological Process: metabolic process (GO:0008152);; Cellular Component: chloroplast (GO:0009507);;	K17865|1.07562e-67|cit:102619439|hydroxyacyl-thioester dehydratase type 2, mitochondrial-like (A)	[I]	Lipid transport and metabolism	MaoC like domain	--	I	Lipid transport and metabolism	PREDICTED: hydroxyacyl-thioester dehydratase type 2, mitochondrial-like isoform X1 [Citrus sinensis]
c9786.graph_c0	--	--	Molecular Function: binding (GO:0005488);;	--	[R]	General function prediction only	--	--	L	Replication, recombination and repair	PREDICTED: uncharacterized protein LOC104720585 [Camelina sativa]
c74881.graph_c0	[J]	Translation, ribosomal structure and biogenesis	Molecular Function: structural constituent of ribosome (GO:0003735);; Cellular Component: chloroplast stroma (GO:0009570);; Cellular Component: chloroplast envelope (GO:0009941);; Cellular Component: large ribosomal subunit (GO:0015934);; Biological Process: isopentenyl diphosphate biosynthetic process, methylerythritol 4-phosphate pathway (GO:0019288);; Molecular Function: rRNA binding (GO:00198…	K02895|5.62141e-79|pvu:PHAVU_005G090100g|hypothetical protein; K02895 large subunit ribosomal protein L24 (A)	[J]	Translation, ribosomal structure and biogenesis	KOW motif	50S ribosomal protein L24, chloroplastic (Precursor) GN=RPL24 OS=Nicotiana tabacum (Common tobacco) PE=1 SV=1	J	Translation, ribosomal structure and biogenesis	hypothetical protein PHAVU_005G090100g [Phaseolus vulgaris]
c60642.graph_c0	[R]	General function prediction only	Molecular Function: nucleotide binding (GO:0000166);; Molecular Function: translation initiation factor activity (GO:0003743);; Biological Process: translational initiation (GO:0006413);;	K13126|0|tcc:TCM_022364|Poly(A) binding protein 7; K13126 polyadenylate-binding protein (A)	[AJ]	--	RNA recognition motif. (a.k.a. RRM, RBD, or RNP domain);; RNA recognition motif (a.k.a. RRM, RBD, or RNP domain);; RNA recognition motif. (a.k.a. RRM, RBD, or RNP domain);; Poly-adenylate binding protein, unique domain;; Nup53/35/40-type RNA recognition motif;; RNA binding motif;; Nup53/35/40-type RNA recognition motif;; Ribonuclease B OB domain	Polyadenylate-binding protein 7 GN=PAB7 OS=Arabidopsis thaliana (Mouse-ear cress) PE=2 SV=1	A	RNA processing and modification	hypothetical protein JCGZ_16607 [Jatropha curcas]
c78656.graph_c0	[IQR]	--	Molecular Function: oxidoreductase activity (GO:0016491);; Biological Process: oxidation-reduction process (GO:0055114);;	K15095|4.87711e-122|vvi:100248214|(+)-neomenthol dehydrogenase; K15095 (+)-neomenthol dehydrogenase [EC:1.1.1.208] (A)	[Q]	Secondary metabolites biosynthesis, transport and catabolism	short chain dehydrogenase;; Enoyl-(Acyl carrier protein) reductase;; KR domain	(+)-neomenthol dehydrogenase GN=SDR1 OS=Arabidopsis thaliana (Mouse-ear cress) PE=1 SV=1	Q	Secondary metabolites biosynthesis, transport and catabolism	PREDICTED: (+)-neomenthol dehydrogenase [Vitis vinifera]
c126149.graph_c0	--	--	--	--	--	--	outer membrane porin, OprD family	--	M	Cell wall/membrane/envelope biogenesis	--
c62109.graph_c0	[KAD]	--	Molecular Function: DNA binding (GO:0003677);; Molecular Function: chromatin binding (GO:0003682);;	K09422|1.84388e-52|pop:POPTR_0019s14130g|POPTRDRAFT_574574; hypothetical protein; K09422 myb proto-oncogene protein, plant (A)	[K]	Transcription	Myb-like DNA-binding domain;; Myb-like DNA-binding domain	Myb-related protein Myb4 GN=OSJNBa0073E02.6 OS=Oryza sativa subsp. japonica (Rice) PE=2 SV=2	K	Transcription	hypothetical protein POPTR_0019s14130g [Populus trichocarpa]
c90968.graph_c0	[J]	Translation, ribosomal structure and biogenesis	Molecular Function: nucleic acid binding (GO:0003676);; Molecular Function: alanine-tRNA ligase activity (GO:0004813);; Molecular Function: ATP binding (GO:0005524);; Cellular Component: cytoplasm (GO:0005737);; Biological Process: alanyl-tRNA aminoacylation (GO:0006419);;	K01872|8.0484e-73|cmo:103500363|alanine--tRNA ligase-like; K01872 alanyl-tRNA synthetase [EC:6.1.1.7] (A)	[J]	Translation, ribosomal structure and biogenesis	tRNA synthetases class II (A)	Alanine--tRNA ligase {ECO:0000255|HAMAP-Rule:MF_03133} (Precursor) GN=F14I3.17 OS=Arabidopsis thaliana (Mouse-ear cress) PE=1 SV=3	J	Translation, ribosomal structure and biogenesis	Alanyl-tRNA synthetase, class IIc domain-containing protein [Rozella allomycis CSF55]
c72360.graph_c0	--	--	Cellular Component: proteasome complex (GO:0000502);;	K03039|0|vvi:100252379|26S proteasome non-ATPase regulatory subunit 13 homolog A; K03039 26S proteasome regulatory subunit N9 (A)	[O]	Posttranslational modification, protein turnover, chaperones	PCI domain	26S proteasome non-ATPase regulatory subunit 13 homolog B GN=RPN9B OS=Arabidopsis thaliana (Mouse-ear cress) PE=1 SV=1	O	Posttranslational modification, protein turnover, chaperones	PREDICTED: 26S proteasome non-ATPase regulatory subunit 13 homolog A [Vitis vinifera]
c53814.graph_c1	--	--	Molecular Function: binding (GO:0005488);;	--	[R]	General function prediction only	--	--	R	General function prediction only	PREDICTED: uncharacterized mitochondrial protein AtMg00810-like [Fragaria vesca subsp. vesca]
c125429.graph_c0	--	--	Biological Process: metabolic process (GO:0008152);; Molecular Function: ligase activity (GO:0016874);;	K01904|1.93016e-09|smo:SELMODRAFT_231716|hypothetical protein; K01904 4-coumarate--CoA ligase [EC:6.2.1.12] (A)	[I]	Lipid transport and metabolism	AMP-binding enzyme	4-coumarate--CoA ligase 3 GN=4CL3 OS=Arabidopsis thaliana (Mouse-ear cress) PE=1 SV=1	I	Lipid transport and metabolism	hypothetical protein A1O5_01688 [Cladophialophora psammophila CBS 110553]
c118138.graph_c0	--	--	Molecular Function: DNA binding (GO:0003677);; Molecular Function: helicase activity (GO:0004386);; Molecular Function: ATP binding (GO:0005524);; Cellular Component: nucleus (GO:0005634);; Biological Process: regulation of transcription, DNA-templated (GO:0006355);; Molecular Function: zinc ion binding (GO:0008270);;	K11643|7.94442e-23|pda:103714226|CHD3-type chromatin-remodeling factor PICKLE-like; K11643 chromodomain-helicase-DNA-binding protein 4 [EC:3.6.4.12] (A)	[R]	General function prediction only	--	CHD3-type chromatin-remodeling factor PICKLE GN=At2g25170 OS=Arabidopsis thaliana (Mouse-ear cress) PE=1 SV=1	R	General function prediction only	PREDICTED: LOW QUALITY PROTEIN: CHD3-type chromatin-remodeling factor PICKLE-like [Phoenix dactylifera]
c62740.graph_c1	--	--	--	--	[R]	General function prediction only	--	--	R	General function prediction only	PREDICTED: uncharacterized protein LOC103939799 [Pyrus x bretschneideri]
c51813.graph_c0	[Q]	Secondary metabolites biosynthesis, transport and catabolism	Molecular Function: iron ion binding (GO:0005506);; Molecular Function: electron carrier activity (GO:0009055);; Molecular Function: heme binding (GO:0020037);; Molecular Function: flavonoid 3',5'-hydroxylase activity (GO:0033772);; Biological Process: oxidation-reduction process (GO:0055114);;	--	[Q]	Secondary metabolites biosynthesis, transport and catabolism	AP2 domain;; Cytochrome P450	Cytochrome P450 CYP736A12 OS=Panax ginseng (Korean ginseng) PE=2 SV=1	Q	Secondary metabolites biosynthesis, transport and catabolism	RecName: Full=Cytochrome P450 CYP736A12 [Panax ginseng]
c70847.graph_c0	[R]	General function prediction only	--	--	[R]	General function prediction only	WD domain, G-beta repeat;; WD domain, G-beta repeat;; LisH	Topless-related protein 1 OS=Arabidopsis thaliana (Mouse-ear cress) PE=1 SV=3	R	General function prediction only	PREDICTED: protein TOPLESS-like isoform X2 [Nelumbo nucifera]
c63311.graph_c0	--	--	--	K01363|2.87386e-26|pper:PRUPE_ppa007538mg|hypothetical protein; K01363 cathepsin B [EC:3.4.22.1] (A)	[O]	Posttranslational modification, protein turnover, chaperones	Papain family cysteine protease;; Papain family cysteine protease	Thiol protease aleurain (Precursor) OS=Hordeum vulgare (Barley) PE=2 SV=1	O	Posttranslational modification, protein turnover, chaperones	cathepsin b [Nannochloropsis gaditana]
c57252.graph_c0	[I]	Lipid transport and metabolism	Molecular Function: nucleotide binding (GO:0000166);; Molecular Function: phosphogluconate dehydrogenase (decarboxylating) activity (GO:0004616);; Biological Process: pentose-phosphate shunt (GO:0006098);; Biological Process: valine metabolic process (GO:0006573);; Molecular Function: 3-hydroxyisobutyrate dehydrogenase activity (GO:0008442);; Cellular Component: chloroplast stroma (GO:0009570);; …	K18121|5.86892e-142|vvi:100241231|glyoxylate/succinic semialdehyde reductase 2, chloroplastic; K18121 glyoxylate/succinic semialdehyde reductase [EC:1.1.1.79 1.1.1.-] (A)	[R]	General function prediction only	NAD binding domain of 6-phosphogluconate dehydrogenase;; NADP oxidoreductase coenzyme F420-dependent;; NAD-binding of NADP-dependent 3-hydroxyisobutyrate dehydrogenase	Glyoxylate/succinic semialdehyde reductase 2, chloroplastic (Precursor) GN=F11A6.12 OS=Arabidopsis thaliana (Mouse-ear cress) PE=1 SV=1	R	General function prediction only	PREDICTED: glyoxylate/succinic semialdehyde reductase 2, chloroplastic [Sesamum indicum]
c110445.graph_c0	[I]	Lipid transport and metabolism	--	K07188|4.45887e-18|gsl:Gasu_23200|hormone-sensitive lipase (EC:3.1.1.79); K07188 hormone-sensitive lipase [EC:3.1.1.79] (A)	[I]	Lipid transport and metabolism	alpha/beta hydrolase fold	--	I	Lipid transport and metabolism	hypothetical protein GUITHDRAFT_134743 [Guillardia theta CCMP2712]
c91479.graph_c0	[J]	Translation, ribosomal structure and biogenesis	Biological Process: ribosomal small subunit assembly (GO:0000028);; Molecular Function: structural constituent of ribosome (GO:0003735);; Cellular Component: nucleus (GO:0005634);; Cellular Component: plasma membrane (GO:0005886);; Biological Process: translation (GO:0006412);; Cellular Component: chloroplast (GO:0009507);; Biological Process: response to salt stress (GO:0009651);; Cellular Compo…	K02998|1.78355e-46|mus:103995841|40S ribosomal protein SA-like; K02998 small subunit ribosomal protein SAe (A)	[J]	Translation, ribosomal structure and biogenesis	Ribosomal protein S2	40S ribosomal protein SA {ECO:0000255|HAMAP-Rule:MF_03015} OS=Vitis vinifera (Grape) PE=3 SV=1	J	Translation, ribosomal structure and biogenesis	PREDICTED: 40S ribosomal protein SA-like [Musa acuminata subsp. malaccensis]
c50515.graph_c0	--	--	Biological Process: amino acid transmembrane transport (GO:0003333);; Molecular Function: amino acid transmembrane transporter activity (GO:0015171);; Cellular Component: integral component of membrane (GO:0016021);;	--	[E]	Amino acid transport and metabolism	Amino acid permease	--	E	Amino acid transport and metabolism	putative amino acid permease [Aureobasidium pullulans EXF-150]
c63212.graph_c0	--	--	--	--	[K]	Transcription	--	--	K	Transcription	PREDICTED: uncharacterized protein LOC100260963 [Vitis vinifera]
c63733.graph_c0	[L]	Replication, recombination and repair	Molecular Function: RNA binding (GO:0003723);; Molecular Function: RNA-directed DNA polymerase activity (GO:0003964);; Cellular Component: mitochondrion (GO:0005739);; Biological Process: RNA-dependent DNA replication (GO:0006278);; Molecular Function: zinc ion binding (GO:0008270);; Biological Process: DNA integration (GO:0015074);;	--	[R]	General function prediction only	Reverse transcriptase (RNA-dependent DNA polymerase)	Uncharacterized mitochondrial protein AtMg00860 GN=AtMg00860 OS=Arabidopsis thaliana (Mouse-ear cress) PE=4 SV=1	R	General function prediction only	Uncharacterized protein TCM_038736 [Theobroma cacao]
c79988.graph_c0	--	--	--	--	--	--	--	Cysteine-rich repeat secretory protein 11 (Precursor) GN=CRRSP11 OS=Arabidopsis thaliana (Mouse-ear cress) PE=1 SV=2	--	--	PREDICTED: cysteine-rich repeat secretory protein 3-like [Solanum tuberosum]
c74860.graph_c0	[T]	Signal transduction mechanisms	Biological Process: response to molecule of fungal origin (GO:0002238);; Cellular Component: plasma membrane (GO:0005886);; Biological Process: protein targeting to vacuole (GO:0006623);; Biological Process: response to stress (GO:0006950);;	--	--	--	Universal stress protein family	Universal stress protein A-like protein GN=At3g01520 OS=Arabidopsis thaliana (Mouse-ear cress) PE=1 SV=2	S	Function unknown	putative universal stress protein [Catharanthus roseus]
c44720.graph_c0	--	--	--	K01853|7.59145e-10|vvi:100243389|cycloartenol Synthase; K01853 cycloartenol synthase [EC:5.4.99.8] (A)	[I]	Lipid transport and metabolism	--	Cycloartenol Synthase GN=OSCPNX1 OS=Panax ginseng (Korean ginseng) PE=1 SV=1	I	Lipid transport and metabolism	cycloartenol synthase [Siraitia grosvenorii]
c58262.graph_c0	--	--	--	--	--	--	--	--	--	--	hypothetical protein M438DRAFT_335455 [Aureobasidium pullulans EXF-150]
c71303.graph_c0	--	--	--	--	--	--	Helix-loop-helix DNA-binding domain	Transcription factor bHLH36 GN=MIO24.9 OS=Arabidopsis thaliana (Mouse-ear cress) PE=2 SV=1	K	Transcription	PREDICTED: transcription factor bHLH36-like [Nelumbo nucifera]
c87385.graph_c0	[O]	Posttranslational modification, protein turnover, chaperones	Molecular Function: isomerase activity (GO:0016853);; Biological Process: cellular protein metabolic process (GO:0044267);;	--	[O]	Posttranslational modification, protein turnover, chaperones	Cyclophilin type peptidyl-prolyl cis-trans isomerase/CLD	Peptidyl-prolyl cis-trans isomerase CYP21-1 (Precursor) GN=CYP21-1 OS=Arabidopsis thaliana (Mouse-ear cress) PE=2 SV=1	O	Posttranslational modification, protein turnover, chaperones	hypothetical protein DOTSEDRAFT_70235 [Dothistroma septosporum NZE10]
c33850.graph_c0	[C]	Energy production and conversion	Molecular Function: magnesium ion binding (GO:0000287);; Molecular Function: ATP binding (GO:0005524);; Cellular Component: intracellular (GO:0005622);; Biological Process: organic acid metabolic process (GO:0006082);; Biological Process: acetyl-CoA biosynthetic process (GO:0006085);; Molecular Function: acetate kinase activity (GO:0008776);; Biological Process: phosphorylation (GO:0016310);;	--	--	--	Acetokinase family	--	G	Carbohydrate transport and metabolism	acetate kinase [Aureobasidium pullulans EXF-150]
c27539.graph_c1	--	--	Cellular Component: nucleosome (GO:0000786);; Molecular Function: DNA binding (GO:0003677);; Cellular Component: nucleus (GO:0005634);; Biological Process: nucleosome assembly (GO:0006334);; Molecular Function: protein heterodimerization activity (GO:0046982);;	K11251|1.65585e-34|tcc:TCM_041890|Histone H2A 12 isoform 1; K11251 histone H2A (A)	[B]	Chromatin structure and dynamics	Core histone H2A/H2B/H3/H4	Probable histone H2A.2 GN=MtrDRAFT_AC149210g4v1 OS=Medicago truncatula (Barrel medic) PE=3 SV=1	B	Chromatin structure and dynamics	Histone H2A 12 isoform 1 [Theobroma cacao]
c120632.graph_c0	[E]	Amino acid transport and metabolism	--	--	--	--	Amino acid permease	--	E	Amino acid transport and metabolism	--
c104214.graph_c0	--	--	--	--	--	--	--	--	C	Energy production and conversion	periplasmic nitrate reductase, putative [Aspergillus fumigatus A1163]
c78076.graph_c0	--	--	--	--	[T]	Signal transduction mechanisms	--	Probable GTP diphosphokinase RSH2, chloroplastic (Precursor) GN=RSH2 OS=Arabidopsis thaliana (Mouse-ear cress) PE=2 SV=1	T	Signal transduction mechanisms	PREDICTED: probable GTP diphosphokinase RSH2, chloroplastic [Populus euphratica]
c42392.graph_c0	--	--	Molecular Function: catalytic activity (GO:0003824);;	--	--	--	--	--	R	General function prediction only	PREDICTED: putative ribonuclease H protein At1g65750-like [Solanum tuberosum]
c43393.graph_c0	--	--	--	--	[E]	Amino acid transport and metabolism	--	Protein NRT1/ PTR FAMILY 4.6 GN=At1g69850 OS=Arabidopsis thaliana (Mouse-ear cress) PE=1 SV=1	P	Inorganic ion transport and metabolism	PREDICTED: protein NRT1/ PTR FAMILY 4.6 [Vitis vinifera]
c62759.graph_c0	--	--	Biological Process: flower development (GO:0009908);; Biological Process: meristem maintenance (GO:0010073);; Biological Process: single-organism cellular process (GO:0044763);; Molecular Function: protein dimerization activity (GO:0046983);; Biological Process: regulation of developmental process (GO:0050793);; Biological Process: regulation of cellular process (GO:0050794);;	--	[K]	Transcription	--	MADS-box protein SVP GN=SVP OS=Arabidopsis thaliana (Mouse-ear cress) PE=1 SV=1	K	Transcription	hypothetical protein VITISV_009637 [Vitis vinifera]
c47963.graph_c0	--	--	--	--	--	--	Putative binding domain	--	R	General function prediction only	--
c56635.graph_c0	[O]	Posttranslational modification, protein turnover, chaperones	Molecular Function: catalytic activity (GO:0003824);; Biological Process: metabolic process (GO:0008152);;	--	[R]	General function prediction only	--	--	R	General function prediction only	hypothetical protein PTT_07767 [Pyrenophora teres f. teres 0-1]
c55123.graph_c0	--	--	Molecular Function: serine-type endopeptidase activity (GO:0004252);; Biological Process: proteolysis (GO:0006508);; Molecular Function: identical protein binding (GO:0042802);; Biological Process: negative regulation of catalytic activity (GO:0043086);;	--	--	--	Subtilase family;; PA domain	Subtilisin-like protease (Precursor) GN=At5g67360 OS=Arabidopsis thaliana (Mouse-ear cress) PE=1 SV=1	O	Posttranslational modification, protein turnover, chaperones	unnamed protein product [Vitis vinifera]
c27798.graph_c1	[R]	General function prediction only	Cellular Component: mitochondrial respiratory chain complex I (GO:0005747);;	--	--	--	Bacterial transferase hexapeptide (six repeats)	Gamma carbonic anhydrase 1, mitochondrial (Precursor) OS=Arabidopsis thaliana (Mouse-ear cress) PE=1 SV=1	S	Function unknown	hypothetical protein L484_026755 [Morus notabilis]
c88275.graph_c0	--	--	--	--	[W]	Extracellular structures	--	--	T	Signal transduction mechanisms	--
c65999.graph_c0	--	--	Molecular Function: transcription regulatory region sequence-specific DNA binding (GO:0000976);; Molecular Function: sequence-specific DNA binding transcription factor activity (GO:0003700);; Cellular Component: nucleus (GO:0005634);; Biological Process: regulation of transcription, DNA-templated (GO:0006355);;	K09338|4.66032e-91|tcc:TCM_013821|Homeobox protein, putative isoform 1; K09338 homeobox-leucine zipper protein (A)	[K]	Transcription	Homeobox domain;; Homeobox associated leucine zipper	Homeobox-leucine zipper protein HAT5 GN=F4P13.2 OS=Arabidopsis thaliana (Mouse-ear cress) PE=1 SV=1	K	Transcription	Homeobox protein, putative isoform 2 [Theobroma cacao]
c76519.graph_c0	--	--	Biological Process: protein glycosylation (GO:0006486);; Biological Process: transport (GO:0006810);; Cellular Component: integral component of membrane (GO:0016021);;	--	--	--	--	--	S	Function unknown	PREDICTED: uncharacterized protein LOC100243295 isoform X1 [Vitis vinifera]
c27939.graph_c1	--	--	--	--	--	--	--	--	--	--	PREDICTED: serine/threonine-protein phosphatase 4 regulatory subunit 2-like [Nicotiana sylvestris]
c28285.graph_c0	--	--	--	--	--	--	DDT domain;; WSTF, HB1, Itc1p, MBD9 motif 1;; WSTF, HB1, Itc1p, MBD9 motif 3	--	R	General function prediction only	unnamed protein product [Coffea canephora]
c25460.graph_c0	--	--	--	--	--	--	--	--	S	Function unknown	hypothetical protein POPTR_0008s07760g [Populus trichocarpa]
c34207.graph_c0	--	--	Molecular Function: zinc ion binding (GO:0008270);; Molecular Function: oxidoreductase activity (GO:0016491);; Biological Process: oxidation-reduction process (GO:0055114);;	--	--	--	--	--	Q	Secondary metabolites biosynthesis, transport and catabolism	hypothetical protein PTT_12152 [Pyrenophora teres f. teres 0-1]
c63696.graph_c0	[R]	General function prediction only	Biological Process: response to stimulus (GO:0050896);;	K12795|7.12923e-39|gmx:100194421|SGT1-2; K12795 suppressor of G2 allele of SKP1 (A)	[T]	Signal transduction mechanisms	SGS domain;; CS domain	Protein SGT1 homolog B GN=F8L21.50 OS=Arabidopsis thaliana (Mouse-ear cress) PE=1 SV=1	T	Signal transduction mechanisms	unknown [Lotus japonicus]
c74033.graph_c0	--	--	Cellular Component: mitochondrion (GO:0005739);; Biological Process: protein complex assembly (GO:0006461);;	K07555|6.58484e-122|mdm:103434854|uncharacterized LOC103434854; K07555 ATP synthase mitochondrial F1 complex assembly factor 1 (A)	[O]	Posttranslational modification, protein turnover, chaperones	ATP11 protein	--	O	Posttranslational modification, protein turnover, chaperones	Chloroplast isoform 2, partial [Theobroma cacao]
c66353.graph_c0	[J]	Translation, ribosomal structure and biogenesis	Cellular Component: ribonucleoprotein complex (GO:0030529);;	K02941|1.93191e-101|tcc:TCM_041647|Ribosomal protein L10 family protein; K02941 large subunit ribosomal protein LP0 (A)	[J]	Translation, ribosomal structure and biogenesis	Ribosomal protein L10;; 60s Acidic ribosomal protein	60S acidic ribosomal protein P0-3 GN=RPP0C OS=Arabidopsis thaliana (Mouse-ear cress) PE=1 SV=1	J	Translation, ribosomal structure and biogenesis	Ribosomal protein L10/acidic P0 domain-containing protein [Rozella allomycis CSF55]
c88631.graph_c0	--	--	--	--	--	--	--	Acetyl-CoA-benzylalcohol acetyltransferase GN=BEAT OS=Clarkia breweri (Fairy fans) PE=1 SV=1	--	--	unnamed protein product [Coffea canephora]
c58967.graph_c1	--	--	--	--	[L]	Replication, recombination and repair	--	--	L	Replication, recombination and repair	hypothetical protein SPRG_18177 [Saprolegnia parasitica CBS 223.65]
c76001.graph_c0	[E]	Amino acid transport and metabolism	Cellular Component: integral component of membrane (GO:0016021);;	K14207|0|sot:102597524|sodium-coupled neutral amino acid transporter 5-like; K14207 solute carrier family 38 (sodium-coupled neutral amino acid transporter), member 2 (A)	[E]	Amino acid transport and metabolism	Transmembrane amino acid transporter protein;; Tryptophan/tyrosine permease family	Lysine histidine transporter-like 2 GN=At1g67640 OS=Arabidopsis thaliana (Mouse-ear cress) PE=2 SV=1	E	Amino acid transport and metabolism	PREDICTED: probable sodium-coupled neutral amino acid transporter 6 [Nicotiana sylvestris]
c113110.graph_c0	--	--	--	--	[S]	Function unknown	Protein of unknown function (DUF974)	--	S	Function unknown	PREDICTED: trafficking protein particle complex subunit 13 [Vitis vinifera]
c90598.graph_c0	--	--	--	--	--	--	Leucine rich repeat	Putative late blight resistance protein homolog R1A-6 GN=R1A-6 OS=Solanum demissum (Wild potato) PE=3 SV=2	R	General function prediction only	unnamed protein product [Coffea canephora]
c98120.graph_c0	[R]	General function prediction only	--	K14961|2.42245e-10|cre:CHLREDRAFT_147395|hypothetical protein; K14961 COMPASS component SWD1 (A)	[R]	General function prediction only	WD domain, G-beta repeat	--	R	General function prediction only	hypothetical protein COCHEDRAFT_1160087 [Bipolaris maydis C5]
c44374.graph_c0	[L]	Replication, recombination and repair	--	--	--	--	RRM in Demeter;; Permuted single zf-CXXC unit;; HhH-GPD superfamily base excision DNA repair protein	Transcriptional activator DEMETER GN=T32M21.160/T32M21.170/T32M21.180 OS=Arabidopsis thaliana (Mouse-ear cress) PE=1 SV=2	L	Replication, recombination and repair	PREDICTED: transcriptional activator DEMETER-like [Malus domestica]
c48031.graph_c0	--	--	Biological Process: metabolic process (GO:0008152);; Molecular Function: transferase activity, transferring hexosyl groups (GO:0016758);;	K13496|4.98374e-51|vvi:100246902|UDP-glycosyltransferase 73C3; K13496 UDP-glucosyl transferase 73C [EC:2.4.1.-] (A)	[GC]	--	--	UDP-glycosyltransferase 73C3 GN=UGT73C3 OS=Arabidopsis thaliana (Mouse-ear cress) PE=2 SV=1	G	Carbohydrate transport and metabolism	UDP-glycosyltransferase [Panax ginseng]
c44966.graph_c0	--	--	--	--	--	--	--	--	S	Function unknown	PREDICTED: stress response protein NST1-like [Nicotiana tomentosiformis]
c74301.graph_c0	[F]	Nucleotide transport and metabolism	Molecular Function: transferase activity (GO:0016740);; Molecular Function: hydrolase activity (GO:0016787);;	K00602|3.63093e-69|csl:COCSUDRAFT_36335|putative phosphoribosylaminoimidazolecarboxamide; K00602 phosphoribosylaminoimidazolecarboxamide formyltransferase / IMP cyclohydrolase [EC:2.1.2.3 3.5.4.10] (A)	[F]	Nucleotide transport and metabolism	AICARFT/IMPCHase bienzyme;; MGS-like domain	--	F	Nucleotide transport and metabolism	Putative Bifunctional purine biosynthesisFT protein ade10 [Absidia idahoensis var. thermophila]
c77787.graph_c0	--	--	Biological Process: proteolysis (GO:0006508);; Molecular Function: cysteine-type peptidase activity (GO:0008234);; Molecular Function: 2-alkenal reductase [NAD(P)] activity (GO:0032440);; Biological Process: oxidation-reduction process (GO:0055114);;	--	[O]	Posttranslational modification, protein turnover, chaperones	Papain family cysteine protease;; Cathepsin propeptide inhibitor domain (I29);; Granulin	Cysteine proteinase RD21a (Precursor) GN=RD21A OS=Arabidopsis thaliana (Mouse-ear cress) PE=1 SV=1	O	Posttranslational modification, protein turnover, chaperones	cysteine protease [Daucus carota]
c39692.graph_c1	--	--	Molecular Function: phosphoric diester hydrolase activity (GO:0008081);; Biological Process: metabolic process (GO:0008152);; Molecular Function: metal ion binding (GO:0046872);;	--	--	--	HD domain	--	R	General function prediction only	cyanamide hydratase [Aureobasidium pullulans EXF-150]
c77853.graph_c0	--	--	--	--	[Y]	Nuclear structure	SRP40, C-terminal domain	--	Y	Nuclear structure	hypothetical protein CICLE_v10008727mg [Citrus clementina]
c43527.graph_c1	--	--	Biological Process: ceramide metabolic process (GO:0006672);; Cellular Component: integral component of membrane (GO:0016021);;	--	--	--	Protein of unknown function (DUF616)	--	S	Function unknown	PREDICTED: uncharacterized protein LOC104237636, partial [Nicotiana sylvestris]
c3006.graph_c1	--	--	--	--	[S]	Function unknown	Uncharacterized ACR, YdiU/UPF0061 family	--	S	Function unknown	UPF0061-domain-containing protein [Aureobasidium pullulans EXF-150]
c75440.graph_c0	--	--	Cellular Component: chloroplast (GO:0009507);;	--	--	--	--	--	S	Function unknown	hypothetical protein F383_09764 [Gossypium arboreum]
c73147.graph_c0	--	--	Molecular Function: polygalacturonase activity (GO:0004650);; Cellular Component: extracellular region (GO:0005576);; Biological Process: carbohydrate metabolic process (GO:0005975);;	--	--	--	Glycosyl hydrolases family 28;; Pectate lyase superfamily protein;; Glycosyl hydrolases family 28	Probable polygalacturonase At1g80170 (Precursor) GN=At1g80170 OS=Arabidopsis thaliana (Mouse-ear cress) PE=1 SV=1	R	General function prediction only	PREDICTED: probable polygalacturonase At1g80170-like [Solanum tuberosum]
c64015.graph_c0	--	--	--	K14487|0|rcu:RCOM_0032550|Indole-3-acetic acid-amido synthetase GH3.6, putative; K14487 auxin responsive GH3 gene family (A)	--	--	GH3 auxin-responsive promoter	Indole-3-acetic acid-amido synthetase GH3.6 GN=F24B18.13 OS=Arabidopsis thaliana (Mouse-ear cress) PE=1 SV=1	R	General function prediction only	Indole-3-acetic acid-amido synthetase GH3.6, putative [Ricinus communis]
c39834.graph_c0	--	--	Molecular Function: transporter activity (GO:0005215);; Biological Process: transport (GO:0006810);; Cellular Component: membrane (GO:0016020);;	K14638|5.23204e-103|vvi:100246000|protein NRT1/ PTR FAMILY 4.5-like; K14638 solute carrier family 15 (peptide/histidine transporter), member 3/4 (A)	[E]	Amino acid transport and metabolism	POT family	Protein NRT1/ PTR FAMILY 4.5 GN=T7N9.10 OS=Arabidopsis thaliana (Mouse-ear cress) PE=2 SV=1	E	Amino acid transport and metabolism	unnamed protein product [Vitis vinifera]
c77389.graph_c0	[J]	Translation, ribosomal structure and biogenesis	Cellular Component: cytoplasm (GO:0005737);; Biological Process: translational termination (GO:0006415);; Biological Process: photomorphogenesis (GO:0009640);; Biological Process: seed germination (GO:0009845);; Biological Process: regulation of flower development (GO:0009909);; Biological Process: meristem structural organization (GO:0009933);; Biological Process: seed dormancy process (GO:00101…	K02836|0|vvi:100244239|peptide chain release factor PrfB2, chloroplastic; K02836 peptide chain release factor 2 (A)	[J]	Translation, ribosomal structure and biogenesis	RF-1 domain;; PCRF domain	Peptide chain release factor PrfB2, chloroplastic {ECO:0000303|PubMed:21771930} (Precursor) OS=Arabidopsis thaliana (Mouse-ear cress) PE=3 SV=1	J	Translation, ribosomal structure and biogenesis	unnamed protein product [Vitis vinifera]
c121150.graph_c0	--	--	--	--	--	--	--	--	S	Function unknown	hypothetical protein COCSADRAFT_175121 [Bipolaris sorokiniana ND90Pr]
c64889.graph_c0	--	--	Molecular Function: magnesium ion transmembrane transporter activity (GO:0015095);; Biological Process: magnesium ion transport (GO:0015693);; Cellular Component: membrane (GO:0016020);; Biological Process: transmembrane transport (GO:0055085);;	K16075|9.37213e-46|pop:POPTR_0006s08170g|POPTRDRAFT_762323; hypothetical protein; K16075 magnesium transporter (A)	[P]	Inorganic ion transport and metabolism	--	Magnesium transporter MRS2-4 GN=F17J16.20 OS=Arabidopsis thaliana (Mouse-ear cress) PE=2 SV=1	P	Inorganic ion transport and metabolism	PREDICTED: magnesium transporter MRS2-4-like [Nelumbo nucifera]
c76430.graph_c0	--	--	Biological Process: ion transport (GO:0006811);; Cellular Component: integral component of membrane (GO:0016021);;	--	[PT]	--	Cyclic nucleotide-binding domain	Cyclic nucleotide-gated ion channel 4 GN=MDK4.7 OS=Arabidopsis thaliana (Mouse-ear cress) PE=2 SV=2	P	Inorganic ion transport and metabolism	PREDICTED: cyclic nucleotide-gated ion channel 4 [Sesamum indicum]
c65109.graph_c0	[RTKL]	--	--	--	[T]	Signal transduction mechanisms	Protein tyrosine kinase;; Protein kinase domain;; Protein tyrosine kinase	Serine/threonine-protein kinase EDR1 GN=F22O13.20 OS=Arabidopsis thaliana (Mouse-ear cress) PE=1 SV=1	T	Signal transduction mechanisms	hypothetical protein MIMGU_mgv1a0029381mg, partial [Erythranthe guttata]
c47316.graph_c0	--	--	Molecular Function: nucleic acid binding (GO:0003676);;	K13100|3.58325e-45|vvi:100246500|pre-mRNA-splicing factor CWC22 homolog; K13100 pre-mRNA-splicing factor CWC22 (A)	[R]	General function prediction only	MIF4G domain	--	R	General function prediction only	PREDICTED: pre-mRNA-splicing factor CWC22 homolog [Vitis vinifera]
c102655.graph_c0	--	--	--	--	--	--	--	--	A	RNA processing and modification	conserved hypothetical protein [Pyrenophora tritici-repentis Pt-1C-BFP]
c75048.graph_c0	[O]	Posttranslational modification, protein turnover, chaperones	Molecular Function: threonine-type endopeptidase activity (GO:0004298);; Cellular Component: nucleus (GO:0005634);; Cellular Component: cytoplasm (GO:0005737);; Biological Process: ubiquitin-dependent protein catabolic process (GO:0006511);; Cellular Component: proteasome core complex, alpha-subunit complex (GO:0019773);;	K02731|3.00735e-155|tcc:TCM_000176|Proteasome alpha subunit D2; K02731 20S proteasome subunit alpha 4 [EC:3.4.25.1] (A)	[O]	Posttranslational modification, protein turnover, chaperones	Proteasome subunit;; Proteasome subunit A N-terminal signature	Proteasome subunit alpha type-7 GN=PAD1 OS=Cicer arietinum (Chickpea) PE=2 SV=1	O	Posttranslational modification, protein turnover, chaperones	Proteasome alpha subunit D2 [Theobroma cacao]
c89302.graph_c0	--	--	--	--	--	--	--	Cold-regulated 413 plasma membrane protein 2 GN=COR413PM2 OS=Arabidopsis thaliana (Mouse-ear cress) PE=2 SV=1	S	Function unknown	cold-regulated protein, partial [Arachis hypogaea]
c3605.graph_c1	--	--	--	K14291|9.61217e-06|ota:Ot06g00280|Mediator of U snRNA nuclear export PHAX (ISS); K14291 phosphorylated adapter RNA export protein (A)	[A]	RNA processing and modification	PHAX RNA-binding domain	--	A	RNA processing and modification	hypothetical protein EMIHUDRAFT_350717 [Emiliania huxleyi CCMP1516]
c77016.graph_c0	--	--	Molecular Function: transporter activity (GO:0005215);; Cellular Component: mitochondrial inner membrane (GO:0005743);; Biological Process: mitochondrial transport (GO:0006839);; Cellular Component: plastid (GO:0009536);; Cellular Component: integral component of membrane (GO:0016021);; Biological Process: transmembrane transport (GO:0055085);;	K14684|0|mdm:103433047|probable mitochondrial adenine nucleotide transporter BTL3; K14684 solute carrier family 25 (mitochondrial phosphate transporter), member 23/24/25/41 (A)	[C]	Energy production and conversion	Mitochondrial carrier protein	Probable mitochondrial adenine nucleotide transporter BTL3 GN=At5g64970 OS=Arabidopsis thaliana (Mouse-ear cress) PE=2 SV=1	C	Energy production and conversion	PREDICTED: probable mitochondrial adenine nucleotide transporter BTL3 [Nelumbo nucifera]
c34737.graph_c1	[G]	Carbohydrate transport and metabolism	Molecular Function: binding (GO:0005488);; Biological Process: metabolic process (GO:0008152);; Molecular Function: transferase activity, transferring phosphorus-containing groups (GO:0016772);;	K18674|7.60644e-24|ppp:PHYPADRAFT_160275|hypothetical protein; K18674 N-acetylgalactosamine kinase [EC:2.7.1.157] (A)	[G]	Carbohydrate transport and metabolism	GHMP kinases N terminal domain	Galactokinase GN=F5E6.9 OS=Arabidopsis thaliana (Mouse-ear cress) PE=1 SV=2	G	Carbohydrate transport and metabolism	predicted protein [Physcomitrella patens]
c70507.graph_c0	[V]	Defense mechanisms	Biological Process: drug transmembrane transport (GO:0006855);; Molecular Function: drug transmembrane transporter activity (GO:0015238);; Molecular Function: antiporter activity (GO:0015297);; Cellular Component: membrane (GO:0016020);;	--	[R]	General function prediction only	MatE;; Polysaccharide biosynthesis C-terminal domain	MATE efflux family protein 2, chloroplastic (Precursor) GN=DTX44 OS=Arabidopsis thaliana (Mouse-ear cress) PE=2 SV=1	R	General function prediction only	PREDICTED: MATE efflux family protein 2, chloroplastic [Vitis vinifera]
c125806.graph_c0	--	--	--	K10800|2.14142e-15|gsl:Gasu_56260|single-strand selective monofunctional uracil DNA glycosylase; K10800 single-strand selective monofunctional uracil DNA glycosylase [EC:3.2.2.-] (A)	--	--	--	--	L	Replication, recombination and repair	uracil-DNA glycosylase superfamily protein [Ectocarpus siliculosus]
c38926.graph_c0	--	--	--	--	[I]	Lipid transport and metabolism	Plasma-membrane choline transporter	--	I	Lipid transport and metabolism	hypothetical protein L484_007944 [Morus notabilis]
c90489.graph_c0	[T]	Signal transduction mechanisms	Molecular Function: phosphoprotein phosphatase activity (GO:0004721);; Biological Process: protein dephosphorylation (GO:0006470);;	--	[T]	Signal transduction mechanisms	Protein-tyrosine phosphatase	Protein-tyrosine-phosphatase PTP1 GN=PTP1 OS=Arabidopsis thaliana (Mouse-ear cress) PE=1 SV=1	T	Signal transduction mechanisms	hypothetical protein SDRG_04330 [Saprolegnia diclina VS20]
c24957.graph_c0	--	--	Molecular Function: DNA binding (GO:0003677);; Molecular Function: sequence-specific DNA binding transcription factor activity (GO:0003700);; Cellular Component: nucleus (GO:0005634);; Biological Process: regulation of transcription, DNA-templated (GO:0006355);; Molecular Function: protein dimerization activity (GO:0046983);; Biological Process: photoperiodism, flowering (GO:0048573);;	--	--	--	--	Transcription factor bHLH122 GN=F23H24.3 OS=Arabidopsis thaliana (Mouse-ear cress) PE=1 SV=1	K	Transcription	PREDICTED: transcription factor bHLH130-like isoform X1 [Musa acuminata subsp. malaccensis]
c13316.graph_c0	--	--	--	--	--	--	--	--	R	General function prediction only	--
c28638.graph_c0	[C]	Energy production and conversion	Molecular Function: glutathione-disulfide reductase activity (GO:0004362);; Molecular Function: receptor activity (GO:0004872);; Molecular Function: copper ion binding (GO:0005507);; Molecular Function: ATP binding (GO:0005524);; Cellular Component: mitochondrion (GO:0005739);; Biological Process: protein targeting to mitochondrion (GO:0006626);; Biological Process: glutathione metabolic process …	K00383|0|vvi:100232842|GOR; glutathione reductase, chloroplastic; K00383 glutathione reductase (NADPH) [EC:1.8.1.7] (A)	[Q]	Secondary metabolites biosynthesis, transport and catabolism	Pyridine nucleotide-disulphide oxidoreductase;; Pyridine nucleotide-disulphide oxidoreductase, dimerisation domain;; Pyridine nucleotide-disulphide oxidoreductase;; Pyridine nucleotide-disulphide oxidoreductase	Glutathione reductase, chloroplastic (Precursor; Fragment) GN=GOR OS=Nicotiana tabacum (Common tobacco) PE=1 SV=1	Q	Secondary metabolites biosynthesis, transport and catabolism	PREDICTED: glutathione reductase, chloroplastic [Sesamum indicum]
c68176.graph_c1	--	--	--	--	--	--	Pollen proteins Ole e I like	--	R	General function prediction only	hypothetical protein POPTR_0001s13450g [Populus trichocarpa]
c115059.graph_c0	--	--	--	--	--	--	--	--	S	Function unknown	hypothetical protein PTRG_02466 [Pyrenophora tritici-repentis Pt-1C-BFP]
c71609.graph_c0	[KL]	--	Molecular Function: DNA binding (GO:0003677);; Molecular Function: helicase activity (GO:0004386);; Molecular Function: ATP binding (GO:0005524);; Molecular Function: zinc ion binding (GO:0008270);; Cellular Component: chloroplast envelope (GO:0009941);;	K15505|0|sly:101243672|putative SWI/SNF-related matrix-associated actin-dependent regulator of chromatin subfamily A member 3-like 3; K15505 DNA repair protein RAD5 [EC:3.6.4.-] (A)	[KL]	--	SNF2 family N-terminal domain;; Helicase conserved C-terminal domain;; Zinc finger, C3HC4 type (RING finger);; Zinc finger, C3HC4 type (RING finger);; Zinc finger, C3HC4 type (RING finger);; Ring finger domain;; zinc-RING finger domain;; DEAD/DEAH box helicase;; HIRAN domain	Putative SWI/SNF-related matrix-associated actin-dependent regulator of chromatin subfamily A member 3-like 3 GN=At5g43530 OS=Arabidopsis thaliana (Mouse-ear cress) PE=3 SV=1	L	Replication, recombination and repair	PREDICTED: putative SWI/SNF-related matrix-associated actin-dependent regulator of chromatin subfamily A member 3-like 3 [Sesamum indicum]
c115159.graph_c0	--	--	Molecular Function: GTP binding (GO:0005525);; Cellular Component: vacuole (GO:0005773);; Cellular Component: plasma membrane (GO:0005886);; Biological Process: small GTPase mediated signal transduction (GO:0007264);; Biological Process: ethylene-activated signaling pathway (GO:0009873);; Biological Process: protein transport (GO:0015031);;	K07901|5.22024e-19|cam:101504780|ras-related protein RABE1c-like; K07901 Ras-related protein Rab-8A (A)	[TU]	--	--	Ras-related protein RABE1a GN=F4P12.310 OS=Arabidopsis thaliana (Mouse-ear cress) PE=1 SV=1	U	Intracellular trafficking, secretion, and vesicular transport	hypothetical protein JCGZ_18427 [Jatropha curcas]
c72952.graph_c0	--	--	Biological Process: transport (GO:0006810);; Biological Process: single-organism cellular process (GO:0044763);;	--	[U]	Intracellular trafficking, secretion, and vesicular transport	Adaptor complexes medium subunit family;; Clathrin adaptor complex small chain	Coatomer subunit delta-2 OS=Oryza sativa subsp. japonica (Rice) PE=2 SV=1	U	Intracellular trafficking, secretion, and vesicular transport	Coatomer subunit delta-1 [Auxenochlorella protothecoides]
c67239.graph_c1	--	--	--	--	[R]	General function prediction only	Tumour protein D52 family	--	R	General function prediction only	--
c57102.graph_c0	[R]	General function prediction only	--	--	[C]	Energy production and conversion	--	--	C	Energy production and conversion	hypothetical protein HMPREF1544_01765 [Mucor circinelloides f. circinelloides 1006PhL]
c69345.graph_c0	--	--	--	--	--	--	Stress responsive A/B Barrel Domain	--	S	Function unknown	PREDICTED: uncharacterized protein LOC100244522 isoform X2 [Vitis vinifera]
c107455.graph_c0	--	--	Molecular Function: carboxylic ester hydrolase activity (GO:0004091);; Biological Process: lipid metabolic process (GO:0006629);;	--	--	--	GDSL-like Lipase/Acylhydrolase	GDSL esterase/lipase At1g71691 (Precursor) GN=At1g71691 OS=Arabidopsis thaliana (Mouse-ear cress) PE=2 SV=1	R	General function prediction only	Zinc finger protein, putative isoform 2 [Theobroma cacao]
c27350.graph_c0	--	--	--	--	--	--	--	--	S	Function unknown	Uncharacterized protein TCM_021112 [Theobroma cacao]
c43611.graph_c2	[IQR]	--	Molecular Function: oxidoreductase activity (GO:0016491);; Biological Process: oxidation-reduction process (GO:0055114);;	K00079|7.7801e-93|sot:102587809|carbonyl reductase [NADPH] 1-like; K00079 carbonyl reductase 1 [EC:1.1.1.184 1.1.1.189 1.1.1.197] (A)	[Q]	Secondary metabolites biosynthesis, transport and catabolism	short chain dehydrogenase;; Enoyl-(Acyl carrier protein) reductase;; KR domain;; NAD dependent epimerase/dehydratase family	(+)-neomenthol dehydrogenase GN=MNR1 OS=Capsicum annuum (Bell pepper) PE=1 SV=1	Q	Secondary metabolites biosynthesis, transport and catabolism	hypothetical protein MIMGU_mgv1a010388mg [Erythranthe guttata]
c90389.graph_c0	--	--	Molecular Function: NADH dehydrogenase (ubiquinone) activity (GO:0008137);; Molecular Function: electron carrier activity (GO:0009055);; Cellular Component: membrane (GO:0016020);;	--	--	--	NADH ubiquinone oxidoreductase subunit NDUFA12	--	C	Energy production and conversion	NDUFA12-domain-containing protein [Aureobasidium pullulans EXF-150]
c69592.graph_c0	--	--	--	--	[C]	Energy production and conversion	Ubiquinol-cytochrome C reductase hinge protein	--	C	Energy production and conversion	hypothetical protein GLOINDRAFT_281199 [Rhizophagus irregularis DAOM 181602]
c34650.graph_c0	[C]	Energy production and conversion	Molecular Function: succinate-semialdehyde dehydrogenase [NAD(P)+] activity (GO:0009013);; Biological Process: gamma-aminobutyric acid catabolic process (GO:0009450);; Biological Process: oxidation-reduction process (GO:0055114);;	K17761|7.91278e-28|fve:101300512|succinate-semialdehyde dehydrogenase, mitochondrial-like; K17761 succinate-semialdehyde dehydrogenase, mitochondrial [EC:1.2.1.24] (A)	[C]	Energy production and conversion	Aldehyde dehydrogenase family	Succinate-semialdehyde dehydrogenase, mitochondrial (Precursor) OS=Oryza sativa subsp. japonica (Rice) PE=3 SV=1	C	Energy production and conversion	hypothetical protein AUEXF2481DRAFT_46117 [Aureobasidium subglaciale EXF-2481]
c75660.graph_c0	[R]	General function prediction only	Molecular Function: myosin heavy chain kinase activity (GO:0016905);;	K08266|0|rcu:RCOM_0891600|WD-repeat protein, putative (EC:2.7.11.7); K08266 G protein beta subunit-like (A)	[R]	General function prediction only	WD domain, G-beta repeat;; Nucleoporin Nup120/160;; Nup133 N terminal like;; Eukaryotic translation initiation factor eIF2A	U4/U6 small nuclear ribonucleoprotein PRP4-like protein GN=EMB2776 OS=Arabidopsis thaliana (Mouse-ear cress) PE=2 SV=1	R	General function prediction only	WD-repeat protein, putative [Ricinus communis]
c40251.graph_c0	[F]	Nucleotide transport and metabolism	Molecular Function: amidophosphoribosyltransferase activity (GO:0004044);; Cellular Component: cytosol (GO:0005829);; Biological Process: purine nucleotide biosynthetic process (GO:0006164);; Cellular Component: chloroplast stroma (GO:0009570);; Biological Process: chloroplast organization (GO:0009658);; Biological Process: leaf morphogenesis (GO:0009965);;	K00764|4.60223e-41|eus:EUTSA_v10024812mg|hypothetical protein; K00764 amidophosphoribosyltransferase [EC:2.4.2.14] (A)	[F]	Nucleotide transport and metabolism	Phosphoribosyl transferase domain	Amidophosphoribosyltransferase 2, chloroplastic (Precursor) GN=At4g34740 OS=Arabidopsis thaliana (Mouse-ear cress) PE=1 SV=1	F	Nucleotide transport and metabolism	hypothetical protein EUTSA_v10024812mg [Eutrema salsugineum]
c53237.graph_c0	--	--	--	--	[K]	Transcription	SWIB/MDM2 domain	--	K	Transcription	SWIB complex BAF60b domain-containing protein [Arabidopsis lyrata subsp. lyrata]
c13757.graph_c0	[J]	Translation, ribosomal structure and biogenesis	Molecular Function: translation initiation factor activity (GO:0003743);; Molecular Function: GTPase activity (GO:0003924);; Molecular Function: GTP binding (GO:0005525);; Cellular Component: intracellular (GO:0005622);; Biological Process: GTP catabolic process (GO:0006184);; Biological Process: translational initiation (GO:0006413);; Molecular Function: zinc ion binding (GO:0008270);;	K02519|9.46889e-39|pop:POPTR_0001s10250g|POPTRDRAFT_709212; hypothetical protein; K02519 translation initiation factor IF-2 (A)	[J]	Translation, ribosomal structure and biogenesis	Elongation factor Tu GTP binding domain;; Miro-like protein	Translation initiation factor IF-2, chloroplastic GN=infB OS=Rhodomonas salina (Cryptomonas salina) PE=3 SV=1	J	Translation, ribosomal structure and biogenesis	hypothetical protein CTHT_0017450 [Chaetomium thermophilum var. thermophilum DSM 1495]
c61576.graph_c0	[O]	Posttranslational modification, protein turnover, chaperones	--	K12158|4.66992e-29|csl:COCSUDRAFT_27160|ubiquitin; K12158 ubiquitin-like protein Nedd8 (A)	[DO]	--	Ubiquitin family;; Ubiquitin-2 like Rad60 SUMO-like;; Ubiquitin-like domain	NEDD8-like protein RUB1 (Precursor) GN=RUB1 OS=Deschampsia antarctica (Antarctic hairgrass) PE=2 SV=2	O	Posttranslational modification, protein turnover, chaperones	hypothetical protein BATDEDRAFT_87050 [Batrachochytrium dendrobatidis JAM81]
c8374.graph_c0	--	--	--	--	--	--	--	--	R	General function prediction only	Cloroperoxidase [Aureobasidium melanogenum CBS 110374]
c31024.graph_c0	--	--	--	--	--	--	--	--	S	Function unknown	hypothetical protein M438DRAFT_374093 [Aureobasidium pullulans EXF-150]
c11201.graph_c0	--	--	--	--	--	--	--	--	--	--	BnaA06g39770D, partial [Brassica napus]
c73534.graph_c1	[G]	Carbohydrate transport and metabolism	Molecular Function: transferase activity, transferring phosphorus-containing groups (GO:0016772);;	K00847|1.96931e-36|pmum:103333278|fructokinase-1; K00847 fructokinase [EC:2.7.1.4] (A)	[G]	Carbohydrate transport and metabolism	--	Probable fructokinase-7 OS=Arabidopsis thaliana (Mouse-ear cress) PE=1 SV=1	G	Carbohydrate transport and metabolism	PREDICTED: fructokinase-1 [Prunus mume]
c92854.graph_c0	[UT]	--	--	--	[U]	Intracellular trafficking, secretion, and vesicular transport	PRA1 family protein	PRA1 family protein E GN=F22O13.26 OS=Arabidopsis thaliana (Mouse-ear cress) PE=1 SV=1	U	Intracellular trafficking, secretion, and vesicular transport	Yip3p [Rhizophagus irregularis DAOM 197198w]
c72583.graph_c1	[G]	Carbohydrate transport and metabolism	Molecular Function: transporter activity (GO:0005215);; Biological Process: transport (GO:0006810);; Cellular Component: integral component of membrane (GO:0016021);;	--	[G]	Carbohydrate transport and metabolism	Major intrinsic protein	Putative aquaporin NIP4-1, N-terminally processed GN=NIP4-1 OS=Arabidopsis thaliana (Mouse-ear cress) PE=3 SV=1	G	Carbohydrate transport and metabolism	aquaporin [Aureobasidium pullulans EXF-150]
c113598.graph_c0	[I]	Lipid transport and metabolism	Biological Process: lipid metabolic process (GO:0006629);; Molecular Function: oxidoreductase activity, acting on paired donors, with oxidation of a pair of donors resulting in the reduction of molecular oxygen to two molecules of water (GO:0016717);; Biological Process: oxidation-reduction process (GO:0055114);;	K10256|2.12606e-51|mdm:103421758|omega-6 fatty acid desaturase, endoplasmic reticulum isozyme 2-like; K10256 omega-6 fatty acid desaturase (delta-12 desaturase) [EC:1.14.19.-] (A)	--	--	Fatty acid desaturase	Omega-6 fatty acid desaturase, endoplasmic reticulum OS=Arabidopsis thaliana (Mouse-ear cress) PE=2 SV=1	I	Lipid transport and metabolism	PREDICTED: omega-6 fatty acid desaturase, endoplasmic reticulum isozyme 2-like, partial [Malus domestica]
c67623.graph_c0	--	--	Cellular Component: nucleosome (GO:0000786);; Molecular Function: DNA binding (GO:0003677);; Cellular Component: cell wall (GO:0005618);; Cellular Component: nucleolus (GO:0005730);; Biological Process: nucleosome assembly (GO:0006334);; Biological Process: DNA mediated transformation (GO:0009294);; Biological Process: response to wounding (GO:0009611);; Biological Process: response to bacterium …	K11251|2.67448e-46|pda:103703548|probable histone H2A.2; K11251 histone H2A (A)	[B]	Chromatin structure and dynamics	Core histone H2A/H2B/H3/H4;; Histone-like transcription factor (CBF/NF-Y) and archaeal histone	Probable histone H2A.3 OS=Oryza sativa subsp. japonica (Rice) PE=3 SV=1	B	Chromatin structure and dynamics	PREDICTED: probable histone H2A.2 [Phoenix dactylifera]
c62075.graph_c0	[R]	General function prediction only	--	--	[R]	General function prediction only	C2 domain	Probable ADP-ribosylation factor GTPase-activating protein AGD11 GN=AGD11 OS=Arabidopsis thaliana (Mouse-ear cress) PE=2 SV=1	R	General function prediction only	hypothetical protein PRUPE_ppa012484mg [Prunus persica]
c67759.graph_c0	--	--	--	--	--	--	--	--	S	Function unknown	conserved hypothetical protein [Ricinus communis]
c124555.graph_c0	--	--	Molecular Function: transporter activity (GO:0005215);; Biological Process: transport (GO:0006810);; Cellular Component: membrane (GO:0016020);;	--	[E]	Amino acid transport and metabolism	--	Protein NRT1/ PTR FAMILY 6.4 GN=MIL23.23 OS=Arabidopsis thaliana (Mouse-ear cress) PE=1 SV=1	P	Inorganic ion transport and metabolism	PREDICTED: protein NRT1/ PTR FAMILY 6.4 [Pyrus x bretschneideri]
c75074.graph_c0	[IQR]	--	Molecular Function: oxidoreductase activity (GO:0016491);; Biological Process: oxidation-reduction process (GO:0055114);;	--	[Q]	Secondary metabolites biosynthesis, transport and catabolism	short chain dehydrogenase;; KR domain;; NAD dependent epimerase/dehydratase family	Short-chain dehydrogenase TIC 32, chloroplastic GN=TIC32 OS=Pisum sativum (Garden pea) PE=1 SV=1	Q	Secondary metabolites biosynthesis, transport and catabolism	PREDICTED: short-chain dehydrogenase TIC 32, chloroplastic-like [Solanum tuberosum]
c60811.graph_c0	--	--	Molecular Function: transferase activity, transferring phosphorus-containing groups (GO:0016772);;	--	--	--	Protein tyrosine kinase;; Protein kinase domain;; Leucine rich repeat N-terminal domain;; Leucine Rich repeats (2 copies);; Leucine Rich Repeat	Probable LRR receptor-like serine/threonine-protein kinase At5g45840 (Precursor) GN=At5g45840 OS=Arabidopsis thaliana (Mouse-ear cress) PE=2 SV=1	T	Signal transduction mechanisms	PREDICTED: probable LRR receptor-like serine/threonine-protein kinase MRH1 [Vitis vinifera]
c120439.graph_c0	[R]	General function prediction only	Molecular Function: ATP binding (GO:0005524);; Biological Process: ATP catabolic process (GO:0006200);; Molecular Function: ATPase activity (GO:0016887);;	K06185|1.29219e-20|ppp:PHYPADRAFT_192602|ppabcf3; ATP-binding cassette transporter, subfamily F, member 3 protein PpABCF3; K06185 ATP-binding cassette, subfamily F, member 2 (A)	[R]	General function prediction only	--	ABC transporter F family member 1 GN=MAE1.10 OS=Arabidopsis thaliana (Mouse-ear cress) PE=1 SV=1	R	General function prediction only	ATP-binding cassette transporter, partial [Pteris vittata]
c71767.graph_c1	--	--	--	--	--	--	C1-like domain;; C1 domain;; Phorbol esters/diacylglycerol binding domain (C1 domain)	--	R	General function prediction only	unnamed protein product [Coffea canephora]
c26823.graph_c0	--	--	--	--	--	--	F-box domain	--	R	General function prediction only	PREDICTED: putative F-box protein At1g65770-like [Solanum tuberosum]
c58102.graph_c0	--	--	Cellular Component: mitochondrion (GO:0005739);;	--	[R]	General function prediction only	PPR repeat;; PPR repeat family;; PPR repeat;; Pentatricopeptide repeat domain	Pentatricopeptide repeat-containing protein At2g40720 GN=PCMP-E26 OS=Arabidopsis thaliana (Mouse-ear cress) PE=3 SV=1	C	Energy production and conversion	PREDICTED: pentatricopeptide repeat-containing protein At2g40720 [Vitis vinifera]
c125616.graph_c0	[K]	Transcription	--	--	--	--	Periplasmic binding protein-like domain;; Periplasmic binding proteins and sugar binding domain of LacI family	--	--	--	HTH-type transcriptional repressor PurR [Beauveria bassiana D1-5]
c5920.graph_c0	[G]	Carbohydrate transport and metabolism	Molecular Function: 1,4-alpha-glucan branching enzyme activity (GO:0003844);; Molecular Function: hydrolase activity, hydrolyzing O-glycosyl compounds (GO:0004553);; Cellular Component: cytoplasm (GO:0005737);; Biological Process: glycogen biosynthetic process (GO:0005978);; Molecular Function: cation binding (GO:0043169);;	K00700|9.5018e-29|ccp:CHC_T00008662001|1,4-alpha-Glucan branching enzyme; K00700 1,4-alpha-glucan branching enzyme [EC:2.4.1.18] (A)	[G]	Carbohydrate transport and metabolism	--	1,4-alpha-glucan-branching enzyme GN=SBE1 OS=Solanum tuberosum (Potato) PE=2 SV=2	G	Carbohydrate transport and metabolism	putative 1,4-glycogen branching enzyme [Aureobasidium pullulans EXF-150]
c77523.graph_c0	--	--	--	--	--	--	Probable lipid transfer;; Protease inhibitor/seed storage/LTP family	--	R	General function prediction only	PREDICTED: non-specific lipid-transfer protein Cw18 [Prunus mume]
c60281.graph_c0	[S]	Function unknown	--	K13989|4.34577e-92|rcu:RCOM_0905230|Derlin-2, putative; K13989 Derlin-2/3 (A)	[S]	Function unknown	Der1-like family	Derlin-2.2 GN=DER2.2 OS=Zea mays (Maize) PE=2 SV=1	S	Function unknown	Derlin-2, putative [Ricinus communis]
c57279.graph_c0	--	--	--	--	--	--	--	Transcription factor PRE6 GN=T2P11 OS=Arabidopsis thaliana (Mouse-ear cress) PE=1 SV=1	--	--	PREDICTED: transcription factor PRE6-like [Solanum lycopersicum]
c53440.graph_c0	[O]	Posttranslational modification, protein turnover, chaperones	Molecular Function: ATP binding (GO:0005524);; Biological Process: response to stress (GO:0006950);;	K03283|2.50724e-38|cvr:CHLNCDRAFT_56032|heat shock protein 70; K03283 heat shock 70kDa protein 1/8 (A)	[O]	Posttranslational modification, protein turnover, chaperones	Hsp70 protein;; NAD-specific glutamate dehydrogenase	Heat shock 70 kDa protein GN=HSP70 OS=Achlya klebsiana PE=2 SV=1	O	Posttranslational modification, protein turnover, chaperones	HSP70 [Populus alba]
c62336.graph_c0	--	--	--	--	[R]	General function prediction only	C2H2-type zinc finger;; Zinc finger, C2H2 type;; Zinc-finger double-stranded RNA-binding;; Zinc-finger double domain;; Zinc-finger of C2H2 type	--	K	Transcription	PREDICTED: similar to Zinc finger protein 271 (Zinc finger protein 7) (HZF7) (Zinc finger protein ZNFphex133) (Epstein-Barr virus-induced zinc finger protein) (ZNF-EB) (CT-ZFP48) (Zinc finger protein [Bathycoccus prasinos]
c10215.graph_c0	--	--	Biological Process: cytokinesis by cell plate formation (GO:0000911);; Cellular Component: extracellular region (GO:0005576);; Cellular Component: plant-type cell wall (GO:0009505);; Cellular Component: plasmodesma (GO:0009506);; Biological Process: plant-type cell wall organization (GO:0009664);; Biological Process: cell wall modification (GO:0042545);; Biological Process: response to other orga…	--	--	--	Thaumatin family	Osmotin-like protein (Precursor) OS=Solanum lycopersicum (Tomato) PE=1 SV=1	R	General function prediction only	hypothetical protein JCGZ_05685 [Jatropha curcas]
c76825.graph_c0	--	--	Molecular Function: DNA binding (GO:0003677);; Cellular Component: nucleus (GO:0005634);; Molecular Function: zinc ion binding (GO:0008270);; Biological Process: chloroplast organization (GO:0009658);; Biological Process: myo-inositol hexakisphosphate biosynthetic process (GO:0010264);; Biological Process: positive regulation of transcription, DNA-templated (GO:0045893);;	--	--	--	--	--	S	Function unknown	PREDICTED: uncharacterized protein LOC105160806 [Sesamum indicum]
c74434.graph_c0	[C]	Energy production and conversion	Biological Process: glycerol metabolic process (GO:0006071);; Molecular Function: glycerol dehydrogenase [NAD+] activity (GO:0008888);;	--	[C]	Energy production and conversion	Iron-containing alcohol dehydrogenase;; Iron-containing alcohol dehydrogenase	--	C	Energy production and conversion	Putative Alcohol dehydrogenase [Rhizopus microsporus]
c66065.graph_c1	--	--	--	--	--	--	Senescence-associated protein	--	S	Function unknown	conserved hypothetical protein [Pyrenophora tritici-repentis Pt-1C-BFP]
c37885.graph_c0	--	--	--	K07198|6.23847e-10|pda:103721669|uncharacterized LOC103721669; K07198 5'-AMP-activated protein kinase, catalytic alpha subunit [EC:2.7.11.11] (A)	--	--	--	--	R	General function prediction only	unnamed protein product [Coffea canephora]
c73421.graph_c1	[R]	General function prediction only	Molecular Function: GTPase activity (GO:0003924);; Molecular Function: GTP binding (GO:0005525);; Biological Process: GTP catabolic process (GO:0006184);; Biological Process: intracellular protein transport (GO:0006886);; Biological Process: nucleocytoplasmic transport (GO:0006913);; Biological Process: small GTPase mediated signal transduction (GO:0007264);;	K07936|7.85168e-24|pxb:103942502|GTP-binding nuclear protein Ran; K07936 GTP-binding nuclear protein Ran (A)	[U]	Intracellular trafficking, secretion, and vesicular transport	--	GTP-binding nuclear protein Ran/TC4 OS=Vicia faba (Broad bean) PE=2 SV=1	U	Intracellular trafficking, secretion, and vesicular transport	PREDICTED: GTP-binding nuclear protein Ran [Pyrus x bretschneideri]
c66737.graph_c0	--	--	--	--	--	--	--	--	--	--	hypothetical protein M438DRAFT_310649 [Aureobasidium pullulans EXF-150]
c44415.graph_c0	[RTKL]	--	Molecular Function: protein serine/threonine kinase activity (GO:0004674);; Molecular Function: ATP binding (GO:0005524);; Biological Process: protein phosphorylation (GO:0006468);;	K03083|4.28942e-85|pda:103701033|shaggy-related protein kinase alpha-like; K03083 glycogen synthase kinase 3 beta [EC:2.7.11.26] (A)	[G]	Carbohydrate transport and metabolism	Protein kinase domain;; Protein tyrosine kinase	Shaggy-related protein kinase gamma GN=ASK3 OS=Arabidopsis thaliana (Mouse-ear cress) PE=2 SV=1	T	Signal transduction mechanisms	shaggy-related protein kinase [Elaeis guineensis]
c74736.graph_c0	--	--	Cellular Component: chloroplast thylakoid membrane (GO:0009535);; Biological Process: photosynthesis, light harvesting (GO:0009765);; Cellular Component: chloroplast envelope (GO:0009941);; Cellular Component: plastoglobule (GO:0010287);; Molecular Function: chlorophyll binding (GO:0016168);; Biological Process: cysteine biosynthetic process (GO:0019344);; Biological Process: cellular cation home…	K08910|6.37127e-160|vvi:100232934|LHCA1; chlorophyll a-b binding protein 4, chloroplastic; K08910 light-harvesting complex I chlorophyll a/b binding protein 4 (A)	--	--	Chlorophyll A-B binding protein	Chlorophyll a-b binding protein 4, chloroplastic (Precursor) GN=F1P2.20 OS=Arabidopsis thaliana (Mouse-ear cress) PE=1 SV=1	R	General function prediction only	PREDICTED: chlorophyll a-b binding protein 4, chloroplastic [Vitis vinifera]
c72883.graph_c0	--	--	--	--	--	--	--	--	S	Function unknown	conserved hypothetical protein [Pyrenophora tritici-repentis Pt-1C-BFP]
c65827.graph_c0	--	--	Molecular Function: transferase activity, transferring phosphorus-containing groups (GO:0016772);;	--	--	--	D-mannose binding lectin;; S-locus glycoprotein family;; PAN-like domain	G-type lectin S-receptor-like serine/threonine-protein kinase At2g19130 (Precursor) GN=At2g19130 OS=Arabidopsis thaliana (Mouse-ear cress) PE=2 SV=1	--	--	hypothetical protein POPTR_0005s01800g, partial [Populus trichocarpa]
c74159.graph_c0	[Q]	Secondary metabolites biosynthesis, transport and catabolism	Biological Process: defense response (GO:0006952);; Biological Process: response to bacterium (GO:0009617);; Biological Process: glucosinolate metabolic process (GO:0019760);; Biological Process: response to chemical (GO:0042221);;	--	[Q]	Secondary metabolites biosynthesis, transport and catabolism	Cytochrome P450	Cytochrome P450 71B11 GN=CYP71B11 OS=Arabidopsis thaliana (Mouse-ear cress) PE=2 SV=1	Q	Secondary metabolites biosynthesis, transport and catabolism	BnaC02g40870D [Brassica napus]
c71972.graph_c0	--	--	--	--	[U]	Intracellular trafficking, secretion, and vesicular transport	Legume-like lectin family	--	U	Intracellular trafficking, secretion, and vesicular transport	hypothetical protein GLOINDRAFT_335268 [Rhizophagus irregularis DAOM 181602]
c47081.graph_c0	[T]	Signal transduction mechanisms	Biological Process: DNA replication checkpoint (GO:0000076);; Biological Process: DNA damage checkpoint (GO:0000077);; Cellular Component: protein phosphatase type 1 complex (GO:0000164);; Cellular Component: condensed nuclear chromosome kinetochore (GO:0000778);; Biological Process: regulation of cell shape during vegetative growth phase (GO:0000903);; Cellular Component: mating projection base …	K06269|4.91312e-36|atr:s00009p00134520|AMTR_s00009p00134520; hypothetical protein; K06269 serine/threonine-protein phosphatase PP1 catalytic subunit [EC:3.1.3.16] (A)	[TR]	--	--	Serine/threonine-protein phosphatase PP1 isozyme 2 OS=Acetabularia peniculus (Green alga) PE=3 SV=1	T	Signal transduction mechanisms	Serine/threonine-protein phosphatase PP1 [Rozella allomycis CSF55]
c110547.graph_c0	--	--	--	--	--	--	--	--	S	Function unknown	hypothetical protein CNBG_2056 [Cryptococcus gattii R265]
c69836.graph_c0	--	--	Biological Process: cellular process (GO:0009987);;	--	[S]	Function unknown	--	--	S	Function unknown	unnamed protein product [Vitis vinifera]
c51878.graph_c0	--	--	Biological Process: cytokinesis by cell plate formation (GO:0000911);; Molecular Function: GTPase activity (GO:0003924);; Molecular Function: GTP binding (GO:0005525);; Cellular Component: intracellular (GO:0005622);; Biological Process: GTP catabolic process (GO:0006184);; Biological Process: DNA methylation (GO:0006306);; Biological Process: methylation-dependent chromatin silencing (GO:0006346…	--	--	--	Protein of unknown function (DUF632);; Protein of unknown function (DUF630)	--	S	Function unknown	PREDICTED: LOW QUALITY PROTEIN: uncharacterized protein LOC105178172 [Sesamum indicum]
c82908.graph_c0	--	--	Biological Process: metabolic process (GO:0008152);; Molecular Function: hydrolase activity (GO:0016787);; Molecular Function: galactinol-raffinose galactosyltransferase activity (GO:0047268);; Biological Process: response to karrikin (GO:0080167);;	K06617|1.10872e-98|rcu:RCOM_0750500|hydrolase, hydrolyzing O-glycosyl compounds, putative (EC:2.4.1.67); K06617 raffinose synthase [EC:2.4.1.82] (A)	--	--	Raffinose synthase or seed imbibition protein Sip1	Probable galactinol--sucrose galactosyltransferase 2 GN=T8H10.120 OS=Arabidopsis thaliana (Mouse-ear cress) PE=2 SV=2	R	General function prediction only	hypothetical protein MIMGU_mgv1a001872mg [Erythranthe guttata]
c73102.graph_c1	--	--	Molecular Function: peroxidase activity (GO:0004601);; Biological Process: response to oxidative stress (GO:0006979);; Molecular Function: heme binding (GO:0020037);; Molecular Function: metal ion binding (GO:0046872);; Biological Process: oxidation-reduction process (GO:0055114);;	K00430|0|vvi:100257059|peroxidase 4; K00430 peroxidase [EC:1.11.1.7] (A)	--	--	Peroxidase	Peroxidase 4 {ECO:0000250|UniProtKB:Q42578} (Precursor) OS=Vitis vinifera (Grape) PE=1 SV=1	G	Carbohydrate transport and metabolism	PREDICTED: peroxidase 4 [Vitis vinifera]
c65062.graph_c0	--	--	--	--	--	--	--	Eukaryotic translation initiation factor 5A-2 OS=Medicago sativa (Alfalfa) PE=2 SV=1	--	--	--
c20286.graph_c0	--	--	--	--	[O]	Posttranslational modification, protein turnover, chaperones	heparan sulfate-N-deacetylase	--	O	Posttranslational modification, protein turnover, chaperones	--
c55086.graph_c0	--	--	--	--	[S]	Function unknown	Thioredoxin;; DSBA-like thioredoxin domain	--	S	Function unknown	PREDICTED: uncharacterized protein LOC104604287 [Nelumbo nucifera]
c71937.graph_c0	[KL]	--	Molecular Function: nucleotide binding (GO:0000166);; Molecular Function: nucleic acid binding (GO:0003676);; Molecular Function: ATP-dependent helicase activity (GO:0008026);;	K11136|0|vvi:100265202|regulator of telomere elongation helicase 1 homolog; K11136 regulator of telomere elongation helicase 1 [EC:3.6.4.12] (A)	[L]	Replication, recombination and repair	Helicase C-terminal domain;; DEAD_2;; Helicase C-terminal domain;; DEAD_2	DNA repair helicase UVH6 GN=F15K9.20 OS=Arabidopsis thaliana (Mouse-ear cress) PE=1 SV=1	L	Replication, recombination and repair	PREDICTED: regulator of telomere elongation helicase 1 homolog [Vitis vinifera]
c44643.graph_c1	[TDBLU]	--	Molecular Function: ATP binding (GO:0005524);; Molecular Function: drug binding (GO:0008144);; Biological Process: embryo development ending in seed dormancy (GO:0009793);; Molecular Function: kinase activity (GO:0016301);; Biological Process: phosphorylation (GO:0016310);; Molecular Function: phosphotransferase activity, alcohol group as acceptor (GO:0016773);;	K07203|7.66084e-80|pop:POPTR_0001s29620g|POPTRDRAFT_1069777; TARGET OF RAPAMYCIN family protein; K07203 FKBP12-rapamycin complex-associated protein (A)	[L]	Replication, recombination and repair	--	Serine/threonine-protein kinase TOR GN=TOR OS=Arabidopsis thaliana (Mouse-ear cress) PE=1 SV=1	L	Replication, recombination and repair	hypothetical protein JCGZ_16390 [Jatropha curcas]
c71947.graph_c0	--	--	Cellular Component: chloroplast (GO:0009507);;	--	--	--	Ycf1	Protein TIC 214 {ECO:0000250|UniProtKB:P56785} GN=PSC1261 OS=Panax ginseng (Korean ginseng) PE=3 SV=1	S	Function unknown	ycf1 protein (chloroplast) [Eleutherococcus senticosus]
c77130.graph_c0	--	--	Molecular Function: DNA binding (GO:0003677);; Molecular Function: chromatin binding (GO:0003682);; Molecular Function: sequence-specific DNA binding transcription factor activity (GO:0003700);; Biological Process: regulation of transcription, DNA-templated (GO:0006355);; Biological Process: response to water deprivation (GO:0009414);; Biological Process: response to light stimulus (GO:0009416);;…	K09422|5.93747e-32|tcc:TCM_025795|Myb domain protein 60; K09422 myb proto-oncogene protein, plant (A)	[K]	Transcription	Myb-like DNA-binding domain;; Myb-like DNA-binding domain	Myb-related protein 306 OS=Antirrhinum majus (Garden snapdragon) PE=2 SV=1	K	Transcription	Myb domain protein 60 [Theobroma cacao]
c98250.graph_c0	[RTKL]	--	--	K13420|4.30246e-24|sot:102592377|LRR receptor-like serine/threonine-protein kinase FLS2-like; K13420 LRR receptor-like serine/threonine-protein kinase FLS2 [EC:2.7.11.1] (A)	[T]	Signal transduction mechanisms	Protein tyrosine kinase;; Protein kinase domain	Probable receptor-like protein kinase At3g17420 (Precursor) GN=At3g17420 OS=Arabidopsis thaliana (Mouse-ear cress) PE=1 SV=1	T	Signal transduction mechanisms	unnamed protein product [Coffea canephora]
c125051.graph_c0	--	--	Molecular Function: catalytic activity (GO:0003824);; Molecular Function: transporter activity (GO:0005215);; Biological Process: metabolic process (GO:0008152);; Cellular Component: integral component of membrane (GO:0016021);; Biological Process: transmembrane transport (GO:0055085);;	--	--	--	--	--	R	General function prediction only	conserved hypothetical protein [Pyrenophora tritici-repentis Pt-1C-BFP]
c71796.graph_c0	[S]	Function unknown	Molecular Function: nucleotide binding (GO:0000166);;	--	--	--	Leucine Rich repeats (2 copies);; Leucine rich repeat;; Leucine Rich Repeat;; Arabidopsis broad-spectrum mildew resistance protein RPW8	Probable disease resistance protein At5g66900 GN=At5g66900 OS=Arabidopsis thaliana (Mouse-ear cress) PE=3 SV=1	S	Function unknown	PREDICTED: probable disease resistance protein At5g66900 [Prunus mume]
c74177.graph_c0	--	--	--	--	--	--	--	--	S	Function unknown	conserved hypothetical protein [Pyrenophora tritici-repentis Pt-1C-BFP]
c95740.graph_c0	--	--	--	--	--	--	--	--	S	Function unknown	unnamed protein product [Vitis vinifera]
c43462.graph_c1	[V]	Defense mechanisms	Molecular Function: nucleotide binding (GO:0000166);; Cellular Component: membrane (GO:0016020);; Molecular Function: ATPase activity (GO:0016887);;	--	[Q]	Secondary metabolites biosynthesis, transport and catabolism	--	--	Q	Secondary metabolites biosynthesis, transport and catabolism	putative ABC multidrug transporter [Aureobasidium pullulans EXF-150]
c38874.graph_c0	--	--	--	--	--	--	--	Cysteine-rich receptor-like protein kinase 11 (Precursor) GN=F21P8.80 OS=Arabidopsis thaliana (Mouse-ear cress) PE=2 SV=2	T	Signal transduction mechanisms	hypothetical protein MIMGU_mgv1a021757mg, partial [Erythranthe guttata]
c113179.graph_c0	[E]	Amino acid transport and metabolism	Molecular Function: 5-methyltetrahydropteroyltriglutamate-homocysteine S-methyltransferase activity (GO:0003871);; Cellular Component: cytosol (GO:0005829);; Molecular Function: zinc ion binding (GO:0008270);; Molecular Function: methionine synthase activity (GO:0008705);; Biological Process: methionine biosynthetic process (GO:0009086);; Cellular Component: chloroplast (GO:0009507);;	K00549|5.03205e-43|pvu:PHAVU_006G007600g|hypothetical protein; K00549 5-methyltetrahydropteroyltriglutamate--homocysteine methyltransferase [EC:2.1.1.14] (A)	[E]	Amino acid transport and metabolism	Cobalamin-independent synthase, Catalytic domain	5-methyltetrahydropteroyltriglutamate--homocysteine methyltransferase GN=MET OS=Plectranthus scutellarioides (Coleus) PE=1 SV=2	E	Amino acid transport and metabolism	methionine synthase protein [Miscanthus sinensis]
c10857.graph_c0	--	--	--	--	--	--	--	--	S	Function unknown	hypothetical protein SETTUDRAFT_109049 [Setosphaeria turcica Et28A]
c46929.graph_c1	--	--	Biological Process: transcription, DNA-templated (GO:0006351);;	K09286|1.39642e-63|sly:543714|DREB3; dehydration-responsive element binding protein 3; K09286 EREBP-like factor (A)	--	--	AP2 domain	Ethylene-responsive transcription factor RAP2-4 OS=Arabidopsis thaliana (Mouse-ear cress) PE=1 SV=1	K	Transcription	ERF transcription factor 8 [Nicotiana tabacum]
c97553.graph_c0	[KR]	--	Molecular Function: N-acetyltransferase activity (GO:0008080);;	--	[E]	Amino acid transport and metabolism	--	Probable acetyltransferase NATA1-like GN=At2g39020 OS=Arabidopsis thaliana (Mouse-ear cress) PE=2 SV=1	E	Amino acid transport and metabolism	GCN5-related N-acetyltransferas-like protein [Aureobasidium pullulans EXF-150]
c70477.graph_c0	--	--	--	--	--	--	PHD-finger	--	R	General function prediction only	PREDICTED: uncharacterized protein LOC100247619 isoform X1 [Vitis vinifera]
c62477.graph_c0	--	--	Biological Process: cellular process (GO:0009987);; Biological Process: macromolecule metabolic process (GO:0043170);; Biological Process: primary metabolic process (GO:0044238);; Molecular Function: organic cyclic compound binding (GO:0097159);; Molecular Function: heterocyclic compound binding (GO:1901363);;	--	[R]	General function prediction only	--	Uncharacterized mitochondrial protein AtMg00860 GN=AtMg00860 OS=Arabidopsis thaliana (Mouse-ear cress) PE=4 SV=1	R	General function prediction only	PREDICTED: uncharacterized mitochondrial protein AtMg00860-like, partial [Cucumis sativus]
c70309.graph_c0	[G]	Carbohydrate transport and metabolism	Biological Process: response to stress (GO:0006950);; Cellular Component: chloroplast (GO:0009507);;	--	[G]	Carbohydrate transport and metabolism	Histidine phosphatase superfamily (branch 1)	--	G	Carbohydrate transport and metabolism	PREDICTED: uncharacterized protein LOC100247848 [Vitis vinifera]
c37899.graph_c0	--	--	--	--	--	--	--	Uncharacterized protein At5g23160 GN=At5g23160 OS=Arabidopsis thaliana (Mouse-ear cress) PE=2 SV=1	S	Function unknown	PREDICTED: uncharacterized protein LOC104119109 [Nicotiana tomentosiformis]
c64648.graph_c0	--	--	Biological Process: response to stress (GO:0006950);;	--	[ODR]	--	TPR repeat;; PB1 domain;; Tetratricopeptide repeat;; Tetratricopeptide repeat;; Tetratricopeptide repeat	Serine/threonine-protein phosphatase 5 GN=PP5 OS=Solanum lycopersicum (Tomato) PE=1 SV=1	O	Posttranslational modification, protein turnover, chaperones	PREDICTED: uncharacterized protein LOC105168011 [Sesamum indicum]
c71592.graph_c0	[G]	Carbohydrate transport and metabolism	Molecular Function: fructose-bisphosphate aldolase activity (GO:0004332);; Molecular Function: copper ion binding (GO:0005507);; Cellular Component: cell wall (GO:0005618);; Cellular Component: nucleolus (GO:0005730);; Cellular Component: mitochondrial envelope (GO:0005740);; Cellular Component: cytosol (GO:0005829);; Cellular Component: plasma membrane (GO:0005886);; Biological Process: glycolyt…	K01623|1.51604e-94|cmo:103486577|fructose-bisphosphate aldolase cytoplasmic isozyme; K01623 fructose-bisphosphate aldolase, class I [EC:4.1.2.13] (A)	[G]	Carbohydrate transport and metabolism	Fructose-bisphosphate aldolase class-I	Fructose-bisphosphate aldolase cytoplasmic isozyme OS=Oryza sativa subsp. japonica (Rice) PE=1 SV=2	G	Carbohydrate transport and metabolism	PREDICTED: fructose-bisphosphate aldolase cytoplasmic isozyme isoform X2 [Cucumis melo]
c72202.graph_c0	[Q]	Secondary metabolites biosynthesis, transport and catabolism	Molecular Function: monooxygenase activity (GO:0004497);; Molecular Function: iron ion binding (GO:0005506);; Molecular Function: electron carrier activity (GO:0009055);; Molecular Function: oxidoreductase activity, acting on paired donors, with incorporation or reduction of molecular oxygen (GO:0016705);; Molecular Function: heme binding (GO:0020037);; Biological Process: oxidation-reduction pro…	--	[Q]	Secondary metabolites biosynthesis, transport and catabolism	Cytochrome P450	Cytochrome P450 71A1 GN=CYP71A1 OS=Persea americana (Avocado) PE=1 SV=2	Q	Secondary metabolites biosynthesis, transport and catabolism	cytochrome P450 [Panax notoginseng]
c76688.graph_c0	[R]	General function prediction only	Molecular Function: GTP binding (GO:0005525);; Cellular Component: intracellular (GO:0005622);; Biological Process: small GTPase mediated signal transduction (GO:0007264);;	K07977|2.89316e-133|vvi:100254624|ADP-ribosylation factor-like; K07977 Arf/Sar family, other (A)	[U]	Intracellular trafficking, secretion, and vesicular transport	ADP-ribosylation factor family;; Signal recognition particle receptor beta subunit;; Ras family;; Gtr1/RagA G protein conserved region;; Miro-like protein	ADP-ribosylation factor 2 GN=OJ1119_H02.17 OS=Oryza sativa subsp. japonica (Rice) PE=2 SV=2	U	Intracellular trafficking, secretion, and vesicular transport	PREDICTED: ADP-ribosylation factor 1-like 2 [Vitis vinifera]
c69393.graph_c0	--	--	--	--	[QR]	--	non-haem dioxygenase in morphine synthesis N-terminal	Naringenin,2-oxoglutarate 3-dioxygenase GN=FHT OS=Dianthus caryophyllus (Carnation) PE=2 SV=1	Q	Secondary metabolites biosynthesis, transport and catabolism	1-aminocyclopropane-1-carboxylate oxidase, putative [Ricinus communis]
c123830.graph_c0	[O]	Posttranslational modification, protein turnover, chaperones	--	K14050|1.35784e-06|csl:COCSUDRAFT_39108|protein prenylyltransferase; K14050 geranylgeranyl transferase type-2 subunit alpha [EC:2.5.1.60] (A)	[O]	Posttranslational modification, protein turnover, chaperones	Protein prenyltransferase alpha subunit repeat;; Rab geranylgeranyl transferase alpha-subunit, insert domain	--	O	Posttranslational modification, protein turnover, chaperones	hypothetical protein MVEG_03449 [Mortierella verticillata NRRL 6337]
c84618.graph_c0	[V]	Defense mechanisms	Molecular Function: ATP binding (GO:0005524);; Biological Process: ATP catabolic process (GO:0006200);; Cellular Component: membrane (GO:0016020);; Molecular Function: ATPase activity (GO:0016887);;	--	[Q]	Secondary metabolites biosynthesis, transport and catabolism	ABC-2 type transporter	Pleiotropic drug resistance protein 1 GN=PDR1 OS=Nicotiana tabacum (Common tobacco) PE=2 SV=1	Q	Secondary metabolites biosynthesis, transport and catabolism	pleiotropic drug resistance transporter 3 [Panax ginseng]
c87482.graph_c0	[OC]	--	--	K09580|3.22938e-98|ppp:PHYPADRAFT_154382|hypothetical protein; K09580 protein disulfide-isomerase A1 [EC:5.3.4.1] (A)	[O]	Posttranslational modification, protein turnover, chaperones	Thioredoxin;; Thioredoxin-like domain;; Thioredoxin-like domain;; Thioredoxin-like;; Thioredoxin-like;; AhpC/TSA family;; ERp29, N-terminal domain;; Calsequestrin;; Redoxin	Protein disulfide isomerase-like 1-4 (Precursor) GN=MUP24.6 OS=Arabidopsis thaliana (Mouse-ear cress) PE=1 SV=1	O	Posttranslational modification, protein turnover, chaperones	hypothetical protein GUITHDRAFT_85427 [Guillardia theta CCMP2712]
c125816.graph_c0	--	--	Molecular Function: L-aminoadipate-semialdehyde dehydrogenase activity (GO:0004043);; Biological Process: oxidation-reduction process (GO:0055114);;	--	--	--	short chain dehydrogenase;; KR domain	--	Q	Secondary metabolites biosynthesis, transport and catabolism	acetyl-CoA synthetase-like protein [Aureobasidium pullulans EXF-150]
c61808.graph_c0	--	--	Cellular Component: extracellular region (GO:0005576);; Biological Process: calcium ion transport (GO:0006816);; Biological Process: microtubule nucleation (GO:0007020);; Biological Process: Golgi organization (GO:0007030);; Cellular Component: plant-type cell wall (GO:0009505);; Biological Process: response to salt stress (GO:0009651);; Biological Process: unidimensional cell growth (GO:0009826)…	--	--	--	Rare lipoprotein A (RlpA)-like double-psi beta-barrel	Expansin-A6 (Precursor) GN=T9I4.3 OS=Arabidopsis thaliana (Mouse-ear cress) PE=2 SV=2	R	General function prediction only	PREDICTED: expansin-A6-like [Pyrus x bretschneideri]
c48631.graph_c0	[GEPR]	--	Cellular Component: integral component of plasma membrane (GO:0005887);; Molecular Function: sucrose transmembrane transporter activity (GO:0008515);; Biological Process: sucrose transport (GO:0015770);; Biological Process: transmembrane transport (GO:0055085);;	K15378|0|cam:101495868|sucrose transport protein-like; K15378 solute carrier family 45, member 1/2/4 (A)	[G]	Carbohydrate transport and metabolism	MFS/sugar transport protein	Sucrose transport protein OS=Spinacia oleracea (Spinach) PE=2 SV=1	G	Carbohydrate transport and metabolism	sucrose transporter SUT2A [Apium graveolens]
c41391.graph_c1	--	--	Cellular Component: plasma membrane (GO:0005886);; Molecular Function: hedgehog receptor activity (GO:0008158);; Cellular Component: plasmodesma (GO:0009506);; Cellular Component: integral component of membrane (GO:0016021);; Biological Process: cholesterol transport (GO:0030301);;	K12385|0|sly:101260723|Niemann-Pick C1 protein; K12385 Niemann-Pick C1 protein (A)	[I]	Lipid transport and metabolism	Patched family;; Sterol-sensing domain of SREBP cleavage-activation	--	I	Lipid transport and metabolism	hypothetical protein CISIN_1g000762mg [Citrus sinensis]
c111564.graph_c0	--	--	--	--	[M]	Cell wall/membrane/envelope biogenesis	--	--	S	Function unknown	--
c109885.graph_c0	[C]	Energy production and conversion	Cellular Component: peroxisome (GO:0005777);; Biological Process: ethanol oxidation (GO:0006069);; Biological Process: cell death (GO:0008219);; Molecular Function: zinc ion binding (GO:0008270);; Biological Process: heat acclimation (GO:0010286);; Biological Process: formaldehyde metabolic process (GO:0046292);; Biological Process: seed development (GO:0048316);; Molecular Function: S-(hydroxyme…	K00121|8.44892e-31|pop:POPTR_0002s25620g|POPTRDRAFT_645542; hypothetical protein; K00121 S-(hydroxymethyl)glutathione dehydrogenase / alcohol dehydrogenase [EC:1.1.1.284 1.1.1.1] (A)	[Q]	Secondary metabolites biosynthesis, transport and catabolism	Zinc-binding dehydrogenase	Alcohol dehydrogenase class-3 GN=MRH10.4 OS=Arabidopsis thaliana (Mouse-ear cress) PE=1 SV=2	Q	Secondary metabolites biosynthesis, transport and catabolism	alcohol dehydrogenase class III [Lactuca sativa]
c32808.graph_c0	[O]	Posttranslational modification, protein turnover, chaperones	Molecular Function: antioxidant activity (GO:0016209);; Molecular Function: peroxiredoxin activity (GO:0051920);; Biological Process: oxidation-reduction process (GO:0055114);;	K03386|8.79842e-88|cre:CHLREDRAFT_155464|PRX2; 2-cys peroxiredoxin (EC:1.11.1.-); K03386 peroxiredoxin (alkyl hydroperoxide reductase subunit C) [EC:1.11.1.15] (A)	[O]	Posttranslational modification, protein turnover, chaperones	AhpC/TSA family;; Redoxin;; C-terminal domain of 1-Cys peroxiredoxin	2-Cys peroxiredoxin BAS1, chloroplastic (Precursor) GN=BAS1 OS=Spinacia oleracea (Spinach) PE=2 SV=1	O	Posttranslational modification, protein turnover, chaperones	peroxiredoxin [Mucor circinelloides f. circinelloides 1006PhL]
c78585.graph_c0	[E]	Amino acid transport and metabolism	Molecular Function: metalloendopeptidase activity (GO:0004222);; Biological Process: proteolysis (GO:0006508);; Molecular Function: metal ion binding (GO:0046872);;	K01414|6.7553e-56|vvi:100257087|probable cytosolic oligopeptidase A; K01414 oligopeptidase A [EC:3.4.24.70] (A)	[O]	Posttranslational modification, protein turnover, chaperones	Peptidase family M3	Organellar oligopeptidase A, chloroplastic/mitochondrial (Precursor) GN=K21L13.14 OS=Arabidopsis thaliana (Mouse-ear cress) PE=1 SV=1	O	Posttranslational modification, protein turnover, chaperones	PREDICTED: probable cytosolic oligopeptidase A [Vitis vinifera]
c34004.graph_c0	--	--	Molecular Function: succinate dehydrogenase activity (GO:0000104);; Cellular Component: mitochondrion (GO:0005739);; Biological Process: tricarboxylic acid cycle (GO:0006099);; Cellular Component: succinate dehydrogenase complex (GO:0045281);;	--	--	--	--	--	--	--	hypothetical protein L484_025836 [Morus notabilis]
c48223.graph_c0	--	--	--	--	--	--	--	--	T	Signal transduction mechanisms	--
c61763.graph_c1	[O]	Posttranslational modification, protein turnover, chaperones	Molecular Function: ATP binding (GO:0005524);; Cellular Component: cell wall (GO:0005618);; Cellular Component: nuclear envelope (GO:0005635);; Cellular Component: nucleolus (GO:0005730);; Cellular Component: spindle (GO:0005819);; Cellular Component: plasma membrane (GO:0005886);; Molecular Function: microtubule-severing ATPase activity (GO:0008568);; Cellular Component: phragmoplast (GO:0009524…	K13525|1.38301e-125|zma:100274218|pco097024a; LOC100274218; K13525 transitional endoplasmic reticulum ATPase (A)	[O]	Posttranslational modification, protein turnover, chaperones	ATPase family associated with various cellular activities (AAA)	Cell division cycle protein 48 homolog GN=CDC48 OS=Glycine max (Soybean) PE=1 SV=1	O	Posttranslational modification, protein turnover, chaperones	hypothetical protein CISIN_1g0034992mg, partial [Citrus sinensis]
c118948.graph_c0	--	--	--	--	--	--	--	--	Z	Cytoskeleton	--
c91207.graph_c0	[I]	Lipid transport and metabolism	Molecular Function: acetate-CoA ligase activity (GO:0003987);; Molecular Function: AMP binding (GO:0016208);; Biological Process: acetyl-CoA biosynthetic process from acetate (GO:0019427);;	K01895|3.21454e-67|cvr:CHLNCDRAFT_32259|hypothetical protein; K01895 acetyl-CoA synthetase [EC:6.2.1.1] (A)	[I]	Lipid transport and metabolism	AMP-binding enzyme;; AMP-binding enzyme C-terminal domain	Acetyl-coenzyme A synthetase, chloroplastic/glyoxysomal (Precursor) GN=ACS OS=Arabidopsis thaliana (Mouse-ear cress) PE=1 SV=1	I	Lipid transport and metabolism	hypothetical protein CHLNCDRAFT_32259 [Chlorella variabilis]
c72814.graph_c0	--	--	--	--	--	--	--	--	S	Function unknown	hypothetical protein MIMGU_mgv1a009773mg [Erythranthe guttata]
c118418.graph_c0	--	--	--	--	--	--	--	--	S	Function unknown	--
c34196.graph_c0	--	--	--	K15170|4.90887e-06|vvi:100258667|mediator of RNA polymerase II transcription subunit 27; K15170 mediator of RNA polymerase II transcription subunit 27 (A)	--	--	Mediator complex subunit 27	--	K	Transcription	hypothetical protein SPRG_01382 [Saprolegnia parasitica CBS 223.65]
c105065.graph_c0	--	--	--	--	--	--	--	--	--	--	hypothetical protein M438DRAFT_355825 [Aureobasidium pullulans EXF-150]
c43033.graph_c0	[S]	Function unknown	--	K10732|1.04518e-99|sot:102581524|probable DNA replication complex GINS protein PSF1-like; K10732 GINS complex subunit 1 (A)	[L]	Replication, recombination and repair	GINS complex protein	--	L	Replication, recombination and repair	unnamed protein product [Coffea canephora]
c96643.graph_c0	--	--	--	--	--	--	Protein of unknown function (DUF3339)	--	S	Function unknown	hypothetical protein CICLE_v10033318mg [Citrus clementina]
c98361.graph_c0	--	--	--	--	[R]	General function prediction only	--	--	R	General function prediction only	TPR repeat containing protein [Rhodosporidium toruloides NP11]
c112846.graph_c0	--	--	Cellular Component: nuclear euchromatin (GO:0005719);; Cellular Component: nucleolus (GO:0005730);; Cellular Component: cytoplasm (GO:0005737);; Biological Process: DNA methylation (GO:0006306);; Biological Process: chromatin silencing (GO:0006342);; Biological Process: defense response to bacterium, incompatible interaction (GO:0009816);; Biological Process: negative regulation of transposition …	K11593|9.52872e-52|obr:102717610|protein argonaute 4B-like; K11593 eukaryotic translation initiation factor 2C (A)	[J]	Translation, ribosomal structure and biogenesis	Piwi domain	Protein argonaute 4B GN=OsJ_13701 OS=Oryza sativa subsp. japonica (Rice) PE=2 SV=1	J	Translation, ribosomal structure and biogenesis	argonaute 4, partial [Triticum aestivum]
c29098.graph_c0	[D]	Cell cycle control, cell division, chromosome partitioning	Biological Process: cytokinesis by cell plate formation (GO:0000911);; Molecular Function: DNA binding (GO:0003677);; Cellular Component: chromosome (GO:0005694);; Biological Process: chromatin organization (GO:0006325);; Biological Process: RNA processing (GO:0006396);; Biological Process: fatty acid beta-oxidation (GO:0006635);; Biological Process: mitotic nuclear division (GO:0007067);; Biolog…	K06671|0|vvi:100242474|sister-chromatid cohesion protein 3; K06671 cohesin complex subunit SA-1/2 (A)	[D]	Cell cycle control, cell division, chromosome partitioning	STAG domain	Sister-chromatid cohesion protein 3 GN=SCC3 OS=Arabidopsis thaliana (Mouse-ear cress) PE=1 SV=2	D	Cell cycle control, cell division, chromosome partitioning	PREDICTED: sister-chromatid cohesion protein 3 isoform X2 [Vitis vinifera]
c111885.graph_c0	--	--	--	--	[E]	Amino acid transport and metabolism	CUB domain	--	E	Amino acid transport and metabolism	--
c105680.graph_c0	--	--	--	--	[TV]	--	Etoposide-induced protein 2.4 (EI24)	--	V	Defense mechanisms	--
c76679.graph_c0	--	--	--	--	--	--	Helix-loop-helix DNA-binding domain	Transcription factor bHLH115 GN=F23H24.8 OS=Arabidopsis thaliana (Mouse-ear cress) PE=2 SV=1	K	Transcription	hypothetical protein PRUPE_ppa010730mg [Prunus persica]
c92005.graph_c0	[O]	Posttranslational modification, protein turnover, chaperones	--	K04078|7.93382e-26|ccp:CHC_T00009161001|Heat Shock Protein 10, HSP10; K04078 chaperonin GroES (A)	[O]	Posttranslational modification, protein turnover, chaperones	Chaperonin 10 Kd subunit	10 kDa chaperonin GN=CPN10 OS=Arabidopsis thaliana (Mouse-ear cress) PE=3 SV=1	O	Posttranslational modification, protein turnover, chaperones	Heat Shock Protein 10, HSP10 [Chondrus crispus]
c123649.graph_c0	[V]	Defense mechanisms	Molecular Function: ATP binding (GO:0005524);; Biological Process: ATP catabolic process (GO:0006200);; Biological Process: transport (GO:0006810);; Cellular Component: integral component of membrane (GO:0016021);; Molecular Function: ATPase activity, coupled to transmembrane movement of substances (GO:0042626);;	--	[Q]	Secondary metabolites biosynthesis, transport and catabolism	--	Putative pleiotropic drug resistance protein 7 OS=Oryza sativa subsp. japonica (Rice) PE=3 SV=1	Q	Secondary metabolites biosynthesis, transport and catabolism	putative ABC multidrug transporter [Aureobasidium pullulans EXF-150]
c102032.graph_c0	--	--	--	--	[B]	Chromatin structure and dynamics	Groucho/TLE N-terminal Q-rich domain	--	K	Transcription	--
c72467.graph_c0	[CI]	--	Cellular Component: membrane (GO:0016020);; Molecular Function: heme binding (GO:0020037);; Cellular Component: intracellular membrane-bounded organelle (GO:0043231);;	--	[C]	Energy production and conversion	Cytochrome b5-like Heme/Steroid binding domain	Cytochrome b5 isoform A {ECO:0000303|PubMed:19054355} OS=Arabidopsis thaliana (Mouse-ear cress) PE=1 SV=1	C	Energy production and conversion	hypothetical protein LRAMOSA09336 [Absidia idahoensis var. thermophila]
c67881.graph_c0	[GC]	--	Molecular Function: transferase activity, transferring glycosyl groups (GO:0016757);;	K13691|0|sot:102589085|UDP-glycosyltransferase 74E2-like; K13691 pathogen-inducible salicylic acid glucosyltransferase [EC:2.4.1.-] (A)	[GC]	--	UDP-glucoronosyl and UDP-glucosyl transferase	UDP-glycosyltransferase 74E2 GN=UGT74E2 OS=Arabidopsis thaliana (Mouse-ear cress) PE=1 SV=1	S	Function unknown	UGT8 [Panax ginseng]
c50204.graph_c0	--	--	Molecular Function: binding (GO:0005488);;	K10406|2.36338e-13|rcu:RCOM_1158670|kinesin heavy chain, putative; K10406 kinesin family member C2/C3 (A)	[Z]	Cytoskeleton	--	--	Z	Cytoskeleton	PREDICTED: kinesin KP1-like, partial [Nelumbo nucifera]
c120821.graph_c0	--	--	--	--	--	--	--	--	--	--	PREDICTED: uncharacterized protein LOC104594183 [Nelumbo nucifera]
c110649.graph_c0	--	--	--	--	[O]	Posttranslational modification, protein turnover, chaperones	--	--	O	Posttranslational modification, protein turnover, chaperones	--
c109622.graph_c0	--	--	Biological Process: microtubule nucleation (GO:0007020);; Cellular Component: plant-type cell wall (GO:0009505);; Cellular Component: plasmodesma (GO:0009506);;	--	--	--	--	Protein EXORDIUM-like 3 (Precursor) GN=EXL3 OS=Arabidopsis thaliana (Mouse-ear cress) PE=2 SV=1	R	General function prediction only	hypothetical protein PRUPE_ppa008023mg [Prunus persica]
c8592.graph_c0	--	--	--	K05012|1.89834e-10|ccp:CHC_T00001610001|hypothetical protein; K05012 chloride channel 3/4/5 (A)	[P]	Inorganic ion transport and metabolism	--	--	P	Inorganic ion transport and metabolism	hypothetical protein GLOINDRAFT_78133 [Rhizophagus irregularis DAOM 181602]
c107873.graph_c0	--	--	--	--	--	--	--	--	--	--	subtilase [Aureobasidium pullulans EXF-150]
c80057.graph_c0	--	--	Molecular Function: nucleic acid binding (GO:0003676);;	K11593|5.44574e-39|zma:100384364|gpm721; LOC100384364; K11593 eukaryotic translation initiation factor 2C (A)	[J]	Translation, ribosomal structure and biogenesis	Piwi domain	Protein argonaute PNH1 GN=P0417D05.31 OS=Oryza sativa subsp. japonica (Rice) PE=2 SV=1	J	Translation, ribosomal structure and biogenesis	hypothetical protein CISIN_1g0014661mg, partial [Citrus sinensis]
c41890.graph_c1	--	--	--	--	[Z]	Cytoskeleton	Filamin/ABP280 repeat	--	Z	Cytoskeleton	putative filamin like protein, partial [Olea europaea]
c96353.graph_c0	--	--	--	--	--	--	--	--	R	General function prediction only	hypothetical protein DOTSEDRAFT_74075 [Dothistroma septosporum NZE10]
c110995.graph_c0	[J]	Translation, ribosomal structure and biogenesis	Molecular Function: RNA binding (GO:0003723);; Cellular Component: mitochondrion (GO:0005739);; Cellular Component: ribosome (GO:0005840);; Cellular Component: plastid (GO:0009536);; Biological Process: gene expression (GO:0010467);; Biological Process: cellular macromolecule biosynthetic process (GO:0034645);; Biological Process: primary metabolic process (GO:0044238);;	K02954|6.41781e-14|sot:102582768|ribosomal protein S14, mitochondrial-like; K02954 small subunit ribosomal protein S14 (A)	[J]	Translation, ribosomal structure and biogenesis	Ribosomal protein S14p/S29e	Ribosomal protein S14, mitochondrial GN=RPS14 OS=Marchantia polymorpha (Liverwort) PE=3 SV=2	J	Translation, ribosomal structure and biogenesis	ribosomal protein S14 [Chlorokybus atmophyticus]
c29619.graph_c0	--	--	--	--	--	--	Domain of unknown function (DUF4228)	--	S	Function unknown	hypothetical protein POPTR_0006s10630g [Populus trichocarpa]
c62997.graph_c0	--	--	--	--	--	--	CCT motif	Zinc finger protein CONSTANS-LIKE 3 GN=COL3 OS=Arabidopsis thaliana (Mouse-ear cress) PE=1 SV=1	S	Function unknown	PREDICTED: zinc finger protein CONSTANS-LIKE 1 [Sesamum indicum]
c109497.graph_c0	[C]	Energy production and conversion	Molecular Function: retinal dehydrogenase activity (GO:0001758);; Biological Process: oxidation-reduction process (GO:0055114);;	K12355|3.51201e-36|mus:103986978|aldehyde dehydrogenase family 2 member C4-like; K12355 coniferyl-aldehyde dehydrogenase [EC:1.2.1.68] (A)	[C]	Energy production and conversion	Aldehyde dehydrogenase family	Aldehyde dehydrogenase family 2 member C4 GN=MOB24.3 OS=Arabidopsis thaliana (Mouse-ear cress) PE=1 SV=2	C	Energy production and conversion	PREDICTED: aldehyde dehydrogenase family 2 member C4, partial [Camelina sativa]
c29902.graph_c0	--	--	Biological Process: cellular process (GO:0009987);; Biological Process: developmental process (GO:0032502);; Biological Process: single-organism process (GO:0044699);;	--	--	--	WRKY DNA -binding domain	WRKY transcription factor 44 GN=F3G5.5 OS=Arabidopsis thaliana (Mouse-ear cress) PE=1 SV=2	K	Transcription	WRKY3 [Panax quinquefolius]
c109072.graph_c0	[V]	Defense mechanisms	Molecular Function: ATP binding (GO:0005524);; Biological Process: ATP catabolic process (GO:0006200);; Biological Process: transport (GO:0006810);; Cellular Component: integral component of membrane (GO:0016021);; Molecular Function: ATPase activity, coupled to transmembrane movement of substances (GO:0042626);;	--	[Q]	Secondary metabolites biosynthesis, transport and catabolism	--	Pleiotropic drug resistance protein 3 GN=PDR3 OS=Nicotiana tabacum (Common tobacco) PE=2 SV=1	Q	Secondary metabolites biosynthesis, transport and catabolism	hypothetical protein COCCADRAFT_90110 [Bipolaris zeicola 26-R-13]
c49599.graph_c0	--	--	--	--	[C]	Energy production and conversion	Mitochondrial F1F0-ATP synthase, subunit f	--	C	Energy production and conversion	--
c63325.graph_c0	--	--	--	--	--	--	Retrotransposon gag protein	--	R	General function prediction only	hypothetical protein VITISV_043198 [Vitis vinifera]
c57212.graph_c0	--	--	--	--	--	--	--	--	R	General function prediction only	hypothetical protein JCGZ_03226 [Jatropha curcas]
c27504.graph_c1	--	--	--	K15191|4.99424e-21|vvi:100259405|la-related protein 6B; K15191 La-related protein 7 (A)	[R]	General function prediction only	La domain;; Ataxin-2 C-terminal region	La-related protein 6B GN=F6E13.10 OS=Arabidopsis thaliana (Mouse-ear cress) PE=2 SV=2	R	General function prediction only	PREDICTED: LOW QUALITY PROTEIN: la-related protein 6B [Vitis vinifera]
c74906.graph_c0	[J]	Translation, ribosomal structure and biogenesis	Cellular Component: plastid large ribosomal subunit (GO:0000311);; Molecular Function: structural constituent of ribosome (GO:0003735);; Biological Process: DNA-templated transcription, elongation (GO:0006354);; Biological Process: translation (GO:0006412);; Cellular Component: chloroplast stroma (GO:0009570);; Cellular Component: chloroplast envelope (GO:0009941);;	K02876|4.86451e-105|sly:101255295|50S ribosomal protein L15, chloroplastic; K02876 large subunit ribosomal protein L15 (A)	[J]	Translation, ribosomal structure and biogenesis	Ribosomal protein L18e/L15	50S ribosomal protein L15, chloroplastic (Precursor) OS=Arabidopsis thaliana (Mouse-ear cress) PE=2 SV=2	J	Translation, ribosomal structure and biogenesis	PREDICTED: 50S ribosomal protein L15, chloroplastic [Solanum lycopersicum]
c73136.graph_c0	[OD]	--	Molecular Function: protein binding (GO:0005515);; Cellular Component: nucleus (GO:0005634);; Molecular Function: zinc ion binding (GO:0008270);; Biological Process: response to auxin (GO:0009733);; Biological Process: photorespiration (GO:0009853);; Biological Process: protein ubiquitination (GO:0016567);; Biological Process: protein sumoylation (GO:0016925);; Cellular Component: SCF ubiquitin l…	K03868|4.80149e-44|mus:103981809|RING-box protein 1a; K03868 RING-box protein 1 (A)	[O]	Posttranslational modification, protein turnover, chaperones	RING-H2 zinc finger;; Anaphase-promoting complex subunit 11 RING-H2 finger;; Ring finger domain	RING-box protein 1a GN=F7C8.160 OS=Arabidopsis thaliana (Mouse-ear cress) PE=1 SV=1	O	Posttranslational modification, protein turnover, chaperones	PREDICTED: uncharacterized protein LOC100526919 isoform X1 [Glycine max]
c72987.graph_c0	[L]	Replication, recombination and repair	Molecular Function: RNA binding (GO:0003723);; Molecular Function: RNA-directed DNA polymerase activity (GO:0003964);; Molecular Function: aspartic-type endopeptidase activity (GO:0004190);; Cellular Component: nucleus (GO:0005634);; Biological Process: RNA-dependent DNA replication (GO:0006278);; Biological Process: proteolysis (GO:0006508);; Biological Process: DNA integration (GO:0015074);;	--	[R]	General function prediction only	Retroviral aspartyl protease;; Aspartyl protease	RNA-directed DNA polymerase homolog OS=Oenothera berteroana (Bertero&apos;s evening primrose) PE=4 SV=1	R	General function prediction only	gypsy/Ty-3 retroelement polyprotein; 69905-74404 [Arabidopsis thaliana]
c104347.graph_c0	--	--	Molecular Function: sugar:proton symporter activity (GO:0005351);; Molecular Function: ATP binding (GO:0005524);; Cellular Component: mitochondrion (GO:0005739);; Biological Process: starch catabolic process (GO:0005983);; Biological Process: circadian rhythm (GO:0007623);; Biological Process: phosphoenolpyruvate-dependent sugar phosphotransferase system (GO:0009401);; Cellular Component: chlorop…	K08244|6.56057e-40|bdi:100827121|alpha-glucan water dikinase, chloroplastic-like; K08244 alpha-glucan, water dikinase [EC:2.7.9.4] (A)	--	--	--	Alpha-glucan water dikinase, chloroplastic (Precursor) GN=R1 OS=Citrus reticulata (Tangerine) PE=2 SV=1	R	General function prediction only	PREDICTED: alpha-glucan water dikinase, chloroplastic-like isoform X2 [Brachypodium distachyon]
c35902.graph_c0	--	--	--	--	--	--	Leucine Rich repeats (2 copies);; Leucine Rich Repeat;; Leucine rich repeat;; Leucine Rich repeat;; Leucine rich repeat	Polygalacturonase inhibitor (Precursor) GN=PGIP OS=Pyrus communis (Pear) PE=1 SV=1	R	General function prediction only	polygalacturonase inhibitor [Actinidia deliciosa]
c64884.graph_c0	--	--	Molecular Function: hydrolase activity (GO:0016787);;	K11855|0|sly:101243726|ubiquitin carboxyl-terminal hydrolase 25; K11855 ubiquitin carboxyl-terminal hydrolase 36/42 [EC:3.4.19.12] (A)	[O]	Posttranslational modification, protein turnover, chaperones	Ubiquitin carboxyl-terminal hydrolase;; Ubiquitin carboxyl-terminal hydrolase	Ubiquitin carboxyl-terminal hydrolase 25 GN=UBP25 OS=Arabidopsis thaliana (Mouse-ear cress) PE=2 SV=1	O	Posttranslational modification, protein turnover, chaperones	PREDICTED: ubiquitin carboxyl-terminal hydrolase 25 [Nicotiana tomentosiformis]
c124291.graph_c0	--	--	--	--	[P]	Inorganic ion transport and metabolism	ZIP Zinc transporter	--	P	Inorganic ion transport and metabolism	--
c65212.graph_c0	--	--	--	--	--	--	Domain of unknown function (DUF3475);; Protein of unknown function (DUF668)	--	S	Function unknown	PREDICTED: uncharacterized protein LOC103327188 [Prunus mume]
c2653.graph_c0	[O]	Posttranslational modification, protein turnover, chaperones	Biological Process: cellular metabolic process (GO:0044237);;	--	[K]	Transcription	Maf1 regulator	--	O	Posttranslational modification, protein turnover, chaperones	Maf1-domain-containing protein [Aureobasidium pullulans EXF-150]
c115390.graph_c0	[C]	Energy production and conversion	Molecular Function: oxidoreductase activity (GO:0016491);; Biological Process: oxidation-reduction process (GO:0055114);;	K03943|1.07676e-28|pop:POPTR_0005s23950g|POPTRDRAFT_831609; NADH-ubiquinone oxidoreductase 24 kDa subunit family protein; K03943 NADH dehydrogenase (ubiquinone) flavoprotein 2 [EC:1.6.5.3 1.6.99.3] (A)	[C]	Energy production and conversion	Thioredoxin-like [2Fe-2S] ferredoxin	NADH dehydrogenase [ubiquinone] flavoprotein 2, mitochondrial (Precursor) GN=At4g02580 OS=Arabidopsis thaliana (Mouse-ear cress) PE=2 SV=3	C	Energy production and conversion	hypothetical protein M438DRAFT_330751 [Aureobasidium pullulans EXF-150]
c106230.graph_c0	--	--	Molecular Function: ion channel activity (GO:0005216);; Biological Process: ion transport (GO:0006811);; Cellular Component: membrane (GO:0016020);;	--	--	--	Bacteriorhodopsin-like protein	--	S	Function unknown	hypothetical protein AUEXF2481DRAFT_3502 [Aureobasidium subglaciale EXF-2481]
c54581.graph_c0	--	--	Cellular Component: cell part (GO:0044464);;	--	--	--	GDP-fucose protein O-fucosyltransferase	Uncharacterized protein At1g04910 GN=At1g04910 OS=Arabidopsis thaliana (Mouse-ear cress) PE=2 SV=1	S	Function unknown	PREDICTED: uncharacterized protein At1g04910-like isoform X2 [Vitis vinifera]
c74630.graph_c2	--	--	Cellular Component: endoplasmic reticulum (GO:0005783);; Cellular Component: plasma membrane (GO:0005886);; Biological Process: plant-type cell wall biogenesis (GO:0009832);; Cellular Component: integral component of membrane (GO:0016021);; Molecular Function: cellulose synthase (UDP-forming) activity (GO:0016760);; Biological Process: cellulose biosynthetic process (GO:0030244);; Biological Proc…	--	--	--	Cellulose synthase	Cellulose synthase-like protein E1 GN=CSLE1 OS=Arabidopsis thaliana (Mouse-ear cress) PE=2 SV=1	S	Function unknown	Cellulose synthase like E1 [Theobroma cacao]
c36278.graph_c1	--	--	--	--	[U]	Intracellular trafficking, secretion, and vesicular transport	Exocyst complex component SEC3 N-terminal PIP2 binding PH	--	U	Intracellular trafficking, secretion, and vesicular transport	--
c53558.graph_c0	--	--	Cellular Component: nucleolus (GO:0005730);; Biological Process: regulation of transcription, DNA-templated (GO:0006355);; Biological Process: chromatin modification (GO:0016568);; Molecular Function: hydrolase activity (GO:0016787);; Molecular Function: metal ion binding (GO:0046872);;	--	--	--	--	Histone deacetylase HDT1 GN=HDT1 OS=Solanum chacoense (Chaco potato) PE=2 SV=1	B	Chromatin structure and dynamics	PREDICTED: histone deacetylase HDT1-like isoform X1 [Nicotiana sylvestris]
c73309.graph_c1	[Q]	Secondary metabolites biosynthesis, transport and catabolism	Molecular Function: oxidoreductase activity (GO:0016491);; Molecular Function: metal ion binding (GO:0046872);;	--	[QI]	--	Cytochrome P450;; Cytochrome P450	Cytochrome P450 734A1 GN=F18A8.8 OS=Arabidopsis thaliana (Mouse-ear cress) PE=2 SV=1	Q	Secondary metabolites biosynthesis, transport and catabolism	PREDICTED: cytochrome P450 734A1-like [Citrus sinensis]
c118949.graph_c0	--	--	--	--	[I]	Lipid transport and metabolism	Male sterility protein	--	I	Lipid transport and metabolism	predicted protein [Hordeum vulgare subsp. vulgare]
c86123.graph_c0	--	--	--	--	--	--	DSS1/SEM1 family	--	--	--	hypothetical protein M438DRAFT_299680 [Aureobasidium pullulans EXF-150]
c42628.graph_c0	--	--	Biological Process: pentose-phosphate shunt (GO:0006098);; Cellular Component: chloroplast (GO:0009507);; Biological Process: chloroplast organization (GO:0009658);;	--	--	--	Protein of unknown function (DUF3493)	Protein LOW PSII ACCUMULATION 1, chloroplastic (Precursor) GN=LPA1 OS=Arabidopsis thaliana (Mouse-ear cress) PE=1 SV=1	S	Function unknown	PREDICTED: protein LOW PSII ACCUMULATION 1, chloroplastic [Beta vulgaris subsp. vulgaris]
c29445.graph_c1	[L]	Replication, recombination and repair	Molecular Function: RNA binding (GO:0003723);; Molecular Function: ATP binding (GO:0005524);; Molecular Function: ATP-dependent helicase activity (GO:0008026);;	K12818|0|pvu:PHAVU_001G008600g|hypothetical protein; K12818 ATP-dependent RNA helicase DHX8/PRP22 [EC:3.6.4.13] (A)	[A]	RNA processing and modification	Oligonucleotide/oligosaccharide-binding (OB)-fold;; Helicase associated domain (HA2)	Probable pre-mRNA-splicing factor ATP-dependent RNA helicase GN=At3g26560 OS=Arabidopsis thaliana (Mouse-ear cress) PE=1 SV=2	A	RNA processing and modification	hypothetical protein PHAVU_001G008600g [Phaseolus vulgaris]
c27250.graph_c0	--	--	Molecular Function: protein serine/threonine kinase activity (GO:0004674);; Molecular Function: protein tyrosine kinase activity (GO:0004713);; Molecular Function: ATP binding (GO:0005524);; Cellular Component: plasma membrane (GO:0005886);; Biological Process: protein phosphorylation (GO:0006468);; Biological Process: regulation of unidimensional cell growth (GO:0051510);;	--	[T]	Signal transduction mechanisms	Protein tyrosine kinase;; Protein kinase domain	Putative proline-rich receptor-like protein kinase PERK6 GN=PERK6 OS=Arabidopsis thaliana (Mouse-ear cress) PE=2 SV=2	T	Signal transduction mechanisms	putative proline-rich receptor-like protein kinase PERK6 [Arabidopsis thaliana]
c47251.graph_c0	[R]	General function prediction only	Cellular Component: vacuole (GO:0005773);; Cellular Component: plasma membrane (GO:0005886);; Cellular Component: plasmodesma (GO:0009506);; Biological Process: response to auxin (GO:0009733);; Molecular Function: FMN binding (GO:0010181);; Molecular Function: oxidoreductase activity, acting on NAD(P)H, quinone or similar compound as acceptor (GO:0016655);; Biological Process: negative regulation…	K03809|5.51796e-28|rcu:RCOM_0066700|Minor allergen Alt a, putative; K03809 Trp repressor binding protein (A)	[R]	General function prediction only	Flavodoxin	NAD(P)H dehydrogenase (quinone) FQR1 {ECO:0000305} OS=Arabidopsis thaliana (Mouse-ear cress) PE=1 SV=1	R	General function prediction only	Minor allergen Alt a, putative [Ricinus communis]
c25494.graph_c0	--	--	Molecular Function: purine ribonucleoside binding (GO:0032550);; Molecular Function: adenyl ribonucleotide binding (GO:0032559);; Molecular Function: anion binding (GO:0043168);; Biological Process: response to stimulus (GO:0050896);;	--	--	--	--	Probable WRKY transcription factor 19 GN=WRKY19 OS=Arabidopsis thaliana (Mouse-ear cress) PE=2 SV=1	S	Function unknown	hypothetical protein JCGZ_20185 [Jatropha curcas]
c76044.graph_c0	--	--	Biological Process: pentose-phosphate shunt (GO:0006098);; Biological Process: rRNA processing (GO:0006364);; Biological Process: tRNA metabolic process (GO:0006399);; Biological Process: chloroplast organization (GO:0009658);;	--	[R]	General function prediction only	PPR repeat family;; PPR repeat;; Pentatricopeptide repeat domain;; PPR repeat;; Tetratricopeptide repeat;; Tetratricopeptide repeat;; Tetratricopeptide repeat;; Evolutionarily conserved signalling intermediate in Toll pathway	Pentatricopeptide repeat-containing protein At3g59040 GN=At3g59040 OS=Arabidopsis thaliana (Mouse-ear cress) PE=2 SV=2	R	General function prediction only	PREDICTED: pentatricopeptide repeat-containing protein At3g59040-like [Solanum tuberosum]
c82438.graph_c0	--	--	Molecular Function: protein serine/threonine kinase activity (GO:0004674);; Molecular Function: ATP binding (GO:0005524);; Biological Process: protein phosphorylation (GO:0006468);;	K04733|1.45986e-52|sot:102605405|serine/threonine-protein kinase PBS1-like; K04733 interleukin-1 receptor-associated kinase 4 [EC:2.7.11.1] (A)	[T]	Signal transduction mechanisms	--	Serine/threonine-protein kinase CDL1 {ECO:0000305} OS=Arabidopsis thaliana (Mouse-ear cress) PE=1 SV=1	T	Signal transduction mechanisms	PREDICTED: serine/threonine-protein kinase PBS1-like [Nicotiana tomentosiformis]
c70898.graph_c0	[L]	Replication, recombination and repair	Molecular Function: nucleic acid binding (GO:0003676);; Molecular Function: ATP binding (GO:0005524);; Biological Process: DNA recombination (GO:0006310);; Molecular Function: ATP-dependent helicase activity (GO:0008026);;	K10901|0|tcc:TCM_026744|RECQ helicase l1; K10901 bloom syndrome protein [EC:3.6.4.12] (A)	[L]	Replication, recombination and repair	Helicase conserved C-terminal domain;; DEAD/DEAH box helicase	ATP-dependent DNA helicase Q-like 1 GN=F10A16.2 OS=Arabidopsis thaliana (Mouse-ear cress) PE=2 SV=1	L	Replication, recombination and repair	PREDICTED: ATP-dependent DNA helicase Q-like 1 [Populus euphratica]
c29134.graph_c0	[R]	General function prediction only	Cellular Component: cytoplasm (GO:0005737);; Biological Process: de-etiolation (GO:0009704);; Biological Process: response to sucrose (GO:0009744);; Biological Process: flavonoid biosynthetic process (GO:0009813);; Biological Process: response to UV-B (GO:0010224);; Molecular Function: hydrolase activity (GO:0016787);; Biological Process: response to karrikin (GO:0080167);;	--	--	--	--	Probable esterase KAI2 GN=F6G17.120 OS=Arabidopsis thaliana (Mouse-ear cress) PE=1 SV=1	R	General function prediction only	PREDICTED: probable esterase KAI2 [Malus domestica]
c120648.graph_c0	--	--	--	--	--	--	--	--	S	Function unknown	PREDICTED: uncharacterized protein LOC103958888 [Pyrus x bretschneideri]
c74115.graph_c0	[S]	Function unknown	--	--	[D]	Cell cycle control, cell division, chromosome partitioning	Putative death-receptor fusion protein (DUF2428);; HEAT repeat	--	D	Cell cycle control, cell division, chromosome partitioning	PREDICTED: thyroid adenoma-associated protein homolog [Vitis vinifera]
c55472.graph_c0	--	--	Cellular Component: membrane (GO:0016020);;	--	--	--	Hypoxia induced protein conserved region	--	S	Function unknown	hypothetical protein M437DRAFT_60937 [Aureobasidium melanogenum CBS 110374]
c52732.graph_c1	--	--	--	--	--	--	--	--	S	Function unknown	hypothetical protein SNOG_07016 [Phaeosphaeria nodorum SN15]
c84098.graph_c0	--	--	--	--	[S]	Function unknown	Eukaryotic protein of unknown function (DUF872)	--	S	Function unknown	hypothetical protein GLOINDRAFT_336581 [Rhizophagus irregularis DAOM 181602]
c64961.graph_c0	[C]	Energy production and conversion	Molecular Function: succinate-CoA ligase (GDP-forming) activity (GO:0004776);; Molecular Function: copper ion binding (GO:0005507);; Molecular Function: ATP binding (GO:0005524);; Cellular Component: mitochondrion (GO:0005739);; Biological Process: gluconeogenesis (GO:0006094);; Biological Process: glycolytic process (GO:0006096);; Biological Process: ubiquitin-dependent protein catabolic process…	K01900|0|tcc:TCM_003964|ATP citrate lyase (ACL) family protein; K01900 succinyl-CoA synthetase beta subunit [EC:6.2.1.4 6.2.1.5] (A)	[C]	Energy production and conversion	ATP-grasp domain;; CoA-ligase	Succinyl-CoA ligase [ADP-forming] subunit beta, mitochondrial (Precursor) OS=Solanum lycopersicum (Tomato) PE=1 SV=1	C	Energy production and conversion	PREDICTED: succinyl-CoA ligase [ADP-forming] subunit beta, mitochondrial-like [Nelumbo nucifera]
c101747.graph_c0	[G]	Carbohydrate transport and metabolism	Molecular Function: hydrolase activity, hydrolyzing O-glycosyl compounds (GO:0004553);; Cellular Component: cell wall (GO:0005618);; Biological Process: cellular glucan metabolic process (GO:0006073);; Molecular Function: xyloglucan:xyloglucosyl transferase activity (GO:0016762);; Cellular Component: apoplast (GO:0048046);;	K08235|2.78679e-76|mus:103999550|xyloglucan endotransglucosylase/hydrolase protein 9-like; K08235 xyloglucan:xyloglucosyl transferase [EC:2.4.1.207] (A)	--	--	Glycosyl hydrolases family 16	Xyloglucan endotransglucosylase/hydrolase protein 9 (Precursor) GN=F4C21.14 OS=Arabidopsis thaliana (Mouse-ear cress) PE=2 SV=2	R	General function prediction only	PREDICTED: LOW QUALITY PROTEIN: xyloglucan endotransglucosylase/hydrolase protein 9-like [Elaeis guineensis]
c51562.graph_c1	--	--	--	--	[S]	Function unknown	--	--	S	Function unknown	--
c28713.graph_c0	[RTKL]	--	Biological Process: MAPK cascade (GO:0000165);; Biological Process: conjugation (GO:0000746);; Molecular Function: MAP kinase activity (GO:0004707);; Molecular Function: ATP binding (GO:0005524);; Biological Process: protein phosphorylation (GO:0006468);; Biological Process: mitotic nuclear division (GO:0007067);; Biological Process: cell division (GO:0051301);;	K14512|1.08957e-48|tcc:TCM_019832|Mitogen-activated protein kinase 6; K14512 mitogen-activated protein kinase 6 [EC:2.7.11.24] (A)	[T]	Signal transduction mechanisms	Protein kinase domain;; Protein tyrosine kinase	Mitogen-activated protein kinase homolog MMK1 GN=MMK1 OS=Medicago sativa (Alfalfa) PE=1 SV=1	T	Signal transduction mechanisms	Mitogen-activated protein kinase [Medicago truncatula]
c12338.graph_c0	[P]	Inorganic ion transport and metabolism	Molecular Function: catalase activity (GO:0004096);; Molecular Function: heme binding (GO:0020037);; Biological Process: hydrogen peroxide catabolic process (GO:0042744);; Molecular Function: metal ion binding (GO:0046872);; Biological Process: oxidation-reduction process (GO:0055114);;	K03781|2.31685e-49|ppp:PHYPADRAFT_197372|hypothetical protein; K03781 catalase [EC:1.11.1.6] (A)	[P]	Inorganic ion transport and metabolism	Catalase	Catalase isozyme 2 GN=CAT2 OS=Solanum tuberosum (Potato) PE=1 SV=1	P	Inorganic ion transport and metabolism	hypothetical protein L917_01452 [Phytophthora parasitica]
c51553.graph_c0	--	--	Biological Process: transition metal ion transport (GO:0000041);; Biological Process: phosphorelay signal transduction system (GO:0000160);; Cellular Component: nucleus (GO:0005634);; Cellular Component: cytoplasm (GO:0005737);; Biological Process: embryo sac development (GO:0009553);; Molecular Function: histidine phosphotransfer kinase activity (GO:0009927);; Biological Process: regulation of s…	K14490|3.30198e-83|vvi:100251055|HP3; histidine-containing phosphotransfer protein 1; K14490 histidine-containing phosphotransfer peotein (A)	[T]	Signal transduction mechanisms	Hpt domain	Histidine-containing phosphotransfer protein 1 GN=MIL23.8 OS=Arabidopsis thaliana (Mouse-ear cress) PE=1 SV=1	T	Signal transduction mechanisms	unnamed protein product [Coffea canephora]
c71432.graph_c0	--	--	--	--	--	--	Protein of unknown function, DUF547;; Protein of unknown function, DUF547	--	S	Function unknown	hypothetical protein VITISV_023019 [Vitis vinifera]
c5032.graph_c0	--	--	--	--	--	--	--	--	--	--	hypothetical protein M438DRAFT_265230 [Aureobasidium pullulans EXF-150]
c49264.graph_c0	--	--	--	--	--	--	--	--	R	General function prediction only	PREDICTED: uncharacterized protein LOC104221718 [Nicotiana sylvestris]
c114492.graph_c0	--	--	Biological Process: lipid metabolic process (GO:0006629);; Molecular Function: phosphoric diester hydrolase activity (GO:0008081);;	--	--	--	--	--	R	General function prediction only	conserved hypothetical protein [Pyrenophora tritici-repentis Pt-1C-BFP]
c67907.graph_c0	--	--	--	K15707|1.22157e-42|cic:CICLE_v10029827mg|hypothetical protein; K15707 RING finger protein 170 (A)	[O]	Posttranslational modification, protein turnover, chaperones	Zinc finger, C3HC4 type (RING finger)	--	O	Posttranslational modification, protein turnover, chaperones	hypothetical protein EUGRSUZ_I01172 [Eucalyptus grandis]
c56971.graph_c0	[J]	Translation, ribosomal structure and biogenesis	Molecular Function: aminoacyl-tRNA hydrolase activity (GO:0004045);;	K01056|1.5439e-114|sot:102588394|chloroplastic group IIB intron splicing facilitator CRS2, chloroplastic-like; K01056 peptidyl-tRNA hydrolase, PTH1 family [EC:3.1.1.29] (A)	[J]	Translation, ribosomal structure and biogenesis	Peptidyl-tRNA hydrolase	Chloroplastic group IIB intron splicing facilitator CRS2-B, chloroplastic (Precursor) GN=CRS2B OS=Arabidopsis thaliana (Mouse-ear cress) PE=2 SV=1	J	Translation, ribosomal structure and biogenesis	unnamed protein product [Coffea canephora]
c48217.graph_c1	[IQR]	--	Molecular Function: oxidoreductase activity (GO:0016491);; Biological Process: oxidation-reduction process (GO:0055114);;	--	[R]	General function prediction only	Enoyl-(Acyl carrier protein) reductase	Tropinone reductase 2 GN=TR2 OS=Hyoscyamus niger (Black henbane) PE=2 SV=1	Q	Secondary metabolites biosynthesis, transport and catabolism	3-oxoacyl-(acyl-carrier-protein) reductase 2 [Pyrenophora tritici-repentis Pt-1C-BFP]
c54926.graph_c0	[O]	Posttranslational modification, protein turnover, chaperones	Biological Process: protein peptidyl-prolyl isomerization (GO:0000413);; Molecular Function: peptidyl-prolyl cis-trans isomerase activity (GO:0003755);; Biological Process: protein folding (GO:0006457);; Biological Process: protein targeting to vacuole (GO:0006623);; Biological Process: response to heat (GO:0009408);; Cellular Component: plasmodesma (GO:0009506);; Biological Process: response to …	K12737|7.74677e-140|vvi:100267905|peptidyl-prolyl cis-trans isomerase CYP57; K12737 peptidyl-prolyl cis-trans isomerase SDCCAG10 [EC:5.2.1.8] (A)	[O]	Posttranslational modification, protein turnover, chaperones	Cyclophilin type peptidyl-prolyl cis-trans isomerase/CLD	Peptidyl-prolyl cis-trans isomerase CYP57 GN=CYP57 OS=Arabidopsis thaliana (Mouse-ear cress) PE=1 SV=1	O	Posttranslational modification, protein turnover, chaperones	unnamed protein product [Coffea canephora]
c73897.graph_c0	[J]	Translation, ribosomal structure and biogenesis	Molecular Function: translation elongation factor activity (GO:0003746);; Molecular Function: GTPase activity (GO:0003924);; Molecular Function: sulfate adenylyltransferase (ATP) activity (GO:0004781);; Molecular Function: GTP binding (GO:0005525);; Cellular Component: nucleolus (GO:0005730);; Cellular Component: mitochondrion (GO:0005739);; Cellular Component: vacuole (GO:0005773);; Cellular Com…	K03231|3.81268e-101|rcu:RCOM_1018980|elongation factor 1-alpha, putative (EC:2.7.7.4); K03231 elongation factor 1-alpha (A)	[J]	Translation, ribosomal structure and biogenesis	Elongation factor Tu C-terminal domain	Elongation factor 1-alpha GN=EF1 OS=Manihot esculenta (Cassava) PE=3 SV=1	J	Translation, ribosomal structure and biogenesis	elongation factor 1 alpha [Platanus x acerifolia]
c77961.graph_c0	--	--	Cellular Component: mitochondrial inner membrane (GO:0005743);; Biological Process: mitochondrial transport (GO:0006839);; Cellular Component: integral component of membrane (GO:0016021);; Biological Process: transmembrane transport (GO:0055085);;	--	[C]	Energy production and conversion	Mitochondrial carrier protein	S-adenosylmethionine carrier 1, chloroplastic/mitochondrial (Precursor) GN=F23K16.90 OS=Arabidopsis thaliana (Mouse-ear cress) PE=1 SV=1	C	Energy production and conversion	unnamed protein product [Coffea canephora]
c75789.graph_c0	--	--	Cellular Component: membrane (GO:0016020);;	--	[S]	Function unknown	Transmembrane proteins 14C	--	S	Function unknown	PREDICTED: UPF0136 membrane protein At2g26240-like [Nicotiana sylvestris]
c70873.graph_c0	--	--	--	--	--	--	--	--	S	Function unknown	conserved hypothetical protein [Pyrenophora tritici-repentis Pt-1C-BFP]
c82243.graph_c0	--	--	--	--	--	--	Protein of unknown function (DUF3755)	--	R	General function prediction only	hypothetical protein PRUPE_ppa010592mg [Prunus persica]
c88960.graph_c0	--	--	--	--	--	--	--	--	S	Function unknown	hypothetical protein M438DRAFT_342713 [Aureobasidium pullulans EXF-150]
c73948.graph_c0	[E]	Amino acid transport and metabolism	Molecular Function: transporter activity (GO:0005215);; Biological Process: transport (GO:0006810);; Cellular Component: membrane (GO:0016020);;	K14638|0|pop:POPTR_0001s18640g|POPTRDRAFT_751814; hypothetical protein; K14638 solute carrier family 15 (peptide/histidine transporter), member 3/4 (A)	[E]	Amino acid transport and metabolism	POT family;; Major Facilitator Superfamily	Protein NRT1/ PTR FAMILY 1.2 GN=F9I5.4 OS=Arabidopsis thaliana (Mouse-ear cress) PE=1 SV=1	P	Inorganic ion transport and metabolism	PREDICTED: protein NRT1/ PTR FAMILY 1.2 [Vitis vinifera]
c120455.graph_c0	--	--	--	--	--	--	--	--	S	Function unknown	hypothetical protein PTT_19632 [Pyrenophora teres f. teres 0-1]
c113611.graph_c0	--	--	Biological Process: response to oxidative stress (GO:0006979);; Biological Process: salicylic acid biosynthetic process (GO:0009697);; Biological Process: salicylic acid mediated signaling pathway (GO:0009863);; Biological Process: negative regulation of defense response (GO:0031348);; Biological Process: innate immune response (GO:0045087);;	--	[Z]	Cytoskeleton	Regulator of Vps4 activity in the MVB pathway	--	Z	Cytoskeleton	PREDICTED: uncharacterized protein LOC104221270 isoform X2 [Nicotiana sylvestris]
c42244.graph_c0	--	--	--	--	[R]	General function prediction only	Domain of unknown function	--	R	General function prediction only	Ankyrin repeat family protein [Theobroma cacao]
c56764.graph_c0	--	--	Cellular Component: membrane (GO:0016020);; Biological Process: vesicle-mediated transport (GO:0016192);;	K08486|5.60228e-154|rcu:RCOM_1362940|syntaxin, putative; K08486 syntaxin 1B/2/3 (A)	[U]	Intracellular trafficking, secretion, and vesicular transport	SNARE domain;; Syntaxin	Syntaxin-132 GN=SYP132 OS=Arabidopsis thaliana (Mouse-ear cress) PE=1 SV=1	U	Intracellular trafficking, secretion, and vesicular transport	PREDICTED: syntaxin-132-like isoform X2 [Sesamum indicum]
c64594.graph_c0	--	--	--	--	[R]	General function prediction only	YT521-B-like domain	Zinc finger CCCH domain-containing protein 45 OS=Oryza sativa subsp. japonica (Rice) PE=3 SV=1	S	Function unknown	PREDICTED: YTH domain-containing family protein 1-like [Nicotiana tomentosiformis]
c1588.graph_c1	[O]	Posttranslational modification, protein turnover, chaperones	Cellular Component: proteasome complex (GO:0000502);; Molecular Function: ATP binding (GO:0005524);; Cellular Component: cytoplasm (GO:0005737);; Biological Process: proteolysis (GO:0006508);; Molecular Function: peptidase activity (GO:0008233);; Molecular Function: nucleoside-triphosphatase activity (GO:0017111);; Biological Process: protein catabolic process (GO:0030163);;	K03062|3.16898e-23|ccp:CHC_T00008263001|26S proteasome ATP-dependent regulatory subunit; K03062 26S proteasome regulatory subunit T2 (A)	[O]	Posttranslational modification, protein turnover, chaperones	--	26S proteasome regulatory subunit 4 homolog B GN=RPT2B OS=Arabidopsis thaliana (Mouse-ear cress) PE=1 SV=1	O	Posttranslational modification, protein turnover, chaperones	26S protease regulatory subunit 4 [Exophiala aquamarina CBS 119918]
c69304.graph_c1	--	--	--	--	[R]	General function prediction only	PPR repeat family;; PPR repeat;; Pentatricopeptide repeat domain;; PPR repeat;; DYW family of nucleic acid deaminases;; Tetratricopeptide repeat	Pentatricopeptide repeat-containing protein At1g08070 GN=PCMP-H12 OS=Arabidopsis thaliana (Mouse-ear cress) PE=2 SV=1	R	General function prediction only	PREDICTED: pentatricopeptide repeat-containing protein At3g62890-like [Nicotiana sylvestris]
c23258.graph_c0	--	--	--	--	--	--	Haemolymph juvenile hormone binding protein (JHBP)	--	--	--	--
c60534.graph_c0	--	--	Molecular Function: DNA binding (GO:0003677);; Biological Process: regulation of transcription, DNA-templated (GO:0006355);;	--	[K]	Transcription	GATA zinc finger	GATA transcription factor 8 GN=GATA8 OS=Arabidopsis thaliana (Mouse-ear cress) PE=2 SV=1	K	Transcription	GATA transcription factor 8 [Glycine soja]
c116098.graph_c0	--	--	--	K03255|7.67583e-06|pda:103715898|clustered mitochondria protein; K03255 protein TIF31 (A)	--	--	--	--	--	--	PREDICTED: clustered mitochondria protein homolog [Elaeis guineensis]
c113358.graph_c0	--	--	--	--	--	--	Menin	--	K	Transcription	--
c51186.graph_c0	[T]	Signal transduction mechanisms	--	--	[T]	Signal transduction mechanisms	BolA-like protein	--	K	Transcription	hypothetical protein H257_02810 [Aphanomyces astaci]
c120225.graph_c0	--	--	--	--	--	--	Putative gypsy type transposon	--	--	--	Wall-associated receptor kinase 3 [Aegilops tauschii]
c126270.graph_c0	--	--	--	--	--	--	--	--	T	Signal transduction mechanisms	PREDICTED: uncharacterized protein LOC103951929 [Pyrus x bretschneideri]
c124529.graph_c0	--	--	--	--	--	--	--	--	--	--	hypothetical protein AUEXF2481DRAFT_5866 [Aureobasidium subglaciale EXF-2481]
c126380.graph_c0	--	--	--	--	--	--	--	--	R	General function prediction only	PREDICTED: uncharacterized protein LOC105057707, partial [Elaeis guineensis]
c39397.graph_c0	--	--	Molecular Function: binding (GO:0005488);; Molecular Function: hydrolase activity, acting on glycosyl bonds (GO:0016798);; Biological Process: primary metabolic process (GO:0044238);; Biological Process: organic substance metabolic process (GO:0071704);;	--	[R]	General function prediction only	Reverse transcriptase (RNA-dependent DNA polymerase);; Reverse transcriptase (RNA-dependent DNA polymerase)	Endonuclease OS=Nicotiana tabacum (Common tobacco) PE=2 SV=1	R	General function prediction only	hypothetical protein VITISV_020342 [Vitis vinifera]
c71009.graph_c0	[J]	Translation, ribosomal structure and biogenesis	Molecular Function: RNA binding (GO:0003723);; Molecular Function: structural constituent of ribosome (GO:0003735);; Cellular Component: ribosome (GO:0005840);; Biological Process: translation (GO:0006412);;	K02987|4.65735e-128|cme:CYME_CMH218C|40S ribosomal protein S4; K02987 small subunit ribosomal protein S4e (A)	[J]	Translation, ribosomal structure and biogenesis	Ribosomal family S4e;; RS4NT (NUC023) domain;; S4 domain	40S ribosomal protein S4 GN=RPS4 OS=Gossypium hirsutum (Upland cotton) PE=2 SV=1	J	Translation, ribosomal structure and biogenesis	hypothetical protein AUEXF2481DRAFT_705325 [Aureobasidium subglaciale EXF-2481]
c76598.graph_c0	[R]	General function prediction only	--	K03517|0|sly:101246910|quinolinate synthase, chloroplastic; K03517 quinolinate synthase [EC:2.5.1.72] (A)	--	--	Quinolinate synthetase A protein;; Fe-S metabolism associated domain	Quinolinate synthase, chloroplastic (Precursor) GN=K6A12.7 OS=Arabidopsis thaliana (Mouse-ear cress) PE=1 SV=1	H	Coenzyme transport and metabolism	PREDICTED: quinolinate synthase, chloroplastic [Solanum lycopersicum]
c50291.graph_c1	[P]	Inorganic ion transport and metabolism	--	K01537|1.24825e-83|pper:PRUPE_ppa015353mg|hypothetical protein; K01537 Ca2+-transporting ATPase [EC:3.6.3.8] (A)	[P]	Inorganic ion transport and metabolism	E1-E2 ATPase	Calcium-transporting ATPase 12, plasma membrane-type GN=ACA12 OS=Arabidopsis thaliana (Mouse-ear cress) PE=2 SV=1	P	Inorganic ion transport and metabolism	hypothetical protein PRUPE_ppa015353mg [Prunus persica]
c73171.graph_c0	--	--	Cellular Component: cytosol (GO:0005829);;	--	--	--	RasGAP C-terminus	--	S	Function unknown	PREDICTED: myosin-11 isoform X1 [Nelumbo nucifera]
c109873.graph_c0	[J]	Translation, ribosomal structure and biogenesis	Molecular Function: aminoacyl-tRNA editing activity (GO:0002161);; Molecular Function: leucine-tRNA ligase activity (GO:0004823);; Molecular Function: ATP binding (GO:0005524);; Cellular Component: cytoplasm (GO:0005737);; Biological Process: DNA replication initiation (GO:0006270);; Biological Process: leucyl-tRNA aminoacylation (GO:0006429);; Biological Process: regulation of translational fide…	K01869|5.12571e-15|olu:OSTLU_31093|hypothetical protein; K01869 leucyl-tRNA synthetase [EC:6.1.1.4] (A)	[J]	Translation, ribosomal structure and biogenesis	Anticodon-binding domain of tRNA	--	J	Translation, ribosomal structure and biogenesis	leucyl-tRNA synthetase [Aureobasidium pullulans EXF-150]
c118775.graph_c0	--	--	Biological Process: nucleobase-containing compound metabolic process (GO:0006139);; Biological Process: single-organism metabolic process (GO:0044710);; Molecular Function: organic cyclic compound binding (GO:0097159);; Molecular Function: heterocyclic compound binding (GO:1901363);;	--	[R]	General function prediction only	--	Endonuclease OS=Nicotiana tabacum (Common tobacco) PE=2 SV=1	R	General function prediction only	PREDICTED: uncharacterized protein LOC104892119 [Beta vulgaris subsp. vulgaris]
c20617.graph_c0	--	--	--	--	[Z]	Cytoskeleton	--	--	Z	Cytoskeleton	hypothetical protein MVEG_04372 [Mortierella verticillata NRRL 6337]
c66709.graph_c0	--	--	--	--	[T]	Signal transduction mechanisms	BAG domain;; Ubiquitin family	BAG family molecular chaperone regulator 3 GN=BAG3 OS=Arabidopsis thaliana (Mouse-ear cress) PE=1 SV=1	T	Signal transduction mechanisms	PREDICTED: BAG family molecular chaperone regulator 3-like [Nicotiana tomentosiformis]
c39835.graph_c3	--	--	Cellular Component: nucleus (GO:0005634);; Cellular Component: cytoplasm (GO:0005737);; Biological Process: protein import into nucleus (GO:0006606);; Molecular Function: protein transporter activity (GO:0008565);;	--	[U]	Intracellular trafficking, secretion, and vesicular transport	Armadillo/beta-catenin-like repeat;; HEAT-like repeat	Importin subunit alpha-1a OS=Oryza sativa subsp. japonica (Rice) PE=1 SV=2	U	Intracellular trafficking, secretion, and vesicular transport	Importin subunit alpha-1a [Morus notabilis]
c96789.graph_c0	--	--	--	--	[R]	General function prediction only	--	--	R	General function prediction only	--
c109837.graph_c0	--	--	--	--	[O]	Posttranslational modification, protein turnover, chaperones	Laminin G domain;; Laminin G domain	--	T	Signal transduction mechanisms	--
c119652.graph_c0	--	--	Biological Process: transport (GO:0006810);; Cellular Component: membrane (GO:0016020);;	--	[C]	Energy production and conversion	--	--	C	Energy production and conversion	inner membrane protein [Trichosporon asahii var. asahii CBS 8904]
c74332.graph_c0	--	--	Cellular Component: intracellular (GO:0005622);;	--	--	--	Protein of unknown function (DUF1666);; Protein of unknown function (DUF1666)	--	S	Function unknown	PREDICTED: uncharacterized protein LOC104224157 isoform X2 [Nicotiana sylvestris]
c55554.graph_c0	--	--	--	--	[R]	General function prediction only	PPR repeat family;; PPR repeat;; Pentatricopeptide repeat domain;; PPR repeat;; C1-like domain;; C1-like domain	Pentatricopeptide repeat-containing protein At2g13600 GN=PCMP-E76 OS=Arabidopsis thaliana (Mouse-ear cress) PE=3 SV=1	R	General function prediction only	PREDICTED: pentatricopeptide repeat-containing protein At4g33170-like [Nelumbo nucifera]
c85504.graph_c0	--	--	--	--	--	--	Frag1/DRAM/Sfk1 family	--	S	Function unknown	putative FK506 suppressor Sfk1 [Aureobasidium pullulans EXF-150]
c74550.graph_c0	--	--	Molecular Function: nucleic acid binding (GO:0003676);; Molecular Function: catalytic activity (GO:0003824);; Biological Process: nucleobase-containing compound metabolic process (GO:0006139);;	K02335|0|sot:102581629|uncharacterized LOC102581629; K02335 DNA polymerase I [EC:2.7.7.7] (A)	[R]	General function prediction only	3'-5' exonuclease	DNA polymerase I A, chloroplastic/mitochondrial (Precursor) GN=POLIA OS=Arabidopsis thaliana (Mouse-ear cress) PE=2 SV=1	L	Replication, recombination and repair	PREDICTED: DNA polymerase I B, chloroplastic/mitochondrial-like [Nicotiana tomentosiformis]
c86634.graph_c0	[K]	Transcription	Molecular Function: RNA binding (GO:0003723);; Molecular Function: ribonuclease activity (GO:0004540);;	K18758|8.15418e-11|mus:103985890|DIS3-like exonuclease 2 {ECO:0000255|HAMAP-Rule:MF_03045}; K18758 DIS3-like exonuclease 2 [EC:3.1.13.-] (A)	[J]	Translation, ribosomal structure and biogenesis	RNB domain	Inactive exonuclease DIS3L2 OS=Arabidopsis thaliana (Mouse-ear cress) PE=2 SV=1	J	Translation, ribosomal structure and biogenesis	cell wall biogenesis protein phosphatase Ssd1 [Pyrenophora tritici-repentis Pt-1C-BFP]
c74981.graph_c0	[S]	Function unknown	Cellular Component: chloroplast envelope (GO:0009941);; Cellular Component: membrane (GO:0016020);; Biological Process: cellular component organization (GO:0016043);; Biological Process: single-organism cellular process (GO:0044763);;	--	--	--	YGGT family	Uncharacterized protein ycf19 GN=ycf19 OS=Guillardia theta (Cryptomonas phi) PE=3 SV=1	S	Function unknown	PREDICTED: uncharacterized protein LOC104112161 [Nicotiana tomentosiformis]
c103096.graph_c0	--	--	--	--	--	--	Uncharacterized protein conserved in bacteria (DUF2237)	--	S	Function unknown	hypothetical protein SETTUDRAFT_136482 [Setosphaeria turcica Et28A]
c69407.graph_c0	[T]	Signal transduction mechanisms	Molecular Function: protein serine/threonine phosphatase activity (GO:0004722);; Biological Process: protein dephosphorylation (GO:0006470);; Cellular Component: protein serine/threonine phosphatase complex (GO:0008287);; Biological Process: response to chitin (GO:0010200);; Molecular Function: metal ion binding (GO:0046872);;	K14803|2.14373e-134|tcc:TCM_004899|Phosphatase 2C 49; K14803 protein phosphatase 2C homolog 2/3 [EC:3.1.3.16] (A)	[T]	Signal transduction mechanisms	Protein phosphatase 2C;; Protein phosphatase 2C	Probable protein phosphatase 2C 49 GN=At3g62260 OS=Arabidopsis thaliana (Mouse-ear cress) PE=2 SV=1	T	Signal transduction mechanisms	Phosphatase 2C 49 [Theobroma cacao]
c20944.graph_c0	[U]	Intracellular trafficking, secretion, and vesicular transport	--	K17279|1.02782e-13|cme:CYME_CMT630C|hypothetical protein; K17279 receptor expression-enhancing protein 5/6 (A)	[V]	Defense mechanisms	TB2/DP1, HVA22 family	HVA22-like protein b GN=HVA22B OS=Arabidopsis thaliana (Mouse-ear cress) PE=2 SV=2	V	Defense mechanisms	hypothetical protein M438DRAFT_277160 [Aureobasidium pullulans EXF-150]
c25168.graph_c0	--	--	Biological Process: regulation of gibberellic acid mediated signaling pathway (GO:0009937);; Cellular Component: SCF ubiquitin ligase complex (GO:0019005);; Biological Process: regulation of shoot system development (GO:0048831);;	--	--	--	F-box-like;; F-box domain	F-box protein SNE GN=MIF21.6 OS=Arabidopsis thaliana (Mouse-ear cress) PE=1 SV=1	R	General function prediction only	hypothetical protein POPTR_0014s16360g [Populus trichocarpa]
c92967.graph_c0	--	--	--	--	[R]	General function prediction only	Zinc carboxypeptidase	--	R	General function prediction only	hypothetical protein CISIN_1g0372021mg, partial [Citrus sinensis]
c66534.graph_c2	[R]	General function prediction only	Cellular Component: cytoplasm (GO:0005737);; Molecular Function: O-methyltransferase activity (GO:0008171);; Biological Process: anthocyanin-containing compound biosynthetic process (GO:0009718);; Biological Process: cyanidin 3-O-glucoside biosynthetic process (GO:0033485);; Biological Process: delphinidin 3-O-glucoside biosynthetic process (GO:0033486);; Biological Process: pigmentation (GO:0043…	K00588|5.20359e-64|tcc:TCM_020117|Caffeoyl-CoA 3-O-methyltransferase isoform 1; K00588 caffeoyl-CoA O-methyltransferase [EC:2.1.1.104] (A)	[Q]	Secondary metabolites biosynthesis, transport and catabolism	O-methyltransferase;; Methyltransferase domain	Flavonoid 3&apos;,5&apos;-methyltransferase GN=FAOMT OS=Vitis vinifera (Grape) PE=1 SV=1	Q	Secondary metabolites biosynthesis, transport and catabolism	PREDICTED: flavonoid 3&apos;,5&apos;-methyltransferase-like [Nelumbo nucifera]
c61712.graph_c0	[L]	Replication, recombination and repair	Biological Process: DNA-dependent DNA replication (GO:0006261);; Molecular Function: nucleotidyltransferase activity (GO:0016779);; Biological Process: macromolecule methylation (GO:0043414);; Biological Process: single-organism cellular process (GO:0044763);; Biological Process: regulation of cellular process (GO:0050794);; Biological Process: regulation of macromolecule metabolic process (GO:00…	K02685|0|pmum:103322094|probable DNA primase large subunit; K02685 DNA primase large subunit [EC:2.7.7.-] (A)	[L]	Replication, recombination and repair	Eukaryotic and archaeal DNA primase, large subunit;; Eukaryotic and archaeal DNA primase, large subunit	Probable DNA primase large subunit GN=At1g67320 OS=Arabidopsis thaliana (Mouse-ear cress) PE=2 SV=2	L	Replication, recombination and repair	PREDICTED: probable DNA primase large subunit [Populus euphratica]
c115176.graph_c0	--	--	Cellular Component: plasma membrane (GO:0005886);; Molecular Function: antiporter activity (GO:0015297);; Biological Process: transmembrane transport (GO:0055085);;	K03327|1.91004e-11|sly:101258088|MATE efflux family protein DTX1-like; K03327 multidrug resistance protein, MATE family (A)	[R]	General function prediction only	--	--	R	General function prediction only	PREDICTED: multidrug and toxin extrusion protein 1-like isoform X2 [Nicotiana sylvestris]
c70328.graph_c1	--	--	--	--	[I]	Lipid transport and metabolism	--	--	I	Lipid transport and metabolism	hypothetical protein V494_01347 [Pseudogymnoascus pannorum VKM F-4513 (FW-928)]
c99732.graph_c0	[R]	General function prediction only	Biological Process: cellular aldehyde metabolic process (GO:0006081);; Molecular Function: hydrolase activity (GO:0016787);; Biological Process: monocarboxylic acid metabolic process (GO:0032787);; Biological Process: primary metabolic process (GO:0044238);; Biological Process: cellular biosynthetic process (GO:0044249);; Biological Process: organic substance biosynthetic process (GO:1901576);;	K01069|5.57042e-28|sly:101247226|hydroxyacylglutathione hydrolase cytoplasmic; K01069 hydroxyacylglutathione hydrolase [EC:3.1.2.6] (A)	[R]	General function prediction only	Metallo-beta-lactamase superfamily	Hydroxyacylglutathione hydrolase cytoplasmic GN=T7M13.7 OS=Arabidopsis thaliana (Mouse-ear cress) PE=1 SV=2	R	General function prediction only	PREDICTED: hydroxyacylglutathione hydrolase cytoplasmic [Nicotiana tomentosiformis]
c111498.graph_c0	--	--	--	--	[R]	General function prediction only	Homeobox domain	--	K	Transcription	--
c83792.graph_c0	--	--	--	K14995|6.06898e-12|bpg:Bathy01g03340|hypothetical protein; K14995 solute carrier family 38 (sodium-coupled neutral amino acid transporter), member 9 (A)	[E]	Amino acid transport and metabolism	Transmembrane amino acid transporter protein	--	E	Amino acid transport and metabolism	hypothetical protein H310_00883 [Aphanomyces invadans]
c78942.graph_c0	[Z]	Cytoskeleton	Molecular Function: ATP binding (GO:0005524);; Cellular Component: cell wall (GO:0005618);; Cellular Component: nucleus (GO:0005634);; Cellular Component: cytoplasm (GO:0005737);; Cellular Component: cytoskeleton (GO:0005856);; Cellular Component: plasma membrane (GO:0005886);; Biological Process: root hair elongation (GO:0048767);;	K10355|8.67257e-90|mdm:103408379|actin; K10355 actin, other eukaryote (A)	[Z]	Cytoskeleton	Actin	Actin OS=Gossypium hirsutum (Upland cotton) PE=3 SV=1	Z	Cytoskeleton	actin, partial [Eriobotrya japonica]
c26610.graph_c0	[J]	Translation, ribosomal structure and biogenesis	Molecular Function: structural constituent of ribosome (GO:0003735);; Cellular Component: ribosome (GO:0005840);; Biological Process: translation (GO:0006412);; Molecular Function: 5S rRNA binding (GO:0008097);;	K02932|2.46386e-114|smo:SELMODRAFT_154687|hypothetical protein; K02932 large subunit ribosomal protein L5e (A)	[J]	Translation, ribosomal structure and biogenesis	Ribosomal L18p/L5e family;; Ribosomal L18 C-terminal region	60S ribosomal protein L5 GN=RPL5A OS=Helianthus annuus (Common sunflower) PE=2 SV=1	J	Translation, ribosomal structure and biogenesis	RecName: Full=60S ribosomal protein L5 [Helianthus annuus]
c71254.graph_c0	--	--	Cellular Component: signal recognition particle, endoplasmic reticulum targeting (GO:0005786);; Biological Process: SRP-dependent cotranslational protein targeting to membrane (GO:0006614);; Molecular Function: 7S RNA binding (GO:0008312);; Biological Process: DNA integration (GO:0015074);;	K03108|0|vvi:100244217|signal recognition particle subunit SRP72; K03108 signal recognition particle subunit SRP72 (A)	[U]	Intracellular trafficking, secretion, and vesicular transport	SRP72 RNA-binding domain;; Tetratricopeptide repeat;; Tetratricopeptide repeat;; Tetratricopeptide repeat	--	U	Intracellular trafficking, secretion, and vesicular transport	PREDICTED: signal recognition particle subunit SRP72-like [Nicotiana tomentosiformis]
c60052.graph_c0	--	--	Biological Process: mitotic G2 phase (GO:0000085);; Molecular Function: RNA binding (GO:0003723);; Cellular Component: nucleus (GO:0005634);; Biological Process: pyrimidine ribonucleotide biosynthetic process (GO:0009220);; Biological Process: photomorphogenesis (GO:0009640);; Biological Process: cullin deneddylation (GO:0010388);;	--	[R]	General function prediction only	PPR repeat family;; PPR repeat;; PPR repeat;; Pentatricopeptide repeat domain	Pentatricopeptide repeat-containing protein PNM1, mitochondrial (Precursor) GN=PNM1 OS=Arabidopsis thaliana (Mouse-ear cress) PE=1 SV=1	R	General function prediction only	PREDICTED: pentatricopeptide repeat-containing protein PNM1, mitochondrial [Nicotiana tomentosiformis]
c121121.graph_c0	[E]	Amino acid transport and metabolism	Molecular Function: 5-methyltetrahydropteroyltriglutamate-homocysteine S-methyltransferase activity (GO:0003871);; Molecular Function: copper ion binding (GO:0005507);; Cellular Component: peroxisome (GO:0005777);; Cellular Component: cytosol (GO:0005829);; Cellular Component: plasma membrane (GO:0005886);; Molecular Function: zinc ion binding (GO:0008270);; Molecular Function: methionine synthas…	K00549|4.74135e-40|mus:103982971|5-methyltetrahydropteroyltriglutamate-- homocysteine methyltransferase 2; K00549 5-methyltetrahydropteroyltriglutamate--homocysteine methyltransferase [EC:2.1.1.14] (A)	[E]	Amino acid transport and metabolism	Cobalamin-independent synthase, N-terminal domain	5-methyltetrahydropteroyltriglutamate--homocysteine methyltransferase 2 OS=Oryza sativa subsp. japonica (Rice) PE=2 SV=1	E	Amino acid transport and metabolism	PREDICTED: 5-methyltetrahydropteroyltriglutamate--homocysteine methyltransferase 2 [Musa acuminata subsp. malaccensis]
c53334.graph_c1	--	--	--	--	--	--	--	--	S	Function unknown	--
c78922.graph_c0	--	--	--	--	--	--	--	--	--	--	PREDICTED: F-box/kelch-repeat protein At3g23880-like [Solanum lycopersicum]
c104168.graph_c0	--	--	Molecular Function: zinc ion binding (GO:0008270);; Cellular Component: integral component of membrane (GO:0016021);; Molecular Function: cellulose synthase (UDP-forming) activity (GO:0016760);; Biological Process: cellulose biosynthetic process (GO:0030244);;	K10999|7.4302e-57|mus:103976459|probable cellulose synthase A catalytic subunit 1 [UDP-forming]; K10999 cellulose synthase A [EC:2.4.1.12] (A)	--	--	--	Probable cellulose synthase A catalytic subunit 1 [UDP-forming] OS=Oryza sativa subsp. japonica (Rice) PE=2 SV=1	O	Posttranslational modification, protein turnover, chaperones	PREDICTED: probable cellulose synthase A catalytic subunit 1 [UDP-forming] [Musa acuminata subsp. malaccensis]
c74497.graph_c1	[V]	Defense mechanisms	--	--	[Q]	Secondary metabolites biosynthesis, transport and catabolism	ABC transporter transmembrane region;; ABC transporter;; AAA domain;; Miro-like protein;; P-loop containing region of AAA domain;; 50S ribosome-binding GTPase;; Domain of unknown function DUF87;; Molybdopterin guanine dinucleotide synthesis protein B;; FtsK/SpoIIIE family;; Dynamin family;; Type II/IV secretion system protein	ABC transporter C family member 5 GN=F20D22.11 OS=Arabidopsis thaliana (Mouse-ear cress) PE=2 SV=2	Q	Secondary metabolites biosynthesis, transport and catabolism	PREDICTED: ABC transporter C family member 5-like [Sesamum indicum]
c91165.graph_c0	--	--	--	--	--	--	CFEM domain	--	R	General function prediction only	hypothetical protein LEMA_P073150.1 [Leptosphaeria maculans JN3]
c59210.graph_c0	--	--	--	K08770|2.25809e-50|pvu:PHAVU_003G1236000|hypothetical protein; K08770 ubiquitin C (A)	[OR]	--	Ubiquitin family;; Ubiquitin-2 like Rad60 SUMO-like	Ubiquitin (Precursor; Fragment) OS=Hordeum vulgare (Barley) PE=2 SV=1	O	Posttranslational modification, protein turnover, chaperones	Ubi4p [Saccharomyces cerevisiae FostersO]
c36064.graph_c0	--	--	--	--	--	--	Plexin repeat	--	S	Function unknown	hypothetical protein M438DRAFT_344029 [Aureobasidium pullulans EXF-150]
c30094.graph_c0	--	--	--	--	--	--	--	--	S	Function unknown	unknown protein [Camellia sinensis]
c120982.graph_c0	--	--	--	K10523|7.16191e-08|sbi:SORBI_07g026757|SORBIDRAFT_07g026757, Sb07g026757; hypothetical protein; K10523 speckle-type POZ protein (A)	[TR]	--	BTB/POZ domain	BTB/POZ domain-containing protein At2g04740 GN=At2g04740 OS=Arabidopsis thaliana (Mouse-ear cress) PE=2 SV=2	T	Signal transduction mechanisms	hypothetical protein GUITHDRAFT_138195 [Guillardia theta CCMP2712]
c70015.graph_c0	--	--	--	K10523|1.36101e-20|sita:101779681|BTB/POZ and MATH domain-containing protein 2-like; K10523 speckle-type POZ protein (A)	[DR]	--	BTB/POZ domain	BTB/POZ and MATH domain-containing protein 4 GN=BPM4 OS=Arabidopsis thaliana (Mouse-ear cress) PE=1 SV=1	D	Cell cycle control, cell division, chromosome partitioning	PREDICTED: BTB/POZ and MATH domain-containing protein 2-like [Setaria italica]
c81634.graph_c0	--	--	Molecular Function: RNA binding (GO:0003723);; Molecular Function: RNA-directed DNA polymerase activity (GO:0003964);; Molecular Function: protein serine/threonine kinase activity (GO:0004674);; Molecular Function: ATP binding (GO:0005524);; Biological Process: RNA-dependent DNA replication (GO:0006278);; Biological Process: protein phosphorylation (GO:0006468);; Molecular Function: carbohydrate …	--	--	--	Legume lectin domain	L-type lectin-domain containing receptor kinase VII.1 (Precursor) GN=LECRK71 OS=Arabidopsis thaliana (Mouse-ear cress) PE=2 SV=1	T	Signal transduction mechanisms	unnamed protein product [Coffea canephora]
c51286.graph_c1	--	--	Cellular Component: chloroplast (GO:0009507);; Cellular Component: plastid chromosome (GO:0009508);;	--	--	--	--	Protein OSB2, chloroplastic (Precursor) GN=F18F4.110 OS=Arabidopsis thaliana (Mouse-ear cress) PE=1 SV=2	R	General function prediction only	Plastid transcriptionally active 9, putative [Theobroma cacao]
c64261.graph_c0	--	--	Molecular Function: UTP:glucose-1-phosphate uridylyltransferase activity (GO:0003983);; Cellular Component: cytoplasm (GO:0005737);; Biological Process: metabolic process (GO:0008152);;	K00963|1.00415e-36|cmo:103496813|UTP--glucose-1-phosphate uridylyltransferase (EC:2.7.7.9); K00963 UTP--glucose-1-phosphate uridylyltransferase [EC:2.7.7.9] (A)	[G]	Carbohydrate transport and metabolism	UTP--glucose-1-phosphate uridylyltransferase	UTP--glucose-1-phosphate uridylyltransferase OS=Solanum tuberosum (Potato) PE=1 SV=3	G	Carbohydrate transport and metabolism	UTP--glucose-1-phosphate uridylyltransferase [Cucumis melo]
c44672.graph_c0	--	--	--	--	[R]	General function prediction only	--	F-box protein FBW2 GN=T3H13.1 OS=Arabidopsis thaliana (Mouse-ear cress) PE=1 SV=1	R	General function prediction only	unnamed protein product [Coffea canephora]
c65082.graph_c0	--	--	--	--	[R]	General function prediction only	GAG-pre-integrase domain;; gag-polypeptide of LTR copia-type;; gag-polypeptide of LTR copia-type	Carboxylesterase 1 GN=CXE1 OS=Actinidia eriantha (Velvet vine) PE=1 SV=1	R	General function prediction only	hypothetical protein VITISV_043423 [Vitis vinifera]
c76272.graph_c0	--	--	Cellular Component: nucleus (GO:0005634);; Cellular Component: signal peptidase complex (GO:0005787);; Biological Process: signal peptide processing (GO:0006465);; Molecular Function: peptidase activity (GO:0008233);; Cellular Component: integral component of membrane (GO:0016021);; Biological Process: second-messenger-mediated signaling (GO:0019932);;	K12947|1.43329e-86|tcc:TCM_042600|Microsomal signal peptidase 25 kDa subunit (SPC25); K12947 signal peptidase complex subunit 2 [EC:3.4.-.-] (A)	--	--	Microsomal signal peptidase 25 kDa subunit (SPC25)	Probable signal peptidase complex subunit 2 GN=At2g39960 OS=Arabidopsis thaliana (Mouse-ear cress) PE=2 SV=1	U	Intracellular trafficking, secretion, and vesicular transport	PREDICTED: probable signal peptidase complex subunit 2 [Sesamum indicum]
c76296.graph_c0	--	--	Molecular Function: G-protein coupled GABA receptor activity (GO:0004965);; Molecular Function: ionotropic glutamate receptor activity (GO:0004970);; Molecular Function: intracellular ligand-gated ion channel activity (GO:0005217);; Molecular Function: extracellular-glutamate-gated ion channel activity (GO:0005234);; Biological Process: ion transport (GO:0006811);; Biological Process: cellular ca…	K05387|0|pop:POPTR_0005s10570g|POPTRDRAFT_558796; glutamate receptor family protein; K05387 glutamate receptor, ionotropic, plant (A)	[PET]	--	Receptor family ligand binding region;; Ligand-gated ion channel;; Bacterial extracellular solute-binding proteins, family 3;; Periplasmic binding protein	Glutamate receptor 3.6 (Precursor) GN=GLR3.6 OS=Arabidopsis thaliana (Mouse-ear cress) PE=2 SV=1	P	Inorganic ion transport and metabolism	PREDICTED: glutamate receptor 3.6-like isoform X3 [Populus euphratica]
c95899.graph_c0	--	--	--	--	--	--	--	--	R	General function prediction only	--
c53163.graph_c0	--	--	--	--	--	--	--	--	R	General function prediction only	hypothetical protein COCMIDRAFT_75069, partial [Bipolaris oryzae ATCC 44560]
c107263.graph_c0	[MG]	--	Biological Process: cellular metabolic process (GO:0044237);; Molecular Function: UDP-glucuronate decarboxylase activity (GO:0048040);; Molecular Function: coenzyme binding (GO:0050662);;	--	[GM]	--	NAD dependent epimerase/dehydratase family	UDP-glucuronic acid decarboxylase 6 GN=UXS6 OS=Arabidopsis thaliana (Mouse-ear cress) PE=2 SV=1	G	Carbohydrate transport and metabolism	hypothetical protein CISIN_1g0190621mg, partial [Citrus sinensis]
c125533.graph_c0	[C]	Energy production and conversion	Molecular Function: catalytic activity (GO:0003824);; Biological Process: metabolic process (GO:0008152);;	K00167|9.62698e-41|cic:CICLE_v10015660mg|hypothetical protein; K00167 2-oxoisovalerate dehydrogenase E1 component beta subunit [EC:1.2.4.4] (A)	[C]	Energy production and conversion	Transketolase, pyrimidine binding domain	2-oxoisovalerate dehydrogenase subunit beta 2, mitochondrial (Precursor) GN=DIN4 OS=Arabidopsis thaliana (Mouse-ear cress) PE=1 SV=1	C	Energy production and conversion	predicted protein [Postia placenta Mad-698-R]
c123893.graph_c0	[Z]	Cytoskeleton	--	K11340|1.4677e-12|pxb:103965374|actin-related protein 4-like; K11340 actin-like protein 6A (A)	[Z]	Cytoskeleton	Actin	Actin-related protein 4 GN=ARP4 OS=Arabidopsis thaliana (Mouse-ear cress) PE=1 SV=1	Z	Cytoskeleton	hypothetical protein HMPREF1544_07269 [Mucor circinelloides f. circinelloides 1006PhL]
c92023.graph_c0	--	--	--	--	[Z]	Cytoskeleton	--	--	Z	Cytoskeleton	--
c101004.graph_c0	[J]	Translation, ribosomal structure and biogenesis	Cellular Component: cell wall (GO:0005618);; Cellular Component: chloroplast (GO:0009507);; Cellular Component: membrane (GO:0016020);; Cellular Component: cytosolic ribosome (GO:0022626);;	K02947|9.39272e-35|rcu:RCOM_1688110|40S ribosomal protein S10, putative; K02947 small subunit ribosomal protein S10e (A)	[J]	Translation, ribosomal structure and biogenesis	Plectin/S10 domain	40S ribosomal protein S10-3 GN=RPS10C OS=Arabidopsis thaliana (Mouse-ear cress) PE=2 SV=2	J	Translation, ribosomal structure and biogenesis	hypothetical protein JCGZ_26054 [Jatropha curcas]
c28731.graph_c0	--	--	--	--	[R]	General function prediction only	--	Zinc finger protein JACKDAW GN=F15A17.180 OS=Arabidopsis thaliana (Mouse-ear cress) PE=1 SV=1	R	General function prediction only	PREDICTED: zinc finger protein MAGPIE-like [Solanum tuberosum]
c126797.graph_c0	--	--	--	--	--	--	--	--	T	Signal transduction mechanisms	acetylcholinesterase [Aureobasidium pullulans EXF-150]
c117960.graph_c0	--	--	Molecular Function: hydrolase activity, hydrolyzing O-glycosyl compounds (GO:0004553);; Biological Process: metabolic process (GO:0008152);;	--	--	--	Glycosyl hydrolases family 17;; X8 domain	Glucan endo-1,3-beta-glucosidase 7 (Precursor) GN=At4g34480 OS=Arabidopsis thaliana (Mouse-ear cress) PE=1 SV=2	R	General function prediction only	PREDICTED: glucan endo-1,3-beta-glucosidase 7 [Elaeis guineensis]
c28640.graph_c0	[O]	Posttranslational modification, protein turnover, chaperones	Biological Process: mitotic cell cycle (GO:0000278);; Biological Process: nuclear-transcribed mRNA catabolic process (GO:0000956);; Cellular Component: nucleus (GO:0005634);; Cellular Component: cytosol (GO:0005829);; Biological Process: methylation-dependent chromatin silencing (GO:0006346);; Biological Process: RNA processing (GO:0006396);; Biological Process: protein glycosylation (GO:0006486)…	--	[GOT]	--	Tetratricopeptide repeat;; TPR repeat;; Glycosyl transferase family 41;; Tetratricopeptide repeat;; Tetratricopeptide repeat;; Tetratricopeptide repeat;; Tetratricopeptide repeat;; Tetratricopeptide repeat;; Tetratricopeptide repeat;; Tetratricopeptide repeat;; Tetratricopeptide repeat;; Tetratricopeptide repeat;; Tetratricopeptide repeat;; Tetratricopeptide repeat;; Est1 DNA/RNA binding domain;;…	Probable UDP-N-acetylglucosamine--peptide N-acetylglucosaminyltransferase SPINDLY GN=SPY OS=Petunia hybrida (Petunia) PE=2 SV=1	O	Posttranslational modification, protein turnover, chaperones	PREDICTED: probable UDP-N-acetylglucosamine--peptide N-acetylglucosaminyltransferase SPINDLY [Vitis vinifera]
c84429.graph_c0	--	--	--	--	--	--	Ankyrin repeats (many copies);; Ankyrin repeat	--	R	General function prediction only	hypothetical protein VITISV_039462 [Vitis vinifera]
c62514.graph_c2	--	--	--	K13412|3.34949e-38|tcc:TCM_023099|Calcium dependent protein kinase 1; K13412 calcium-dependent protein kinase [EC:2.7.11.1] (A)	[T]	Signal transduction mechanisms	--	Calcium-dependent protein kinase 25 GN=CPK25 OS=Arabidopsis thaliana (Mouse-ear cress) PE=2 SV=1	Z	Cytoskeleton	Calcium-dependent protein kinase 2 [Morus notabilis]
c112166.graph_c0	--	--	--	K15376|2.78382e-16|obr:102718830|molybdopterin biosynthesis protein CNX1-like; K15376 gephyrin [EC:2.10.1.1 2.7.7.75] (A)	--	--	--	--	S	Function unknown	OSJNBa0084K01.1 [Oryza sativa Japonica Group]
c52459.graph_c0	--	--	--	--	--	--	NPH3 family	BTB/POZ domain-containing protein At1g50280 GN=At1g50280 OS=Arabidopsis thaliana (Mouse-ear cress) PE=2 SV=1	R	General function prediction only	PREDICTED: BTB/POZ domain-containing protein At3g19850-like [Nelumbo nucifera]
c78485.graph_c0	--	--	--	--	--	--	--	--	S	Function unknown	PREDICTED: uncharacterized protein LOC105171759 [Sesamum indicum]
c69932.graph_c0	[P]	Inorganic ion transport and metabolism	--	--	[P]	Inorganic ion transport and metabolism	Sodium/hydrogen exchanger family	--	P	Inorganic ion transport and metabolism	hypothetical protein COCSUDRAFT_24131 [Coccomyxa subellipsoidea C-169]
c104006.graph_c0	[E]	Amino acid transport and metabolism	Molecular Function: 3-isopropylmalate dehydratase activity (GO:0003861);; Biological Process: leucine biosynthetic process (GO:0009098);; Cellular Component: 3-isopropylmalate dehydratase complex (GO:0009316);; Molecular Function: 4 iron, 4 sulfur cluster binding (GO:0051539);;	K01702|9.40167e-63|ota:Ot03g02820|LeuA (ISS); K01702 3-isopropylmalate dehydratase [EC:4.2.1.33] (A)	[E]	Amino acid transport and metabolism	Aconitase family (aconitate hydratase)	3-isopropylmalate dehydratase large subunit (Precursor) GN=IIL1 OS=Arabidopsis thaliana (Mouse-ear cress) PE=1 SV=1	E	Amino acid transport and metabolism	hypothetical protein M438DRAFT_345973 [Aureobasidium pullulans EXF-150]
c70069.graph_c0	--	--	--	--	[O]	Posttranslational modification, protein turnover, chaperones	Ubiquitin carboxyl-terminal hydrolase	--	O	Posttranslational modification, protein turnover, chaperones	--
c57173.graph_c0	[G]	Carbohydrate transport and metabolism	Molecular Function: transporter activity (GO:0005215);; Cellular Component: vacuole (GO:0005773);; Cellular Component: plasma membrane (GO:0005886);; Biological Process: water transport (GO:0006833);; Biological Process: response to osmotic stress (GO:0006970);; Biological Process: response to desiccation (GO:0009269);; Cellular Component: chloroplast (GO:0009507);; Biological Process: response t…	K09872|1.92461e-113|pxb:103937187|probable aquaporin PIP2-5; K09872 aquaporin PIP (A)	[G]	Carbohydrate transport and metabolism	Major intrinsic protein	Probable aquaporin PIP2-5, N-terminally processed GN=F28P10.200 OS=Arabidopsis thaliana (Mouse-ear cress) PE=1 SV=1	P	Inorganic ion transport and metabolism	plasma membrane intrinsic protein 2-2 [Pyrus communis]
c123925.graph_c0	[RTKL]	--	--	--	[T]	Signal transduction mechanisms	Protein kinase domain;; Protein tyrosine kinase	--	T	Signal transduction mechanisms	hypothetical protein CERSUDRAFT_46015, partial [Ceriporiopsis subvermispora B]
c41030.graph_c0	--	--	--	--	--	--	Chromosome segregation protein Spc25	--	--	--	--
c70557.graph_c0	--	--	--	--	--	--	--	--	S	Function unknown	PREDICTED: uncharacterized protein LOC105157190 isoform X1 [Sesamum indicum]
c118152.graph_c0	[G]	Carbohydrate transport and metabolism	Molecular Function: aldose 1-epimerase activity (GO:0004034);; Biological Process: hexose metabolic process (GO:0019318);; Molecular Function: carbohydrate binding (GO:0030246);;	--	--	--	Aldose 1-epimerase	--	M	Cell wall/membrane/envelope biogenesis	aldose 1-epimerase [Aureobasidium pullulans EXF-150]
c68806.graph_c1	--	--	Cellular Component: mitochondrion (GO:0005739);;	--	[R]	General function prediction only	--	Pentatricopeptide repeat-containing protein At1g25360 GN=PCMP-H74 OS=Arabidopsis thaliana (Mouse-ear cress) PE=2 SV=1	R	General function prediction only	PREDICTED: pentatricopeptide repeat-containing protein At1g25360 [Nelumbo nucifera]
c70592.graph_c0	[J]	Translation, ribosomal structure and biogenesis	--	K14564|2.56609e-86|ppp:PHYPADRAFT_203676|hypothetical protein; K14564 nucleolar protein 56 (A)	[AJ]	--	Putative snoRNA binding domain	Probable nucleolar protein 5-1 OS=Arabidopsis thaliana (Mouse-ear cress) PE=2 SV=2	A	RNA processing and modification	predicted protein [Physcomitrella patens]
c22879.graph_c0	--	--	--	--	--	--	L27 domain	--	T	Signal transduction mechanisms	--
c79797.graph_c0	--	--	--	--	[TZ]	--	--	Protein DA1-related 1 GN=DAR1 OS=Arabidopsis thaliana (Mouse-ear cress) PE=1 SV=3	Z	Cytoskeleton	PREDICTED: protein DA1 isoform X1 [Solanum lycopersicum]
c46290.graph_c2	--	--	Molecular Function: DNA binding (GO:0003677);; Cellular Component: nucleus (GO:0005634);;	--	--	--	--	Squamosa promoter-binding-like protein 1 GN=F14M4.9/F14M4.10 OS=Arabidopsis thaliana (Mouse-ear cress) PE=1 SV=2	R	General function prediction only	PREDICTED: squamosa promoter-binding-like protein 12 [Pyrus x bretschneideri]
c40448.graph_c0	[R]	General function prediction only	--	--	[T]	Signal transduction mechanisms	Rab-GTPase-TBC domain	--	T	Signal transduction mechanisms	tbc1 domain family member 20-like [Lichtheimia corymbifera JMRC:FSU:9682]
c91982.graph_c0	[IQR]	--	--	--	[Q]	Secondary metabolites biosynthesis, transport and catabolism	short chain dehydrogenase	3-dehydrosphinganine reductase TSC10A GN=TSC10A OS=Arabidopsis thaliana (Mouse-ear cress) PE=1 SV=1	Q	Secondary metabolites biosynthesis, transport and catabolism	NAD(P)-binding protein [Coccomyxa subellipsoidea C-169]
c67971.graph_c0	[I]	Lipid transport and metabolism	Molecular Function: hydroxymethylglutaryl-CoA synthase activity (GO:0004421);; Biological Process: isoprenoid biosynthetic process (GO:0008299);;	K01641|0|tcc:TCM_016163|Hydroxymethylglutaryl-CoA synthase / HMG-CoA synthase / 3-hydroxy-3-methylglutaryl coenzyme A synthase; K01641 hydroxymethylglutaryl-CoA synthase [EC:2.3.3.10] (A)	[I]	Lipid transport and metabolism	Hydroxymethylglutaryl-coenzyme A synthase C terminal;; Hydroxymethylglutaryl-coenzyme A synthase N terminal;; 3-Oxoacyl-[acyl-carrier-protein (ACP)] synthase III C terminal	Hydroxymethylglutaryl-CoA synthase GN=T26M18.30 OS=Arabidopsis thaliana (Mouse-ear cress) PE=1 SV=2	I	Lipid transport and metabolism	3-hydroxy-3-methylglutaryl coenzyme A synthase [Panax notoginseng]
c29469.graph_c0	[M]	Cell wall/membrane/envelope biogenesis	--	--	--	--	Glycosyl transferase family 8	Probable galacturonosyltransferase-like 8 GN=F3I6.10 OS=Arabidopsis thaliana (Mouse-ear cress) PE=2 SV=1	G	Carbohydrate transport and metabolism	hypothetical protein CISIN_1g047424mg [Citrus sinensis]
c117166.graph_c0	--	--	--	--	[U]	Intracellular trafficking, secretion, and vesicular transport	--	--	U	Intracellular trafficking, secretion, and vesicular transport	--
c38148.graph_c0	[KAD]	--	Molecular Function: DNA binding (GO:0003677);; Molecular Function: chromatin binding (GO:0003682);; Molecular Function: sequence-specific DNA binding transcription factor activity (GO:0003700);; Cellular Component: nucleus (GO:0005634);; Biological Process: regulation of transcription, DNA-templated (GO:0006355);; Biological Process: response to salicylic acid (GO:0009751);;	K09422|1.61122e-75|tcc:TCM_000861|Myb domain protein 84, putative; K09422 myb proto-oncogene protein, plant (A)	[K]	Transcription	Myb-like DNA-binding domain;; Myb-like DNA-binding domain	Transcription factor RAX3 GN=T16K5.40 OS=Arabidopsis thaliana (Mouse-ear cress) PE=2 SV=1	K	Transcription	unknown [Lotus japonicus]
c58580.graph_c1	[L]	Replication, recombination and repair	Molecular Function: RNA binding (GO:0003723);; Molecular Function: RNA-directed DNA polymerase activity (GO:0003964);; Biological Process: RNA-dependent DNA replication (GO:0006278);;	--	[R]	General function prediction only	Reverse transcriptase (RNA-dependent DNA polymerase)	Uncharacterized mitochondrial protein AtMg00860 GN=AtMg00860 OS=Arabidopsis thaliana (Mouse-ear cress) PE=4 SV=1	R	General function prediction only	F7F22.17, putative [Asparagus officinalis]
c95485.graph_c0	[GEPR]	--	Molecular Function: catalytic activity (GO:0003824);; Biological Process: metabolic process (GO:0008152);; Cellular Component: integral component of membrane (GO:0016021);; Biological Process: transmembrane transport (GO:0055085);;	--	[R]	General function prediction only	Major Facilitator Superfamily	--	R	General function prediction only	hypothetical protein COCCADRAFT_7894 [Bipolaris zeicola 26-R-13]
c125298.graph_c0	--	--	--	--	--	--	--	--	S	Function unknown	PREDICTED: uncharacterized protein LOC104761505 [Camelina sativa]
c27908.graph_c0	--	--	--	--	--	--	--	--	S	Function unknown	hypothetical protein POPTR_0019s13590g [Populus trichocarpa]
c29238.graph_c0	--	--	Cellular Component: endoplasmic reticulum (GO:0005783);; Cellular Component: Golgi apparatus (GO:0005794);; Biological Process: lipopolysaccharide core region biosynthetic process (GO:0009244);; Molecular Function: transferase activity, transferring phosphorus-containing groups (GO:0016772);; Biological Process: endoplasmic reticulum unfolded protein response (GO:0030968);;	K08869|0|sot:102585966|uncharacterized LOC102585966; K08869 aarF domain-containing kinase (A)	[R]	General function prediction only	Beta-lactamase;; ABC1 family;; Lipopolysaccharide core biosynthesis protein (WaaY)	Putative ABC1 protein At2g40090 (Precursor) GN=At2g40090 OS=Arabidopsis thaliana (Mouse-ear cress) PE=2 SV=2	R	General function prediction only	PREDICTED: uncharacterized protein LOC102585966 [Solanum tuberosum]
c80571.graph_c0	--	--	--	--	--	--	--	--	R	General function prediction only	unnamed protein product [Coffea canephora]
c54930.graph_c0	--	--	Molecular Function: electron carrier activity (GO:0009055);; Molecular Function: protein disulfide oxidoreductase activity (GO:0015035);; Biological Process: cell redox homeostasis (GO:0045454);;	K17479|5.45317e-89|sot:102605059|uncharacterized LOC102605059; K17479 glutaredoxin domain-containing cysteine-rich protein 1 (A)	[O]	Posttranslational modification, protein turnover, chaperones	Glutaredoxin	Uncharacterized protein At5g39865 GN=At5g39865 OS=Arabidopsis thaliana (Mouse-ear cress) PE=2 SV=1	O	Posttranslational modification, protein turnover, chaperones	unnamed protein product [Coffea canephora]
c72084.graph_c0	[R]	General function prediction only	--	K14962|3.5702e-102|cic:CICLE_v10001790mg|hypothetical protein; K14962 COMPASS component SWD2 (A)	[ABO]	--	WD domain, G-beta repeat	--	O	Posttranslational modification, protein turnover, chaperones	PREDICTED: WD repeat-containing protein 82-B [Sesamum indicum]
c122856.graph_c0	--	--	--	--	--	--	--	--	--	--	hypothetical protein FOZG_17769 [Fusarium oxysporum Fo47]
c27617.graph_c0	[T]	Signal transduction mechanisms	Biological Process: protein dephosphorylation (GO:0006470);; Molecular Function: protein tyrosine/serine/threonine phosphatase activity (GO:0008138);;	--	--	--	Dual specificity phosphatase, catalytic domain	--	V	Defense mechanisms	PREDICTED: uncharacterized protein LOC105161070 [Sesamum indicum]
c122444.graph_c0	[O]	Posttranslational modification, protein turnover, chaperones	--	--	[E]	Amino acid transport and metabolism	Peptidase family M13	--	E	Amino acid transport and metabolism	PREDICTED: endothelin-converting enzyme 1-like [Pyrus x bretschneideri]
c29513.graph_c0	[J]	Translation, ribosomal structure and biogenesis	Molecular Function: GTPase activity (GO:0003924);; Molecular Function: GTP binding (GO:0005525);; Biological Process: GTP catabolic process (GO:0006184);;	K03267|0|tcc:TCM_012601|Translation elongation factor EF1A/initiation factor IF2gamma family protein isoform 1; K03267 peptide chain release factor subunit 3 (A)	[J]	Translation, ribosomal structure and biogenesis	Elongation factor Tu GTP binding domain;; Elongation factor Tu C-terminal domain;; Elongation factor Tu domain 2;; 50S ribosome-binding GTPase	Elongation factor 1-alpha C GN=TEF-C OS=Porphyra purpurea (Red seaweed) PE=2 SV=1	J	Translation, ribosomal structure and biogenesis	Translation elongation factor EF1A/initiation factor IF2gamma family protein isoform 1 [Theobroma cacao]
c36431.graph_c0	[R]	General function prediction only	Cellular Component: intracellular (GO:0005622);; Molecular Function: glycerol dehydrogenase [NADP+] activity (GO:0047956);; Biological Process: oxidation-reduction process (GO:0055114);;	--	[R]	General function prediction only	Aldo/keto reductase family	Aldo-keto reductase family 4 member C9 GN=AKR4C9 OS=Arabidopsis thaliana (Mouse-ear cress) PE=1 SV=1	R	General function prediction only	Aldo/keto reductase [Aureobasidium pullulans EXF-150]
c79061.graph_c0	--	--	--	--	[T]	Signal transduction mechanisms	--	Probable protein phosphatase 2C 65 OS=Oryza sativa subsp. japonica (Rice) PE=2 SV=1	T	Signal transduction mechanisms	PREDICTED: probable protein phosphatase 2C 35, partial [Populus euphratica]
c123446.graph_c0	[R]	General function prediction only	Molecular Function: DNA binding (GO:0003677);; Cellular Component: nucleus (GO:0005634);; Biological Process: transcription, DNA-templated (GO:0006351);; Molecular Function: zinc ion binding (GO:0008270);;	--	[R]	General function prediction only	Zinc finger, C2H2 type;; Zinc-finger double domain;; Zinc-finger of C2H2 type;; C2H2-type zinc finger;; C2H2-type zinc finger	--	R	General function prediction only	hypothetical protein M438DRAFT_304816 [Aureobasidium pullulans EXF-150]
c60140.graph_c0	--	--	Biological Process: photorespiration (GO:0009853);;	--	[T]	Signal transduction mechanisms	--	--	--	--	MLP3.2 protein [Medicago truncatula]
c77817.graph_c0	--	--	--	--	--	--	--	--	--	--	hypothetical protein TREMEDRAFT_33303, partial [Tremella mesenterica DSM 1558]
c99254.graph_c0	--	--	--	--	--	--	--	--	R	General function prediction only	hypothetical protein PTT_13679 [Pyrenophora teres f. teres 0-1]
c76811.graph_c1	[V]	Defense mechanisms	Biological Process: drug transmembrane transport (GO:0006855);; Molecular Function: drug transmembrane transporter activity (GO:0015238);; Molecular Function: antiporter activity (GO:0015297);; Cellular Component: membrane (GO:0016020);;	K03327|0|sot:102593891|protein TRANSPARENT TESTA 12-like; K03327 multidrug resistance protein, MATE family (A)	[R]	General function prediction only	MatE	Protein TRANSPARENT TESTA 12 GN=F17J16_80 OS=Arabidopsis thaliana (Mouse-ear cress) PE=2 SV=1	S	Function unknown	multidrug and toxic extrusion transporter [Vaccinium corymbosum]
c56810.graph_c1	--	--	--	--	--	--	--	--	S	Function unknown	PREDICTED: uncharacterized protein LOC104087550 isoform X2 [Nicotiana tomentosiformis]
c68698.graph_c0	[C]	Energy production and conversion	Cellular Component: mitochondrial inner membrane (GO:0005743);; Biological Process: ATP synthesis coupled proton transport (GO:0015986);; Molecular Function: proton-transporting ATP synthase activity, rotational mechanism (GO:0046933);;	K02137|7.83802e-111|tcc:TCM_005886|ATP synthase subunit O, mitochondrial; K02137 F-type H+-transporting ATPase subunit O (A)	[C]	Energy production and conversion	ATP synthase delta (OSCP) subunit	ATP synthase subunit O, mitochondrial (Precursor) OS=Ipomoea batatas (Sweet potato) PE=1 SV=1	C	Energy production and conversion	PREDICTED: ATP synthase subunit O, mitochondrial-like [Sesamum indicum]
c73294.graph_c0	[C]	Energy production and conversion	Molecular Function: ATP:ADP antiporter activity (GO:0005471);; Molecular Function: ATP binding (GO:0005524);; Biological Process: transport (GO:0006810);; Cellular Component: integral component of membrane (GO:0016021);; Cellular Component: chloroplast membrane (GO:0031969);;	K03301|0|sot:102584892|plastidic ATP/ADP-transporter-like; K03301 ATP:ADP antiporter, AAA family (A)	--	--	TLC ATP/ADP transporter	Plastidic ATP/ADP-transporter OS=Solanum tuberosum (Potato) PE=2 SV=2	P	Inorganic ion transport and metabolism	PREDICTED: plastidic ATP/ADP-transporter-like [Nicotiana sylvestris]
c48832.graph_c0	[LR]	--	Molecular Function: bis(5'-nucleosyl)-tetraphosphatase (asymmetrical) activity (GO:0004081);; Molecular Function: ATP binding (GO:0005524);; Biological Process: cellular metabolic process (GO:0044237);; Biological Process: small molecule metabolic process (GO:0044281);; Biological Process: organic substance metabolic process (GO:0071704);;	--	--	--	NUDIX domain	Nudix hydrolase 26, chloroplastic (Precursor) OS=Arabidopsis thaliana (Mouse-ear cress) PE=1 SV=1	L	Replication, recombination and repair	uncharacterized protein LOC100499956 [Glycine max]
c73716.graph_c0	--	--	--	--	[S]	Function unknown	WD domain, G-beta repeat;; WD domain, G-beta repeat	Transcription initiation factor TFIID subunit 5 GN=TAF5 OS=Arabidopsis thaliana (Mouse-ear cress) PE=1 SV=1	R	General function prediction only	PREDICTED: WD repeat-containing protein 91 homolog isoform X1 [Vitis vinifera]
c46690.graph_c1	[G]	Carbohydrate transport and metabolism	Molecular Function: 6-phosphofructokinase activity (GO:0003872);; Molecular Function: ATP binding (GO:0005524);; Cellular Component: 6-phosphofructokinase complex (GO:0005945);; Biological Process: fructose 6-phosphate metabolic process (GO:0006002);; Biological Process: glycolytic process (GO:0006096);; Biological Process: phosphorylation (GO:0016310);;	K00850|9.9579e-53|pper:PRUPE_ppa004610mg|hypothetical protein; K00850 6-phosphofructokinase 1 [EC:2.7.1.11] (A)	[G]	Carbohydrate transport and metabolism	--	ATP-dependent 6-phosphofructokinase 3 {ECO:0000255|HAMAP-Rule:MF_03186} GN=At4g26270 OS=Arabidopsis thaliana (Mouse-ear cress) PE=1 SV=1	G	Carbohydrate transport and metabolism	phosphofructokinase [Hevea brasiliensis]
c77998.graph_c0	--	--	Biological Process: auxin-activated signaling pathway (GO:0009734);; Biological Process: phloem or xylem histogenesis (GO:0010087);; Biological Process: leaf vascular tissue pattern formation (GO:0010305);;	--	--	--	Plant pleckstrin homology-like region	--	S	Function unknown	PREDICTED: uncharacterized protein LOC103430824 [Malus domestica]
c57720.graph_c0	[R]	General function prediction only	Molecular Function: RNA binding (GO:0003723);; Biological Process: response to stress (GO:0006950);; Biological Process: cellular process (GO:0009987);; Cellular Component: intracellular organelle (GO:0043229);;	--	[R]	General function prediction only	RNA recognition motif. (a.k.a. RRM, RBD, or RNP domain)	Polyadenylate-binding protein RBP47 GN=RBP47 OS=Nicotiana plumbaginifolia (Leadwort-leaved tobacco) PE=1 SV=1	R	General function prediction only	hypothetical protein THITE_2132116 [Thielavia terrestris NRRL 8126]
c29055.graph_c0	[T]	Signal transduction mechanisms	Molecular Function: protein serine/threonine kinase activity (GO:0004674);; Molecular Function: ATP binding (GO:0005524);; Biological Process: protein phosphorylation (GO:0006468);;	K07179|0|rcu:RCOM_0385670|serine/threonine-protein kinase rio2, putative (EC:2.7.11.1); K07179 RIO kinase 2 [EC:2.7.11.1] (A)	[TR]	--	RIO1 family;; Rio2, N-terminal;; Phosphotransferase enzyme family;; Lipopolysaccharide kinase (Kdo/WaaP) family	--	T	Signal transduction mechanisms	serine/threonine-protein kinase rio2, putative [Ricinus communis]
c64986.graph_c0	--	--	Molecular Function: hydrolase activity (GO:0016787);;	--	--	--	Domain of unknown function (DUF4336)	--	S	Function unknown	hypothetical protein COCMIDRAFT_41003 [Bipolaris oryzae ATCC 44560]
c78492.graph_c0	--	--	--	--	[R]	General function prediction only	Zn-finger in Ran binding protein and others	RanBP2-type zinc finger protein At1g67325 GN=At1g67325 OS=Arabidopsis thaliana (Mouse-ear cress) PE=1 SV=1	R	General function prediction only	PREDICTED: zinc finger Ran-binding domain-containing protein 2-like isoform X1 [Nicotiana tomentosiformis]
c58244.graph_c0	--	--	--	--	[Q]	Secondary metabolites biosynthesis, transport and catabolism	--	ABC transporter I family member 11, chloroplastic (Precursor) GN=MUA22.10 OS=Arabidopsis thaliana (Mouse-ear cress) PE=2 SV=1	Q	Secondary metabolites biosynthesis, transport and catabolism	PREDICTED: ABC transporter I family member 11, chloroplastic-like isoform X1 [Nicotiana sylvestris]
c97402.graph_c0	--	--	--	--	--	--	EAP30/Vps36 family	Vacuolar protein sorting-associated protein 22 homolog 1 GN=VP22-1 OS=Arabidopsis thaliana (Mouse-ear cress) PE=2 SV=2	K	Transcription	hypothetical protein SETTUDRAFT_58627, partial [Setosphaeria turcica Et28A]
c13926.graph_c0	--	--	--	--	[S]	Function unknown	PPPDE putative peptidase domain	DeSI-like protein At4g17486 GN=At4g17486 OS=Arabidopsis thaliana (Mouse-ear cress) PE=2 SV=1	S	Function unknown	PREDICTED: deSI-like protein At4g17486-like [Cucumis sativus]
c63591.graph_c0	--	--	--	--	--	--	--	--	S	Function unknown	conserved hypothetical protein [Pyrenophora tritici-repentis Pt-1C-BFP]
c39324.graph_c0	--	--	Molecular Function: hedgehog receptor activity (GO:0008158);; Cellular Component: integral component of membrane (GO:0016021);; Biological Process: cholesterol transport (GO:0030301);;	--	--	--	--	--	I	Lipid transport and metabolism	multidrug efflux transporter AcrB transmembrane domain-containing protein [Aureobasidium pullulans EXF-150]
c60999.graph_c0	[G]	Carbohydrate transport and metabolism	Molecular Function: glucosylceramidase activity (GO:0004348);; Cellular Component: Golgi apparatus (GO:0005794);; Cellular Component: plasma membrane (GO:0005886);; Biological Process: glucosylceramide catabolic process (GO:0006680);; Cellular Component: integral component of membrane (GO:0016021);;	K17108|5.16213e-53|tcc:TCM_006124|Non-lysosomal glucosylceramidase; K17108 non-lysosomal glucosylceramidase [EC:3.2.1.45] (A)	[G]	Carbohydrate transport and metabolism	beta-Glucocerebrosidase 2 N terminal	--	G	Carbohydrate transport and metabolism	Non-lysosomal glucosylceramidase [Theobroma cacao]
c27689.graph_c0	--	--	--	--	[R]	General function prediction only	WD domain, G-beta repeat	Transcriptional corepressor LEUNIG GN=LUG OS=Arabidopsis thaliana (Mouse-ear cress) PE=1 SV=2	R	General function prediction only	PREDICTED: transcriptional corepressor LEUNIG-like isoform X2 [Cicer arietinum]
c52483.graph_c0	--	--	--	--	--	--	G-patch domain;; DExH-box splicing factor binding site	--	D	Cell cycle control, cell division, chromosome partitioning	--
c68861.graph_c0	--	--	--	--	--	--	--	Glycosyltransferase-like KOBITO 1 {ECO:0000303|PubMed:12215501, ECO:0000303|PubMed:22457425} (Precursor) OS=Arabidopsis thaliana (Mouse-ear cress) PE=1 SV=1	S	Function unknown	hypothetical protein CICLE_v100311592mg, partial [Citrus clementina]
c99672.graph_c0	[C]	Energy production and conversion	Molecular Function: isocitrate lyase activity (GO:0004451);; Biological Process: glyoxylate cycle (GO:0006097);; Biological Process: tricarboxylic acid cycle (GO:0006099);; Cellular Component: glyoxysome (GO:0009514);; Biological Process: seed dormancy process (GO:0010162);;	K01637|5.43546e-51|mdm:103404799|isocitrate lyase-like; K01637 isocitrate lyase [EC:4.1.3.1] (A)	[C]	Energy production and conversion	Isocitrate lyase family	Isocitrate lyase OS=Gossypium hirsutum (Upland cotton) PE=2 SV=1	C	Energy production and conversion	hypothetical protein MIMGU_mgv1a003576mg [Erythranthe guttata]
c75170.graph_c0	--	--	Biological Process: maltose metabolic process (GO:0000023);; Cellular Component: chloroplast thylakoid membrane (GO:0009535);; Cellular Component: chloroplast envelope (GO:0009941);; Biological Process: leaf morphogenesis (GO:0009965);; Biological Process: photosystem II assembly (GO:0010207);; Biological Process: starch biosynthetic process (GO:0019252);; Biological Process: cell differentiation…	--	--	--	Protein of unknown function (DUF2854)	--	S	Function unknown	PREDICTED: uncharacterized protein LOC100242947 [Vitis vinifera]
c76350.graph_c0	--	--	--	--	--	--	--	--	S	Function unknown	PREDICTED: uncharacterized protein LOC104450139 [Eucalyptus grandis]
c46412.graph_c0	[FR]	--	Molecular Function: hydrolase activity, acting on carbon-nitrogen (but not peptide) bonds (GO:0016810);; Molecular Function: atrazine chlorohydrolase activity (GO:0018788);;	--	[FQ]	--	Amidohydrolase family;; Amidohydrolase;; Amidohydrolase	--	Q	Secondary metabolites biosynthesis, transport and catabolism	hypothetical protein JCGZ_18009 [Jatropha curcas]
c69562.graph_c0	--	--	Cellular Component: cytoplasm (GO:0005737);;	K06287|1.16266e-33|sly:101259208|maf-like protein DDB_G0281937; K06287 septum formation protein (A)	[D]	Cell cycle control, cell division, chromosome partitioning	Maf-like protein	--	D	Cell cycle control, cell division, chromosome partitioning	PREDICTED: maf-like protein DDB_G0281937 isoform X3 [Nicotiana tomentosiformis]
c36021.graph_c0	--	--	--	--	--	--	--	--	S	Function unknown	hypothetical protein PRUPE_ppa023371mg [Prunus persica]
c50154.graph_c0	[Q]	Secondary metabolites biosynthesis, transport and catabolism	--	--	[Q]	Secondary metabolites biosynthesis, transport and catabolism	Cytochrome P450	Flavonoid 3&apos;-monooxygenase GN=CYP75B2 OS=Petunia hybrida (Petunia) PE=2 SV=1	Q	Secondary metabolites biosynthesis, transport and catabolism	unnamed protein product [Aspergillus niger]
c11203.graph_c0	--	--	--	--	[K]	Transcription	--	--	K	Transcription	--
c29074.graph_c0	--	--	Biological Process: macromolecule biosynthetic process (GO:0009059);; Cellular Component: integral component of endoplasmic reticulum membrane (GO:0030176);;	K09658|7.33815e-44|cam:101512585|dolichol phosphate-mannose biosynthesis regulatory protein-like; K09658 dolichyl-phosphate mannosyltransferase polypeptide 2, regulatory subunit (A)	[O]	Posttranslational modification, protein turnover, chaperones	Dolichol phosphate-mannose biosynthesis regulatory protein (DPM2)	--	O	Posttranslational modification, protein turnover, chaperones	PREDICTED: dolichol phosphate-mannose biosynthesis regulatory protein-like isoform X1 [Cicer arietinum]
c68198.graph_c1	--	--	Molecular Function: hydrolase activity (GO:0016787);; Cellular Component: cytoplasmic part (GO:0044444);;	--	[R]	General function prediction only	Tub family;; F-box domain	Tubby-like F-box protein 5 OS=Oryza sativa subsp. japonica (Rice) PE=2 SV=1	R	General function prediction only	PREDICTED: tubby-like F-box protein 5 [Vitis vinifera]
c126269.graph_c0	--	--	Biological Process: asymmetric cell division (GO:0008356);; Cellular Component: chloroplast thylakoid membrane (GO:0009535);; Biological Process: chloroplast organization (GO:0009658);; Biological Process: embryo development ending in seed dormancy (GO:0009793);; Cellular Component: chloroplast envelope (GO:0009941);; Biological Process: thylakoid membrane organization (GO:0010027);; Biological P…	--	--	--	--	Protein TIC 100 {ECO:0000303|PubMed:23372012} OS=Arabidopsis thaliana (Mouse-ear cress) PE=1 SV=1	R	General function prediction only	PREDICTED: LOW QUALITY PROTEIN: uncharacterized protein LOC104810900 [Tarenaya hassleriana]
c61472.graph_c1	--	--	Biological Process: biosynthetic process (GO:0009058);; Molecular Function: transferase activity, transferring glycosyl groups (GO:0016757);;	K09480|1.88443e-49|tcc:TCM_005397|Digalactosyl diacylglycerol deficient 2 isoform 1; K09480 digalactosyldiacylglycerol synthase [EC:2.4.1.241] (A)	--	--	Glycosyl transferases group 1	Digalactosyldiacylglycerol synthase 2, chloroplastic GN=DGD2 OS=Arabidopsis thaliana (Mouse-ear cress) PE=1 SV=1	M	Cell wall/membrane/envelope biogenesis	Digalactosyl diacylglycerol deficient 2 isoform 1 [Theobroma cacao]
c114644.graph_c0	[C]	Energy production and conversion	Molecular Function: oxidoreductase activity (GO:0016491);; Biological Process: oxidation-reduction process (GO:0055114);;	--	[C]	Energy production and conversion	Aldo/keto reductase family	Probable aldo-keto reductase 3 OS=Oryza sativa subsp. japonica (Rice) PE=2 SV=2	C	Energy production and conversion	similar to aldo/keto reductase [Leptosphaeria maculans JN3]
c24352.graph_c0	[S]	Function unknown	--	--	[R]	General function prediction only	Leucine rich repeat;; Leucine Rich repeats (2 copies);; Leucine Rich Repeat;; Leucine Rich repeat;; Leucine rich repeat;; Leucine rich repeats (6 copies);; Leucine-rich repeat	Probably inactive leucine-rich repeat receptor-like protein kinase At2g25790 (Precursor) GN=At2g25790 OS=Arabidopsis thaliana (Mouse-ear cress) PE=2 SV=1	T	Signal transduction mechanisms	hypothetical protein GUITHDRAFT_51458, partial [Guillardia theta CCMP2712]
c97102.graph_c0	--	--	--	--	[R]	General function prediction only	Ankyrin repeat;; Ankyrin repeats (many copies);; Ankyrin repeat	--	R	General function prediction only	--
c107491.graph_c0	--	--	--	--	--	--	Cupin domain	--	S	Function unknown	RmlC-like cupin [Aureobasidium pullulans EXF-150]
c79000.graph_c0	--	--	--	--	[R]	General function prediction only	PPR repeat family;; PPR repeat;; Pentatricopeptide repeat domain;; PPR repeat;; Tetratricopeptide repeat	Pentatricopeptide repeat-containing protein At2g03380, mitochondrial (Precursor) GN=PCMP-E47 OS=Arabidopsis thaliana (Mouse-ear cress) PE=3 SV=1	R	General function prediction only	PREDICTED: pentatricopeptide repeat-containing protein At2g03380, mitochondrial [Vitis vinifera]
c125786.graph_c0	--	--	Molecular Function: catalytic activity (GO:0003824);; Biological Process: metabolic process (GO:0008152);;	--	--	--	--	--	P	Inorganic ion transport and metabolism	hypothetical protein PTT_19669 [Pyrenophora teres f. teres 0-1]
c46593.graph_c0	[I]	Lipid transport and metabolism	Molecular Function: acyl-CoA hydrolase activity (GO:0047617);;	K17361|0|sly:101268358|acyl-coenzyme A thioesterase 9, mitochondrial; K17361 acyl-coenzyme A thioesterase 9 [EC:3.1.2.-] (A)	[I]	Lipid transport and metabolism	Thioesterase superfamily	--	I	Lipid transport and metabolism	PREDICTED: acyl-coenzyme A thioesterase 9, mitochondrial-like isoform X2 [Sesamum indicum]
c63836.graph_c0	--	--	--	--	--	--	Protein of unknown function (DUF1635)	--	S	Function unknown	PREDICTED: uncharacterized protein LOC104594710 [Nelumbo nucifera]
c94854.graph_c0	--	--	Molecular Function: phospholipid binding (GO:0005543);;	--	--	--	--	--	T	Signal transduction mechanisms	PH domain-containing protein [Aureobasidium pullulans EXF-150]
c109472.graph_c0	--	--	Molecular Function: purine ribonucleoside binding (GO:0032550);; Molecular Function: adenyl ribonucleotide binding (GO:0032559);; Molecular Function: anion binding (GO:0043168);; Biological Process: response to stimulus (GO:0050896);;	--	--	--	Leucine Rich repeats (2 copies);; Leucine Rich Repeat	Protein SUPPRESSOR OF npr1-1, CONSTITUTIVE 1 OS=Arabidopsis thaliana (Mouse-ear cress) PE=1 SV=3	S	Function unknown	hypothetical protein VITISV_043153 [Vitis vinifera]
c3662.graph_c0	--	--	--	--	[U]	Intracellular trafficking, secretion, and vesicular transport	Reticulon	Reticulon-like protein B3 GN=RTNLB3 OS=Arabidopsis thaliana (Mouse-ear cress) PE=2 SV=1	U	Intracellular trafficking, secretion, and vesicular transport	PREDICTED: reticulon-like protein B2 [Elaeis guineensis]
c104997.graph_c0	--	--	--	--	[C]	Energy production and conversion	UcrQ family	--	C	Energy production and conversion	ubiquinol-cytochrome c reductase subunit 8 [Mortierella verticillata NRRL 6337]
c32481.graph_c0	[I]	Lipid transport and metabolism	Molecular Function: hydroxymethylglutaryl-CoA reductase (NADPH) activity (GO:0004420);; Cellular Component: endoplasmic reticulum (GO:0005783);; Biological Process: steroid biosynthetic process (GO:0006694);; Biological Process: isoprenoid biosynthetic process (GO:0008299);; Biological Process: coenzyme A metabolic process (GO:0015936);; Cellular Component: integral component of membrane (GO:0016…	K00021|8.39796e-72|csv:101231057|3-hydroxy-3-methylglutaryl-coenzyme A reductase 1-like; K00021 hydroxymethylglutaryl-CoA reductase (NADPH) [EC:1.1.1.34] (A)	[I]	Lipid transport and metabolism	Hydroxymethylglutaryl-coenzyme A reductase	3-hydroxy-3-methylglutaryl-coenzyme A reductase 2 GN=HMG2 OS=Gossypium hirsutum (Upland cotton) PE=3 SV=1	I	Lipid transport and metabolism	Putative 3-hydroxy-3-methylglutaryl-coenzyme A reductase [Rhizopus microsporus]
c73268.graph_c3	--	--	Biological Process: lipid metabolic process (GO:0006629);; Molecular Function: hydrolase activity (GO:0016787);;	--	[U]	Intracellular trafficking, secretion, and vesicular transport	Patatin-like phospholipase	--	U	Intracellular trafficking, secretion, and vesicular transport	PREDICTED: uncharacterized protein LOC101258309 [Solanum lycopersicum]
c59443.graph_c0	--	--	--	--	[R]	General function prediction only	PPR repeat;; PPR repeat family;; Pentatricopeptide repeat domain;; PPR repeat;; Tetratricopeptide repeat	Pentatricopeptide repeat-containing protein At1g03540 GN=PCMP-E4 OS=Arabidopsis thaliana (Mouse-ear cress) PE=2 SV=1	R	General function prediction only	PREDICTED: pentatricopeptide repeat-containing protein At1g03540 [Vitis vinifera]
c80492.graph_c0	[G]	Carbohydrate transport and metabolism	Molecular Function: hydrolase activity, hydrolyzing O-glycosyl compounds (GO:0004553);; Biological Process: carbohydrate metabolic process (GO:0005975);; Cellular Component: plant-type cell wall (GO:0009505);; Cellular Component: chloroplast (GO:0009507);; Cellular Component: apoplast (GO:0048046);;	--	--	--	--	Probable beta-D-xylosidase 7 (Precursor) GN=BXL7 OS=Arabidopsis thaliana (Mouse-ear cress) PE=2 SV=2	R	General function prediction only	PREDICTED: probable beta-D-xylosidase 7-like [Fragaria vesca subsp. vesca]
c104272.graph_c0	--	--	--	--	--	--	--	--	S	Function unknown	hypothetical protein M438DRAFT_141838 [Aureobasidium pullulans EXF-150]
c60009.graph_c0	[L]	Replication, recombination and repair	--	--	[L]	Replication, recombination and repair	DNA topoisomerase;; Toprim domain;; Topoisomerase DNA binding C4 zinc finger;; Topoisomerase C-terminal repeat	DNA topoisomerase 3-beta GN=TOP3B OS=Oryza sativa subsp. japonica (Rice) PE=2 SV=1	L	Replication, recombination and repair	PREDICTED: uncharacterized protein LOC100247441 [Vitis vinifera]
c72030.graph_c0	[C]	Energy production and conversion	Molecular Function: cytochrome-c oxidase activity (GO:0004129);; Molecular Function: iron ion binding (GO:0005506);; Molecular Function: copper ion binding (GO:0005507);; Cellular Component: mitochondrial respiratory chain complex IV (GO:0005751);; Cellular Component: plasma membrane (GO:0005886);; Biological Process: oxidative phosphorylation (GO:0006119);; Biological Process: transport (GO:0006…	K02256|0|ath:ArthMp109|cox1; cytochrome c oxidase subunit 1; K02256 cytochrome c oxidase subunit 1 [EC:1.9.3.1] (A)	[C]	Energy production and conversion	Cytochrome C and Quinol oxidase polypeptide I	Cytochrome c oxidase subunit 1 GN=COX1 OS=Beta vulgaris (Sugar beet) PE=3 SV=2	C	Energy production and conversion	cytochrome oxidase subunit 1-2 [Daucus carota]
c38243.graph_c0	[P]	Inorganic ion transport and metabolism	Cellular Component: membrane (GO:0016020);; Biological Process: single-organism transport (GO:0044765);;	K02575|0|tcc:TCM_010451|Nitrate transporter2.5; K02575 MFS transporter, NNP family, nitrate/nitrite transporter (A)	--	--	Major Facilitator Superfamily	High affinity nitrate transporter 2.5 GN=NRT2.5 OS=Arabidopsis thaliana (Mouse-ear cress) PE=2 SV=1	G	Carbohydrate transport and metabolism	PREDICTED: high affinity nitrate transporter 2.5 [Sesamum indicum]
c77250.graph_c0	--	--	--	--	--	--	--	--	S	Function unknown	PREDICTED: uncharacterized protein LOC104215823 [Nicotiana sylvestris]
c63692.graph_c0	--	--	Cellular Component: nucleus (GO:0005634);; Biological Process: regulation of programmed cell death (GO:0043067);;	--	[O]	Posttranslational modification, protein turnover, chaperones	--	Probable BOI-related E3 ubiquitin-protein ligase 3 GN=BRG3 OS=Arabidopsis thaliana (Mouse-ear cress) PE=1 SV=1	O	Posttranslational modification, protein turnover, chaperones	PREDICTED: probable BOI-related E3 ubiquitin-protein ligase 3 [Elaeis guineensis]
c95441.graph_c0	--	--	--	--	[O]	Posttranslational modification, protein turnover, chaperones	Laminin G domain;; Laminin G domain	--	T	Signal transduction mechanisms	--
c40090.graph_c1	--	--	--	--	[D]	Cell cycle control, cell division, chromosome partitioning	SIT4 phosphatase-associated protein	--	D	Cell cycle control, cell division, chromosome partitioning	--
c71208.graph_c2	--	--	--	--	[O]	Posttranslational modification, protein turnover, chaperones	--	Uncharacterized PKHD-type hydroxylase At1g22950 GN=At1g22950 OS=Arabidopsis thaliana (Mouse-ear cress) PE=2 SV=2	O	Posttranslational modification, protein turnover, chaperones	PREDICTED: uncharacterized PKHD-type hydroxylase At1g22950-like isoform X5 [Phoenix dactylifera]
c39895.graph_c0	--	--	--	K01158|3.68752e-11|csl:COCSUDRAFT_83487|hypothetical protein; K01158 deoxyribonuclease II [EC:3.1.22.1] (A)	[L]	Replication, recombination and repair	Deoxyribonuclease II	--	L	Replication, recombination and repair	hypothetical protein COCSUDRAFT_83487 [Coccomyxa subellipsoidea C-169]
c81995.graph_c0	--	--	Molecular Function: nucleic acid binding (GO:0003676);; Biological Process: DNA metabolic process (GO:0006259);; Molecular Function: transferase activity, transferring phosphorus-containing groups (GO:0016772);; Molecular Function: hydrolase activity (GO:0016787);;	--	--	--	--	--	R	General function prediction only	hypothetical protein VITISV_034016 [Vitis vinifera]
c119943.graph_c0	--	--	--	K16298|4.14762e-13|pxb:103958400|serine carboxypeptidase-like; K16298 serine carboxypeptidase-like clade IV [EC:3.4.16.-] (A)	--	--	--	Serine carboxypeptidase-like (Fragment) OS=Pisum sativum (Garden pea) PE=2 SV=1	--	--	PREDICTED: serine carboxypeptidase-like [Pyrus x bretschneideri]
c71770.graph_c1	--	--	--	--	--	--	--	--	S	Function unknown	hypothetical protein JCGZ_02673 [Jatropha curcas]
c58491.graph_c0	[L]	Replication, recombination and repair	Biological Process: photoreactive repair (GO:0000719);; Molecular Function: deoxyribodipyrimidine photo-lyase activity (GO:0003904);; Biological Process: UV protection (GO:0009650);;	K01669|0|vvi:100243038|deoxyribodipyrimidine photo-lyase; K01669 deoxyribodipyrimidine photo-lyase [EC:4.1.99.3] (A)	[LT]	--	FAD binding domain of DNA photolyase;; DNA photolyase	Deoxyribodipyrimidine photo-lyase GN=F5O11.9 OS=Arabidopsis thaliana (Mouse-ear cress) PE=2 SV=1	L	Replication, recombination and repair	PREDICTED: deoxyribodipyrimidine photo-lyase [Vitis vinifera]
c118043.graph_c0	[J]	Translation, ribosomal structure and biogenesis	Molecular Function: proline-tRNA ligase activity (GO:0004827);; Molecular Function: ATP binding (GO:0005524);; Cellular Component: ribosome (GO:0005840);; Biological Process: prolyl-tRNA aminoacylation (GO:0006433);; Biological Process: chromosome organization (GO:0051276);;	K01881|4.85483e-28|ccp:CHC_T00008394001|prolyl-tRNA synthetase; K01881 prolyl-tRNA synthetase [EC:6.1.1.15] (A)	[J]	Translation, ribosomal structure and biogenesis	--	--	J	Translation, ribosomal structure and biogenesis	hypothetical protein BAUCODRAFT_79549 [Baudoinia compniacensis UAMH 10762]
c43673.graph_c0	--	--	Cellular Component: intracellular (GO:0005622);; Biological Process: protein ubiquitination involved in ubiquitin-dependent protein catabolic process (GO:0042787);;	K08770|5.19954e-60|cit:102608230|polyubiquitin 4-like; K08770 ubiquitin C (A)	[OR]	--	Ubiquitin family;; Ubiquitin-2 like Rad60 SUMO-like;; Ubiquitin-like domain	Ubiquitin (Precursor; Fragment) OS=Hordeum vulgare (Barley) PE=2 SV=1	O	Posttranslational modification, protein turnover, chaperones	polyubiquitin, partial [Solanum tuberosum]
c52722.graph_c0	--	--	--	--	--	--	--	--	S	Function unknown	--
c126619.graph_c0	--	--	--	--	--	--	--	--	S	Function unknown	PREDICTED: LOW QUALITY PROTEIN: uncharacterized protein LOC103701813 [Phoenix dactylifera]
c57508.graph_c0	--	--	Molecular Function: protein serine/threonine kinase activity (GO:0004674);; Molecular Function: ATP binding (GO:0005524);; Biological Process: protein phosphorylation (GO:0006468);;	K04733|3.09969e-29|rcu:RCOM_0284990|Protein kinase APK1B, chloroplast precursor, putative (EC:2.7.12.2); K04733 interleukin-1 receptor-associated kinase 4 [EC:2.7.11.1] (A)	[T]	Signal transduction mechanisms	--	Probable L-type lectin-domain containing receptor kinase V.3 (Precursor) GN=F18O19.20 OS=Arabidopsis thaliana (Mouse-ear cress) PE=3 SV=1	T	Signal transduction mechanisms	PREDICTED: pto-interacting protein 1 isoform X1 [Nicotiana sylvestris]
c66115.graph_c0	--	--	Molecular Function: structural constituent of ribosome (GO:0003735);; Cellular Component: ribosome (GO:0005840);; Biological Process: translation (GO:0006412);;	K02993|3.30976e-72|pda:103709967|40S ribosomal protein S7-like; K02993 small subunit ribosomal protein S7e (A)	[J]	Translation, ribosomal structure and biogenesis	Ribosomal protein S7e	40S ribosomal protein S7 GN=RPS7 OS=Secale cereale (Rye) PE=2 SV=1	J	Translation, ribosomal structure and biogenesis	PREDICTED: 40S ribosomal protein S7 [Elaeis guineensis]
c70627.graph_c0	--	--	Molecular Function: catalytic activity (GO:0003824);; Cellular Component: autophagic vacuole (GO:0005776);; Biological Process: cellular process (GO:0009987);; Biological Process: heat acclimation (GO:0010286);; Biological Process: defense response to fungus (GO:0050832);;	K08341|2.75455e-27|sly:101251945|autophagy-related protein 8C; K08341 GABA(A) receptor-associated protein (A)	[Z]	Cytoskeleton	Autophagy protein Atg8 ubiquitin like	Autophagy-related protein 8a (Precursor) GN=F1N20.80 OS=Arabidopsis thaliana (Mouse-ear cress) PE=1 SV=2	Z	Cytoskeleton	PREDICTED: autophagy-related protein 8C [Beta vulgaris subsp. vulgaris]
c125208.graph_c0	[R]	General function prediction only	Molecular Function: catalytic activity (GO:0003824);; Molecular Function: structural molecule activity (GO:0005198);; Biological Process: intracellular protein transport (GO:0006886);; Biological Process: metabolic process (GO:0008152);; Biological Process: vesicle-mediated transport (GO:0016192);; Cellular Component: membrane coat (GO:0030117);;	K17302|2.39543e-19|mus:103991278|coatomer subunit beta'-1-like; K17302 coatomer, subunit beta' (A)	[U]	Intracellular trafficking, secretion, and vesicular transport	Coatomer WD associated region	Coatomer subunit beta&apos;-1 GN=OSJNBa0007O20.8-1 OS=Oryza sativa subsp. japonica (Rice) PE=2 SV=1	U	Intracellular trafficking, secretion, and vesicular transport	hypothetical protein COCCADRAFT_2751 [Bipolaris zeicola 26-R-13]
c45097.graph_c1	--	--	--	K16290|8.1706e-29|vvi:100251307|xylem cysteine proteinase 1; K16290 xylem cysteine proteinase [EC:3.4.22.-] (A)	[O]	Posttranslational modification, protein turnover, chaperones	Cathepsin propeptide inhibitor domain (I29)	Xylem cysteine proteinase 1 (Precursor) GN=XCP1 OS=Arabidopsis thaliana (Mouse-ear cress) PE=1 SV=1	O	Posttranslational modification, protein turnover, chaperones	unnamed protein product [Coffea canephora]
c9033.graph_c0	[P]	Inorganic ion transport and metabolism	Molecular Function: NADPH-hemoprotein reductase activity (GO:0003958);; Molecular Function: iron ion binding (GO:0005506);; Cellular Component: endoplasmic reticulum membrane (GO:0005789);; Cellular Component: cytosol (GO:0005829);; Biological Process: ER to Golgi vesicle-mediated transport (GO:0006888);; Biological Process: phenylpropanoid metabolic process (GO:0009698);; Biological Process: res…	K00327|6.18291e-24|osa:4347838|Os09g0558900; K00327 NADPH-ferrihemoprotein reductase [EC:1.6.2.4] (A)	[C]	Energy production and conversion	Flavodoxin	NADPH--cytochrome P450 reductase OS=Vigna radiata var. radiata (Mung bean) PE=1 SV=1	C	Energy production and conversion	cytochrome P450 reductase [Lotus japonicus]
c43970.graph_c0	--	--	Biological Process: cellular aromatic compound metabolic process (GO:0006725);; Molecular Function: transferase activity, transferring phosphorus-containing groups (GO:0016772);; Biological Process: cellular nitrogen compound metabolic process (GO:0034641);; Biological Process: primary metabolic process (GO:0044238);; Biological Process: cellular macromolecule metabolic process (GO:0044260);; Bio…	--	[R]	General function prediction only	--	--	R	General function prediction only	hypothetical protein VITISV_015869 [Vitis vinifera]
c78488.graph_c0	--	--	--	--	--	--	Myb-like DNA-binding domain	Single myb histone 3 GN=SMH3 OS=Zea mays (Maize) PE=2 SV=1	R	General function prediction only	unnamed protein product [Coffea canephora]
c27452.graph_c0	[IQ]	--	Molecular Function: acetate-CoA ligase activity (GO:0003987);; Cellular Component: peroxisome (GO:0005777);; Biological Process: acetate metabolic process (GO:0006083);; Biological Process: glyoxylate cycle (GO:0006097);; Molecular Function: AMP binding (GO:0016208);; Biological Process: butyrate metabolic process (GO:0019605);; Molecular Function: butyrate-CoA ligase activity (GO:0047760);;	--	[I]	Lipid transport and metabolism	AMP-binding enzyme C-terminal domain	Acetate/butyrate--CoA ligase AAE7, peroxisomal GN=K14A17.23 OS=Arabidopsis thaliana (Mouse-ear cress) PE=1 SV=1	I	Lipid transport and metabolism	hypothetical protein VITISV_017128 [Vitis vinifera]
c103969.graph_c0	[G]	Carbohydrate transport and metabolism	Molecular Function: phosphoglycerate kinase activity (GO:0004618);; Biological Process: glycolytic process (GO:0006096);; Biological Process: phosphorylation (GO:0016310);;	K00927|1.29522e-55|ccp:CHC_T00009179001|phosphoglycerate kinase; K00927 phosphoglycerate kinase [EC:2.7.2.3] (A)	[G]	Carbohydrate transport and metabolism	Phosphoglycerate kinase	Phosphoglycerate kinase, chloroplastic (Precursor; Fragment) OS=Spinacia oleracea (Spinach) PE=2 SV=2	G	Carbohydrate transport and metabolism	probable phosphoglycerate kinase [Claviceps purpurea 20.1]
c82049.graph_c0	--	--	--	K16904|2.50535e-32|mus:103987608|dCTP pyrophosphatase 1-like; K16904 dCTP diphosphatase [EC:3.6.1.12] (A)	--	--	MazG nucleotide pyrophosphohydrolase domain	--	S	Function unknown	PREDICTED: dCTP pyrophosphatase 1-like [Musa acuminata subsp. malaccensis]
c39952.graph_c0	--	--	--	K17605|3.04211e-06|csl:COCSUDRAFT_23893|PTPA-domain-containing protein; K17605 serine/threonine-protein phosphatase 2A activator (A)	[DT]	--	Phosphotyrosyl phosphate activator (PTPA) protein	--	T	Signal transduction mechanisms	--
c124603.graph_c0	--	--	--	--	--	--	--	--	--	--	hypothetical protein M438DRAFT_341069 [Aureobasidium pullulans EXF-150]
c73602.graph_c0	[GER]	--	Cellular Component: membrane (GO:0016020);; Biological Process: sterol biosynthetic process (GO:0016126);; Biological Process: sphingoid biosynthetic process (GO:0046520);;	--	--	--	EamA-like transporter family	--	S	Function unknown	PREDICTED: uncharacterized protein LOC100256852 [Vitis vinifera]
c92656.graph_c0	[O]	Posttranslational modification, protein turnover, chaperones	Molecular Function: ATP binding (GO:0005524);; Cellular Component: mitochondrion (GO:0005739);; Biological Process: protein targeting to mitochondrion (GO:0006626);; Biological Process: response to stress (GO:0006950);; Biological Process: protein refolding (GO:0042026);; Molecular Function: unfolded protein binding (GO:0051082);;	K04043|2.6004e-72|gsl:Gasu_51530|molecular chaperone DnaK; K04043 molecular chaperone DnaK (A)	[O]	Posttranslational modification, protein turnover, chaperones	Hsp70 protein	Heat shock 70 kDa protein, mitochondrial (Precursor) GN=HSP1 OS=Pisum sativum (Garden pea) PE=2 SV=1	O	Posttranslational modification, protein turnover, chaperones	hypothetical protein PTT_18412 [Pyrenophora teres f. teres 0-1]
c115094.graph_c0	--	--	Molecular Function: monooxygenase activity (GO:0004497);; Biological Process: oxidation-reduction process (GO:0055114);;	--	--	--	FAD binding domain	--	R	General function prediction only	hypothetical protein SETTUDRAFT_43984 [Setosphaeria turcica Et28A]
c59480.graph_c1	--	--	Molecular Function: catalytic activity (GO:0003824);; Biological Process: multicellular organismal development (GO:0007275);; Cellular Component: membrane (GO:0016020);; Biological Process: cellular metabolic process (GO:0044237);; Biological Process: single-organism metabolic process (GO:0044710);; Biological Process: single-organism developmental process (GO:0044767);; Biological Process: anato…	K15404|0|sly:101267647|protein ECERIFERUM 1-like; K15404 aldehyde decarbonylase [EC:4.1.99.5] (A)	--	--	WAX2 C-terminal domain	Protein ECERIFERUM 1 GN=CER1 OS=Arabidopsis thaliana (Mouse-ear cress) PE=1 SV=1	I	Lipid transport and metabolism	PREDICTED: protein ECERIFERUM 1-like [Nicotiana sylvestris]
c56407.graph_c0	--	--	--	--	[T]	Signal transduction mechanisms	EGF-like domain;; EGF-like domain	--	U	Intracellular trafficking, secretion, and vesicular transport	--
c54086.graph_c0	--	--	--	--	--	--	--	--	S	Function unknown	PREDICTED: uncharacterized protein LOC100251942 isoform X1 [Vitis vinifera]
c58731.graph_c0	[R]	General function prediction only	Molecular Function: oxidoreductase activity (GO:0016491);; Biological Process: oxidation-reduction process (GO:0055114);;	--	[R]	General function prediction only	Aldo/keto reductase family	Aldo-keto reductase family 4 member C8 GN=AKR4C8 OS=Arabidopsis thaliana (Mouse-ear cress) PE=1 SV=2	R	General function prediction only	hypothetical protein PTT_13265 [Pyrenophora teres f. teres 0-1]
c42913.graph_c0	[IQ]	--	Biological Process: fatty acid biosynthetic process (GO:0006633);;	--	[CIQ]	--	Phosphopantetheine attachment site	Acyl carrier protein 1, chloroplastic (Precursor) GN=ACP1 OS=Casuarina glauca (Swamp oak) PE=2 SV=1	I	Lipid transport and metabolism	hypothetical protein CICLE_v10006180mg [Citrus clementina]
c111169.graph_c0	--	--	--	--	--	--	--	--	R	General function prediction only	PREDICTED: uncharacterized protein LOC105038740 [Elaeis guineensis]
c117782.graph_c0	--	--	--	--	--	--	--	--	K	Transcription	--
c106650.graph_c0	[C]	Energy production and conversion	Molecular Function: phosphoenolpyruvate carboxykinase activity (GO:0004611);; Cellular Component: membrane (GO:0016020);; Molecular Function: nucleoside-triphosphatase activity (GO:0017111);; Molecular Function: purine ribonucleoside binding (GO:0032550);; Molecular Function: purine ribonucleotide binding (GO:0032555);; Molecular Function: purine ribonucleoside triphosphate binding (GO:0035639);;…	--	[C]	Energy production and conversion	Phosphoenolpyruvate carboxykinase	--	C	Energy production and conversion	predicted protein [Hordeum vulgare subsp. vulgare]
c75513.graph_c0	--	--	--	--	--	--	--	--	R	General function prediction only	PREDICTED: uncharacterized protein LOC105177601 [Sesamum indicum]
c54694.graph_c1	--	--	--	K14684|3.21984e-80|pper:PRUPE_ppa007790mg|hypothetical protein; K14684 solute carrier family 25 (mitochondrial phosphate transporter), member 23/24/25/41 (A)	[C]	Energy production and conversion	Mitochondrial carrier protein	Mitochondrial adenine nucleotide transporter ADNT1 OS=Arabidopsis thaliana (Mouse-ear cress) PE=2 SV=1	C	Energy production and conversion	hypothetical protein PRUPE_ppa007790mg [Prunus persica]
c88727.graph_c0	[I]	Lipid transport and metabolism	Molecular Function: transferase activity, transferring alkyl or aryl (other than methyl) groups (GO:0016765);;	K11778|5.07558e-19|pvu:PHAVU_008G261800g|hypothetical protein; K11778 ditrans,polycis-polyprenyl diphosphate synthase [EC:2.5.1.87] (A)	[I]	Lipid transport and metabolism	Putative undecaprenyl diphosphate synthase	Dehydrodolichyl diphosphate synthase 2 GN=At5g58770 OS=Arabidopsis thaliana (Mouse-ear cress) PE=2 SV=2	I	Lipid transport and metabolism	hypothetical protein PHAVU_008G261800g [Phaseolus vulgaris]
c35820.graph_c0	--	--	--	--	--	--	--	--	--	--	PREDICTED: major latex allergen Hev b 5-like [Malus domestica]
c96617.graph_c0	--	--	Cellular Component: cell wall (GO:0005618);; Molecular Function: pectinesterase activity (GO:0030599);; Biological Process: cell wall modification (GO:0042545);; Molecular Function: aspartyl esterase activity (GO:0045330);;	K01051|1.3025e-37|pper:PRUPE_ppb014018mg|hypothetical protein; K01051 pectinesterase [EC:3.1.1.11] (A)	--	--	--	Probable pectinesterase 53 (Precursor) GN=T29J13.150 OS=Arabidopsis thaliana (Mouse-ear cress) PE=2 SV=1	G	Carbohydrate transport and metabolism	PREDICTED: probable pectinesterase 53 [Nicotiana sylvestris]
c125483.graph_c0	--	--	Molecular Function: DNA binding (GO:0003677);; Molecular Function: sequence-specific DNA binding transcription factor activity (GO:0003700);; Cellular Component: nucleus (GO:0005634);; Biological Process: regulation of transcription, DNA-templated (GO:0006355);;	K09286|2.56781e-33|rcu:RCOM_0043760|Ethylene-responsive transcription factor, putative; K09286 EREBP-like factor (A)	--	--	--	Ethylene-responsive transcription factor RAP2-12 GN=T18A20.14 OS=Arabidopsis thaliana (Mouse-ear cress) PE=1 SV=1	K	Transcription	ethylene-responsive transcription factor [Jatropha curcas]
c29703.graph_c0	[E]	Amino acid transport and metabolism	Molecular Function: saccharopine dehydrogenase (NADP+, L-glutamate-forming) activity (GO:0004755);; Molecular Function: saccharopine dehydrogenase (NADP+, L-lysine-forming) activity (GO:0047130);; Biological Process: oxidation-reduction process (GO:0055114);;	K14157|0|vvi:100268037|alpha-aminoadipic semialdehyde synthase; K14157 alpha-aminoadipic semialdehyde synthase [EC:1.5.1.8 1.5.1.9] (A)	[E]	Amino acid transport and metabolism	Saccharopine dehydrogenase;; LOR/SDH bifunctional enzyme conserved region	Saccharopine dehydrogenase GN=F4I10.80 OS=Arabidopsis thaliana (Mouse-ear cress) PE=1 SV=1	E	Amino acid transport and metabolism	PREDICTED: alpha-aminoadipic semialdehyde synthase isoform X4 [Vitis vinifera]
c79183.graph_c0	--	--	--	--	--	--	--	--	S	Function unknown	PREDICTED: protein NIM1-INTERACTING 1 [Populus euphratica]
c117281.graph_c0	--	--	--	--	--	--	Heterokaryon incompatibility protein Het-C	--	R	General function prediction only	Het-C-domain-containing protein [Sphaerulina musiva SO2202]
c8457.graph_c0	--	--	Biological Process: metabolic process (GO:0008152);; Molecular Function: transferase activity, transferring acyl groups (GO:0016746);;	--	--	--	--	--	S	Function unknown	hypothetical protein SETTUDRAFT_164576 [Setosphaeria turcica Et28A]
c3322.graph_c0	--	--	Molecular Function: binding (GO:0005488);; Biological Process: transcription, DNA-templated (GO:0006351);; Biological Process: response to hormone (GO:0009725);; Biological Process: regulation of cellular process (GO:0050794);;	K14486|5.95965e-105|pper:PRUPE_ppa022314mg|hypothetical protein; K14486 auxin response factor (A)	--	--	B3 DNA binding domain	Auxin response factor 2 GN=MTG10.3 OS=Arabidopsis thaliana (Mouse-ear cress) PE=1 SV=2	S	Function unknown	Auxin response factor 4 [Morus notabilis]
c35567.graph_c0	--	--	Molecular Function: zinc ion binding (GO:0008270);;	--	--	--	--	--	O	Posttranslational modification, protein turnover, chaperones	unnamed protein product [Coffea canephora]
c66677.graph_c0	[L]	Replication, recombination and repair	--	--	[A]	RNA processing and modification	AAA domain;; AAA domain;; UvrD/REP helicase N-terminal domain;; UvrD-like helicase C-terminal domain;; UvrD-like helicase C-terminal domain;; Part of AAA domain;; AAA ATPase domain;; AAA domain;; AAA domain	Probable helicase MAGATAMA 3 GN=MAA3 OS=Arabidopsis thaliana (Mouse-ear cress) PE=2 SV=1	A	RNA processing and modification	PREDICTED: LOW QUALITY PROTEIN: uncharacterized protein LOC100265010 [Vitis vinifera]
c76014.graph_c0	--	--	--	K06699|0|vvi:100263530|proteasome activator subunit 4; K06699 proteasome activator subunit 4 (A)	[S]	Function unknown	Domain of unknown function (DUF3437);; HEAT repeat	Proteasome activator subunit 4 GN=PA200 OS=Arabidopsis thaliana (Mouse-ear cress) PE=2 SV=2	S	Function unknown	PREDICTED: proteasome activator subunit 4 [Vitis vinifera]
c70046.graph_c0	--	--	--	--	[R]	General function prediction only	PPR repeat family;; PPR repeat;; PPR repeat;; Pentatricopeptide repeat domain	Pentatricopeptide repeat-containing protein At3g60050 GN=At3g60050 OS=Arabidopsis thaliana (Mouse-ear cress) PE=2 SV=1	R	General function prediction only	PREDICTED: pentatricopeptide repeat-containing protein At3g60050-like [Nicotiana sylvestris]
c58302.graph_c0	--	--	--	--	--	--	--	--	S	Function unknown	PREDICTED: uncharacterized protein LOC105167259 [Sesamum indicum]
c103885.graph_c0	--	--	--	K12604|2.15841e-64|pop:POPTR_0014s05790g|hypothetical protein; K12604 CCR4-NOT transcription complex subunit 1 (A)	[K]	Transcription	CCR4-Not complex component, Not1	--	K	Transcription	hypothetical protein MIMGU_mgv1a000250mg [Erythranthe guttata]
c58975.graph_c1	--	--	Cellular Component: cytoplasmic membrane-bounded vesicle (GO:0016023);; Biological Process: regulation of metabolic process (GO:0019222);;	K03032|5.25067e-10|bdi:100835233|26S proteasome non-ATPase regulatory subunit 1 homolog A-like; K03032 26S proteasome regulatory subunit N2 (A)	[O]	Posttranslational modification, protein turnover, chaperones	--	26S proteasome non-ATPase regulatory subunit 1 homolog A GN=RPN2A OS=Arabidopsis thaliana (Mouse-ear cress) PE=1 SV=1	O	Posttranslational modification, protein turnover, chaperones	PREDICTED: 26S proteasome non-ATPase regulatory subunit 1 homolog A-like [Brachypodium distachyon]
c9840.graph_c0	[R]	General function prediction only	Molecular Function: zinc ion binding (GO:0008270);; Molecular Function: geraniol dehydrogenase activity (GO:0047924);; Biological Process: oxidation-reduction process (GO:0055114);;	K00083|3.24277e-30|pda:103721088|putative cinnamyl alcohol dehydrogenase 5; K00083 cinnamyl-alcohol dehydrogenase [EC:1.1.1.195] (A)	[Q]	Secondary metabolites biosynthesis, transport and catabolism	Zinc-binding dehydrogenase	Geraniol dehydrogenase 1 GN=GEDH1 OS=Ocimum basilicum (Sweet basil) PE=1 SV=1	Q	Secondary metabolites biosynthesis, transport and catabolism	PREDICTED: putative cinnamyl alcohol dehydrogenase 5, partial [Phoenix dactylifera]
c5430.graph_c1	--	--	--	K15032|2.31907e-19|mdm:103437555|uncharacterized LOC103437555; K15032 mTERF domain-containing protein, mitochondrial (A)	--	--	mTERF	--	K	Transcription	PREDICTED: uncharacterized protein LOC103437555 [Malus domestica]
c68460.graph_c0	--	--	Molecular Function: chromatin binding (GO:0003682);; Cellular Component: nucleus (GO:0005634);; Cellular Component: cytosol (GO:0005829);; Biological Process: cell proliferation (GO:0008283);; Biological Process: response to heat (GO:0009408);; Biological Process: response to cold (GO:0009409);; Biological Process: response to bacterium (GO:0009617);; Biological Process: abscisic acid-activated s…	--	--	--	--	--	S	Function unknown	Nodulin-related protein 1, putative [Theobroma cacao]
c95962.graph_c0	[J]	Translation, ribosomal structure and biogenesis	Molecular Function: RNA binding (GO:0003723);; Molecular Function: structural constituent of ribosome (GO:0003735);; Cellular Component: nucleolus (GO:0005730);; Cellular Component: vacuole (GO:0005773);; Cellular Component: plasma membrane (GO:0005886);; Biological Process: translation (GO:0006412);; Cellular Component: chloroplast (GO:0009507);; Biological Process: response to salt stress (GO:0…	K02985|9.00722e-20|pop:POPTR_0015s08310g|POPTRDRAFT_835145; 40S ribosomal protein S3; K02985 small subunit ribosomal protein S3e (A)	[J]	Translation, ribosomal structure and biogenesis	--	40S ribosomal protein S3-3 GN=RPS3C OS=Arabidopsis thaliana (Mouse-ear cress) PE=1 SV=1	J	Translation, ribosomal structure and biogenesis	hypothetical protein JCGZ_07612 [Jatropha curcas]
c68969.graph_c0	--	--	Molecular Function: binding (GO:0005488);;	--	[R]	General function prediction only	AN1-like Zinc finger;; A20-like zinc finger	Zinc finger A20 and AN1 domain-containing stress-associated protein 4 GN=SAP4 OS=Arabidopsis thaliana (Mouse-ear cress) PE=1 SV=1	R	General function prediction only	PREDICTED: zinc finger A20 and AN1 domain-containing stress-associated protein 4-like [Nelumbo nucifera]
c72277.graph_c0	--	--	Molecular Function: binding (GO:0005488);;	K12896|1.90199e-16|atr:s00007p00189640|AMTR_s00007p00189640; hypothetical protein; K12896 splicing factor, arginine/serine-rich 7 (A)	[A]	RNA processing and modification	RNA recognition motif. (a.k.a. RRM, RBD, or RNP domain);; RNA recognition motif (a.k.a. RRM, RBD, or RNP domain);; RNA recognition motif. (a.k.a. RRM, RBD, or RNP domain);; Zinc knuckle	Glycine-rich RNA-binding protein RZ1B {ECO:0000305} OS=Arabidopsis thaliana (Mouse-ear cress) PE=2 SV=1	A	RNA processing and modification	hypothetical protein RirG_254860 [Rhizophagus irregularis DAOM 197198w]
c124807.graph_c0	--	--	--	--	[R]	General function prediction only	--	--	R	General function prediction only	PREDICTED: uncharacterized protein LOC104094323 [Nicotiana tomentosiformis]
c60354.graph_c0	--	--	--	--	[O]	Posttranslational modification, protein turnover, chaperones	Complex 1 protein (LYR family);; Complex1_LYR-like	--	O	Posttranslational modification, protein turnover, chaperones	PREDICTED: uncharacterized protein LOC101207229 [Cucumis sativus]
c71478.graph_c0	--	--	--	--	--	--	GRF zinc finger	--	--	--	hypothetical protein JCGZ_11284 [Jatropha curcas]
c119057.graph_c0	--	--	--	--	--	--	--	--	--	--	hypothetical protein M438DRAFT_272451 [Aureobasidium pullulans EXF-150]
c103048.graph_c0	--	--	Biological Process: cellular process (GO:0009987);; Biological Process: cellular component organization (GO:0016043);;	K09272|1.32474e-08|crb:CARUB_v10016819mg|hypothetical protein; K09272 structure-specific recognition protein 1 (A)	[R]	General function prediction only	HMG-box domain;; HMG (high mobility group) box	HMG1/2-like protein OS=Vicia faba (Broad bean) PE=2 SV=1	K	Transcription	hypothetical protein TREMEDRAFT_32029 [Tremella mesenterica DSM 1558]
c100882.graph_c0	[C]	Energy production and conversion	Biological Process: tricarboxylic acid cycle (GO:0006099);; Molecular Function: succinate dehydrogenase (ubiquinone) activity (GO:0008177);; Cellular Component: membrane (GO:0016020);;	--	[G]	Carbohydrate transport and metabolism	Succinate dehydrogenase/Fumarate reductase transmembrane subunit	--	C	Energy production and conversion	mitochondrial succinate dehydrogenase subunit C [Aureobasidium pullulans EXF-150]
c43546.graph_c0	[T]	Signal transduction mechanisms	Molecular Function: phosphoprotein phosphatase activity (GO:0004721);; Cellular Component: nucleus (GO:0005634);; Cellular Component: chloroplast (GO:0009507);; Biological Process: photosynthesis (GO:0015979);; Biological Process: dephosphorylation (GO:0016311);; Cellular Component: intracellular organelle part (GO:0044446);;	--	[T]	Signal transduction mechanisms	Protein phosphatase 2C;; Protein phosphatase 2C	Protein phosphatase 2C 57 GN=PPH1 OS=Arabidopsis thaliana (Mouse-ear cress) PE=2 SV=2	T	Signal transduction mechanisms	protein phosphatase 2C [Ilex paraguariensis]
c52787.graph_c0	--	--	--	--	[R]	General function prediction only	--	--	R	General function prediction only	unnamed protein product [Coffea canephora]
c76672.graph_c0	--	--	--	--	--	--	--	--	S	Function unknown	Hydroxyproline-rich glycoprotein family protein [Theobroma cacao]
c54951.graph_c0	--	--	Biological Process: dephosphorylation (GO:0016311);; Molecular Function: phosphatase activity (GO:0016791);;	K13248|6.8518e-131|tcc:TCM_029005|Pyridoxal phosphate phosphatase-related protein; K13248 pyridoxal phosphate phosphatase PHOSPHO2 [EC:3.1.3.74] (A)	[R]	General function prediction only	Putative Phosphatase;; haloacid dehalogenase-like hydrolase	Inorganic pyrophosphatase 2 GN=At1g17710 OS=Arabidopsis thaliana (Mouse-ear cress) PE=2 SV=1	R	General function prediction only	PREDICTED: inorganic pyrophosphatase 2-like [Elaeis guineensis]
c50509.graph_c0	[C]	Energy production and conversion	Cellular Component: mitochondrion (GO:0005739);; Biological Process: carbohydrate metabolic process (GO:0005975);; Cellular Component: chloroplast (GO:0009507);; Molecular Function: carbohydrate kinase activity (GO:0019200);;	--	[G]	Carbohydrate transport and metabolism	--	--	--	--	D-ribulokinase, ribitol kinase [Galdieria sulphuraria]
c65517.graph_c0	[RTKL]	--	Molecular Function: protein serine/threonine kinase activity (GO:0004674);; Molecular Function: non-membrane spanning protein tyrosine kinase activity (GO:0004715);; Molecular Function: ATP binding (GO:0005524);; Cellular Component: plasma membrane (GO:0005886);; Biological Process: protein phosphorylation (GO:0006468);;	--	[T]	Signal transduction mechanisms	Protein tyrosine kinase;; Protein kinase domain	Serine/threonine-protein kinase PBS1 GN=PBS1 OS=Arabidopsis thaliana (Mouse-ear cress) PE=1 SV=1	T	Signal transduction mechanisms	Serine/threonine-protein kinase PBS1 [Morus notabilis]
c116221.graph_c0	--	--	Biological Process: mRNA splicing, via spliceosome (GO:0000398);; Cellular Component: U4/U6 x U5 tri-snRNP complex (GO:0046540);;	K12843|1.53706e-14|ccp:CHC_T00010171001|U4/U6 small nuclear ribonucleoprotein Prp3, putative; K12843 U4/U6 small nuclear ribonucleoprotein PRP3 (A)	[A]	RNA processing and modification	pre-mRNA processing factor 3 (PRP3)	--	A	RNA processing and modification	hypothetical protein COCVIDRAFT_24139 [Bipolaris victoriae FI3]
c40976.graph_c0	--	--	--	K10875|2.06531e-31|fve:101303331|DNA repair and recombination protein RAD54B-like isoform 1; K10875 DNA repair and recombination protein RAD54 and RAD54-like protein [EC:3.6.4.-] (A)	[L]	Replication, recombination and repair	--	SNF2 domain-containing protein CLASSY 3 GN=At1g05490 OS=Arabidopsis thaliana (Mouse-ear cress) PE=1 SV=1	L	Replication, recombination and repair	DNA repair and recombination protein RAD54-like [Glycine soja]
c68237.graph_c1	[R]	General function prediction only	Molecular Function: nucleic acid binding (GO:0003676);; Molecular Function: metal ion binding (GO:0046872);;	--	[R]	General function prediction only	Zinc-finger double domain;; Zinc finger, C2H2 type;; C2H2-type zinc finger;; Zinc-finger of C2H2 type;; C2H2-type zinc finger;; Zinc-finger double-stranded RNA-binding	Uncharacterized zinc finger protein At4g06634 GN=At4g06634 OS=Arabidopsis thaliana (Mouse-ear cress) PE=1 SV=1	K	Transcription	hypothetical protein M436DRAFT_38158 [Aureobasidium pullulans var. namibiae CBS 147.97]
c66133.graph_c0	--	--	Cellular Component: cytoplasmic membrane-bounded vesicle (GO:0016023);;	--	--	--	--	BURP domain-containing protein 12 (Precursor) GN=P0709D11.28 OS=Oryza sativa subsp. japonica (Rice) PE=2 SV=1	R	General function prediction only	PREDICTED: BURP domain-containing protein 12-like [Musa acuminata subsp. malaccensis]
c62516.graph_c0	--	--	--	--	--	--	--	--	--	--	PREDICTED: transcription factor bHLH79-like [Nelumbo nucifera]
c74886.graph_c0	[T]	Signal transduction mechanisms	Molecular Function: protein domain specific binding (GO:0019904);;	K06630|4.29662e-155|rcu:RCOM_0341430|14-3-3 protein, putative; K06630 14-3-3 protein epsilon (A)	[O]	Posttranslational modification, protein turnover, chaperones	14-3-3 protein	14-3-3 protein 9 GN=TFT9 OS=Solanum lycopersicum (Tomato) PE=2 SV=2	O	Posttranslational modification, protein turnover, chaperones	14-3-3 protein, putative [Ricinus communis]
c115030.graph_c0	--	--	--	--	--	--	--	--	S	Function unknown	PREDICTED: uncharacterized protein LOC105177095 [Sesamum indicum]
c120174.graph_c0	--	--	--	--	--	--	Leucine Rich repeats (2 copies);; Leucine rich repeat;; Leucine Rich Repeat;; Leucine Rich repeat;; Leucine rich repeat	LRR receptor-like serine/threonine-protein kinase ERECTA {ECO:0000303|PubMed:8624444} (Precursor) OS=Arabidopsis thaliana (Mouse-ear cress) PE=1 SV=1	S	Function unknown	hypothetical protein PHAVU_001G038400g [Phaseolus vulgaris]
c49692.graph_c0	--	--	Biological Process: formation of translation preinitiation complex (GO:0001731);; Molecular Function: translation initiation factor activity (GO:0003743);; Cellular Component: eukaryotic translation initiation factor 3 complex (GO:0005852);; Biological Process: regulation of translational initiation (GO:0006446);; Cellular Component: eukaryotic 43S preinitiation complex (GO:0016282);; Cellular Co…	K03251|6.52933e-64|vvi:100260733|eukaryotic translation initiation factor 3 subunit D-like; K03251 translation initiation factor 3 subunit D (A)	[J]	Translation, ribosomal structure and biogenesis	Eukaryotic translation initiation factor 3 subunit 7 (eIF-3)	Eukaryotic translation initiation factor 3 subunit D {ECO:0000255|HAMAP-Rule:MF_03003} GN=TIF3D1 OS=Arabidopsis thaliana (Mouse-ear cress) PE=1 SV=1	J	Translation, ribosomal structure and biogenesis	PREDICTED: eukaryotic translation initiation factor 3 subunit D-like [Vitis vinifera]
c75712.graph_c0	--	--	Molecular Function: nucleotide binding (GO:0000166);; Cellular Component: chloroplast envelope (GO:0009941);; Cellular Component: membrane (GO:0016020);;	K03301|3.5207e-40|sot:102584892|plastidic ATP/ADP-transporter-like; K03301 ATP:ADP antiporter, AAA family (A)	--	--	TLC ATP/ADP transporter	Plastidic ATP/ADP-transporter OS=Solanum tuberosum (Potato) PE=2 SV=2	P	Inorganic ion transport and metabolism	PREDICTED: plastidic ATP/ADP-transporter-like [Nicotiana sylvestris]
c91502.graph_c0	--	--	--	K15813|9.60985e-15|pmum:103327460|beta-amyrin synthase; K15813 beta-amyrin synthase [EC:5.4.99.39] (A)	[I]	Lipid transport and metabolism	--	Beta-Amyrin Synthase 1 GN=OSCPNY1 OS=Panax ginseng (Korean ginseng) PE=1 SV=1	I	Lipid transport and metabolism	hypothetical protein EUGRSUZ_F04042 [Eucalyptus grandis]
c73886.graph_c1	--	--	--	--	--	--	Protein of unknown function (DUF632);; Protein of unknown function (DUF630)	--	S	Function unknown	hypothetical protein JCGZ_25332 [Jatropha curcas]
c101583.graph_c0	--	--	--	--	[R]	General function prediction only	Fibrinogen beta and gamma chains, C-terminal globular domain	--	R	General function prediction only	protocadherinlike protein putative [Albugo laibachii Nc14]
c24417.graph_c0	--	--	Cellular Component: signal peptidase complex (GO:0005787);; Biological Process: signal peptide processing (GO:0006465);; Molecular Function: peptidase activity (GO:0008233);; Cellular Component: integral component of membrane (GO:0016021);;	K12946|6.87364e-22|vvi:100252350|probable signal peptidase complex subunit 1; K12946 signal peptidase complex subunit 1 [EC:3.4.-.-] (A)	--	--	Microsomal signal peptidase 12 kDa subunit (SPC12)	Probable signal peptidase complex subunit 1 GN=At2g22425 OS=Arabidopsis thaliana (Mouse-ear cress) PE=2 SV=1	U	Intracellular trafficking, secretion, and vesicular transport	PREDICTED: probable signal peptidase complex subunit 1 [Sesamum indicum]
c125477.graph_c0	--	--	--	--	[T]	Signal transduction mechanisms	--	--	T	Signal transduction mechanisms	--
c110683.graph_c0	[RTKL]	--	Cellular Component: nuclear ubiquitin ligase complex (GO:0000152);; Biological Process: developmental process involved in reproduction (GO:0003006);; Molecular Function: protein serine/threonine kinase activity (GO:0004674);; Molecular Function: ATP binding (GO:0005524);; Biological Process: glucose catabolic process (GO:0006007);; Biological Process: protein phosphorylation (GO:0006468);; Biolog…	K07198|7.46666e-51|brp:103870947|SNF1-related protein kinase catalytic subunit alpha KIN10-like; K07198 5'-AMP-activated protein kinase, catalytic alpha subunit [EC:2.7.11.11] (A)	[T]	Signal transduction mechanisms	Protein kinase domain;; Protein tyrosine kinase	SNF1-related protein kinase catalytic subunit alpha KIN10 GN=At3g01090 OS=Arabidopsis thaliana (Mouse-ear cress) PE=1 SV=2	T	Signal transduction mechanisms	BnaA05g34100D [Brassica napus]
c122829.graph_c0	--	--	--	--	--	--	Autophagy-related protein 13	--	S	Function unknown	hypothetical protein M436DRAFT_43884 [Aureobasidium pullulans var. namibiae CBS 147.97]
c123399.graph_c0	--	--	--	--	--	--	--	--	S	Function unknown	hypothetical protein COCSADRAFT_283517 [Bipolaris sorokiniana ND90Pr]
c21165.graph_c0	--	--	--	--	--	--	--	--	R	General function prediction only	hypothetical protein SETTUDRAFT_123025 [Setosphaeria turcica Et28A]
c50859.graph_c0	[O]	Posttranslational modification, protein turnover, chaperones	Molecular Function: threonine-type endopeptidase activity (GO:0004298);; Cellular Component: nucleus (GO:0005634);; Biological Process: ubiquitin-dependent protein catabolic process (GO:0006511);; Biological Process: response to zinc ion (GO:0010043);; Cellular Component: proteasome core complex, alpha-subunit complex (GO:0019773);; Cellular Component: cytosolic ribosome (GO:0022626);; Biological…	K02726|7.58039e-163|pmum:103325715|proteasome subunit alpha type-2-B; K02726 20S proteasome subunit alpha 2 [EC:3.4.25.1] (A)	[O]	Posttranslational modification, protein turnover, chaperones	Proteasome subunit;; Proteasome subunit A N-terminal signature	Proteasome subunit alpha type-2 GN=OSJNBb0058G04.11 OS=Oryza sativa subsp. japonica (Rice) PE=2 SV=1	O	Posttranslational modification, protein turnover, chaperones	PREDICTED: proteasome subunit alpha type-2-A [Nicotiana tomentosiformis]
c83055.graph_c0	--	--	Cellular Component: nucleus (GO:0005634);; Biological Process: sister chromatid cohesion (GO:0007062);; Biological Process: reciprocal meiotic recombination (GO:0007131);; Cellular Component: plasmodesma (GO:0009506);; Biological Process: regulation of chromosome organization (GO:0033044);; Biological Process: meiotic DNA double-strand break formation (GO:0042138);; Biological Process: meiotic ch…	K10895|1.35206e-138|cic:CICLE_v10004153mg|hypothetical protein; K10895 fanconi anemia group I protein (A)	[S]	Function unknown	FANCI helical domain 1;; FANCI solenoid 1	--	S	Function unknown	PREDICTED: Fanconi anemia group I protein [Vitis vinifera]
c53858.graph_c0	[C]	Energy production and conversion	Cellular Component: mitochondrion (GO:0005739);; Molecular Function: ubiquinol-cytochrome-c reductase activity (GO:0008121);; Biological Process: electron transport chain (GO:0022900);; Molecular Function: metal ion binding (GO:0046872);; Molecular Function: 2 iron, 2 sulfur cluster binding (GO:0051537);; Cellular Component: respiratory chain (GO:0070469);;	K00411|5.82072e-60|cre:CHLREDRAFT_109194|hypothetical protein; K00411 ubiquinol-cytochrome c reductase iron-sulfur subunit [EC:1.10.2.2] (A)	[C]	Energy production and conversion	Ubiquinol cytochrome reductase transmembrane region;; Rieske [2Fe-2S] domain	Cytochrome b-c1 complex subunit Rieske, mitochondrial (Precursor) GN=FES1 OS=Solanum tuberosum (Potato) PE=1 SV=1	C	Energy production and conversion	ubiquinol-cytochrome c r [Aureobasidium pullulans EXF-150]
c54607.graph_c0	--	--	--	--	--	--	Protein of unknown function (DUF493)	--	S	Function unknown	PREDICTED: uncharacterized protein LOC100248862 [Vitis vinifera]
c57091.graph_c0	--	--	Cellular Component: membrane (GO:0016020);;	--	--	--	--	--	S	Function unknown	hypothetical protein SNOG_12687 [Phaeosphaeria nodorum SN15]
c67077.graph_c1	[O]	Posttranslational modification, protein turnover, chaperones	Cellular Component: proteasome complex (GO:0000502);; Molecular Function: enzyme regulator activity (GO:0030234);; Biological Process: regulation of protein catabolic process (GO:0042176);; Biological Process: regulation of catalytic activity (GO:0050790);;	K03032|2.86295e-53|vvi:100260616|26S proteasome non-ATPase regulatory subunit 1 homolog A; K03032 26S proteasome regulatory subunit N2 (A)	[O]	Posttranslational modification, protein turnover, chaperones	Protein of unknown function (DUF630)	26S proteasome non-ATPase regulatory subunit 1 homolog B GN=RPN2B OS=Arabidopsis thaliana (Mouse-ear cress) PE=1 SV=1	O	Posttranslational modification, protein turnover, chaperones	unnamed protein product [Vitis vinifera]
c66184.graph_c0	[RTKL]	--	Molecular Function: protein serine/threonine kinase activity (GO:0004674);; Molecular Function: non-membrane spanning protein tyrosine kinase activity (GO:0004715);; Molecular Function: ATP binding (GO:0005524);; Biological Process: protein phosphorylation (GO:0006468);;	--	--	--	Protein kinase domain;; Protein tyrosine kinase	Cysteine-rich receptor-like protein kinase 7 (Precursor) GN=CRK7 OS=Arabidopsis thaliana (Mouse-ear cress) PE=2 SV=1	--	--	PREDICTED: cysteine-rich receptor-like protein kinase 10, partial [Nicotiana tomentosiformis]
c70370.graph_c1	--	--	--	--	--	--	--	--	R	General function prediction only	GroES-like protein [Aureobasidium pullulans EXF-150]
c68711.graph_c0	--	--	Biological Process: carbohydrate metabolic process (GO:0005975);; Molecular Function: cellulase activity (GO:0008810);; Biological Process: response to nematode (GO:0009624);;	--	--	--	Glycosyl hydrolase family 9	Endoglucanase 17 (Precursor) GN=At4g02290 OS=Arabidopsis thaliana (Mouse-ear cress) PE=2 SV=1	R	General function prediction only	hypothetical protein MIMGU_mgv1a004926mg [Erythranthe guttata]
c65478.graph_c0	--	--	--	--	[O]	Posttranslational modification, protein turnover, chaperones	Astacin (Peptidase family M12A)	--	O	Posttranslational modification, protein turnover, chaperones	hypothetical protein SPRG_11354 [Saprolegnia parasitica CBS 223.65]
c76827.graph_c0	--	--	--	--	--	--	--	--	S	Function unknown	PREDICTED: uncharacterized protein LOC103328870 [Prunus mume]
c99685.graph_c0	--	--	--	--	--	--	--	--	S	Function unknown	hypothetical protein M438DRAFT_344301 [Aureobasidium pullulans EXF-150]
c39362.graph_c0	--	--	--	--	--	--	--	--	--	--	hypothetical protein M438DRAFT_322075 [Aureobasidium pullulans EXF-150]
c53319.graph_c0	[O]	Posttranslational modification, protein turnover, chaperones	Biological Process: RNA splicing, via endonucleolytic cleavage and ligation (GO:0000394);; Biological Process: protein peptidyl-prolyl isomerization (GO:0000413);; Molecular Function: peptidyl-prolyl cis-trans isomerase activity (GO:0003755);; Cellular Component: cytosol (GO:0005829);; Biological Process: protein folding (GO:0006457);; Biological Process: methionine biosynthetic process (GO:00090…	K01802|4.86433e-67|gmx:100500283|uncharacterized LOC100500283; K01802 peptidylprolyl isomerase [EC:5.2.1.8] (A)	[O]	Posttranslational modification, protein turnover, chaperones	FKBP-type peptidyl-prolyl cis-trans isomerase	Peptidyl-prolyl cis-trans isomerase FKBP12 GN=FKBP12 OS=Vicia faba (Broad bean) PE=1 SV=1	O	Posttranslational modification, protein turnover, chaperones	uncharacterized protein LOC100500283 [Glycine max]
c73093.graph_c1	[S]	Function unknown	--	--	[R]	General function prediction only	Leucine Rich repeats (2 copies);; Leucine rich repeat;; Leucine Rich Repeat;; Leucine rich repeat	Plant intracellular Ras-group-related LRR protein 7 GN=OsJ_09890 OS=Oryza sativa subsp. japonica (Rice) PE=2 SV=1	R	General function prediction only	hypothetical protein JCGZ_11695 [Jatropha curcas]
c66727.graph_c0	--	--	Molecular Function: DNA binding (GO:0003677);; Molecular Function: sequence-specific DNA binding transcription factor activity (GO:0003700);; Cellular Component: nucleus (GO:0005634);; Biological Process: regulation of transcription, DNA-templated (GO:0006355);;	--	--	--	AP2 domain	Ethylene-responsive transcription factor ERF109 GN=ERF109 OS=Arabidopsis thaliana (Mouse-ear cress) PE=1 SV=1	K	Transcription	PREDICTED: ethylene-responsive transcription factor ERF109-like [Nicotiana sylvestris]
c71067.graph_c0	--	--	--	--	[R]	General function prediction only	PPR repeat;; PPR repeat family;; PPR repeat;; Pentatricopeptide repeat domain;; DYW family of nucleic acid deaminases;; Tetratricopeptide repeat;; Tetratricopeptide repeat	Pentatricopeptide repeat-containing protein At4g02750 GN=PCMP-H24 OS=Arabidopsis thaliana (Mouse-ear cress) PE=3 SV=1	R	General function prediction only	PREDICTED: pentatricopeptide repeat-containing protein At4g02750 [Vitis vinifera]
c60618.graph_c0	--	--	--	--	[S]	Function unknown	--	--	S	Function unknown	Uncharacterized protein F383_02127 [Gossypium arboreum]
c74949.graph_c0	--	--	Cellular Component: membrane (GO:0016020);; Biological Process: metal ion transport (GO:0030001);; Molecular Function: 2-alkenal reductase [NAD(P)] activity (GO:0032440);; Molecular Function: metal ion transmembrane transporter activity (GO:0046873);; Biological Process: transmembrane transport (GO:0055085);; Biological Process: oxidation-reduction process (GO:0055114);;	K14709|2.4266e-167|cic:CICLE_v10010292mg|hypothetical protein; K14709 solute carrier family 39 (zinc transporter), member 1/2/3 (A)	[P]	Inorganic ion transport and metabolism	ZIP Zinc transporter	Zinc transporter 11 (Precursor) GN=ZIP11 OS=Arabidopsis thaliana (Mouse-ear cress) PE=2 SV=1	P	Inorganic ion transport and metabolism	PREDICTED: zinc transporter 11 [Populus euphratica]
c77036.graph_c0	[R]	General function prediction only	Molecular Function: organic cyclic compound binding (GO:0097159);; Molecular Function: heterocyclic compound binding (GO:1901363);;	--	[R]	General function prediction only	RNA recognition motif. (a.k.a. RRM, RBD, or RNP domain);; RNA recognition motif (a.k.a. RRM, RBD, or RNP domain);; RNA recognition motif. (a.k.a. RRM, RBD, or RNP domain)	UBP1-associated proteins 1A GN=UBA1A OS=Arabidopsis thaliana (Mouse-ear cress) PE=1 SV=2	R	General function prediction only	PREDICTED: RNA-binding protein 38-like [Nelumbo nucifera]
c78794.graph_c0	--	--	Molecular Function: motor activity (GO:0003774);; Molecular Function: actin binding (GO:0003779);; Molecular Function: ATP binding (GO:0005524);; Cellular Component: peroxisome (GO:0005777);; Cellular Component: myosin complex (GO:0016459);; Molecular Function: Rab GTPase binding (GO:0017137);; Molecular Function: GTP-dependent protein binding (GO:0030742);; Biological Process: root hair elongati…	K10357|8.53762e-103|sly:101267840|myosin-6-like; K10357 myosin V (A)	[Z]	Cytoskeleton	Myosin head (motor domain)	Myosin-7 GN=T1G11.15 OS=Arabidopsis thaliana (Mouse-ear cress) PE=3 SV=1	Z	Cytoskeleton	hypothetical protein VITISV_033822 [Vitis vinifera]
c28045.graph_c0	[Z]	Cytoskeleton	Molecular Function: GTPase activity (GO:0003924);; Molecular Function: structural constituent of cytoskeleton (GO:0005200);; Molecular Function: GTP binding (GO:0005525);; Cellular Component: cytoplasm (GO:0005737);; Cellular Component: microtubule (GO:0005874);; Biological Process: GTP catabolic process (GO:0006184);; Biological Process: microtubule-based process (GO:0007017);; Biological Proces…	K07375|1.33276e-106|mdm:103419231|tubulin beta chain; K07375 tubulin beta (A)	[Z]	Cytoskeleton	Tubulin/FtsZ family, GTPase domain;; Misato Segment II tubulin-like domain	Tubulin beta-8 chain GN=MRO11.10 OS=Arabidopsis thaliana (Mouse-ear cress) PE=2 SV=2	Z	Cytoskeleton	beta-tubulin, partial [Panax ginseng]
c48188.graph_c0	[R]	General function prediction only	Molecular Function: hydrolase activity (GO:0016787);;	K06130|4.10992e-150|sot:102590910|acyl-protein thioesterase 2-like; K06130 lysophospholipase II [EC:3.1.1.5] (A)	[I]	Lipid transport and metabolism	Phospholipase/Carboxylesterase;; Alpha/beta hydrolase family;; Serine hydrolase (FSH1);; Alpha/beta hydrolase family;; Secretory lipase	--	I	Lipid transport and metabolism	unnamed protein product [Coffea canephora]
c111951.graph_c0	[M]	Cell wall/membrane/envelope biogenesis	--	--	--	--	N-acetylmuramoyl-L-alanine amidase	--	M	Cell wall/membrane/envelope biogenesis	N-acetylmuramoyl-L-alanine amidase AmiC [Beauveria bassiana D1-5]
c15527.graph_c0	--	--	--	--	[P]	Inorganic ion transport and metabolism	VTC domain	--	P	Inorganic ion transport and metabolism	hypothetical protein COCHEDRAFT_1206554 [Bipolaris maydis C5]
c28167.graph_c0	--	--	--	K10579|3.84142e-12|mus:103987333|NEDD8-conjugating enzyme Ubc12-like; K10579 ubiquitin-conjugating enzyme E2 M [EC:6.3.2.19] (A)	[O]	Posttranslational modification, protein turnover, chaperones	--	NEDD8-conjugating enzyme Ubc12 GN=RCE1 OS=Arabidopsis thaliana (Mouse-ear cress) PE=1 SV=1	O	Posttranslational modification, protein turnover, chaperones	PREDICTED: NEDD8-conjugating enzyme Ubc12 [Beta vulgaris subsp. vulgaris]
c52813.graph_c0	[L]	Replication, recombination and repair	Biological Process: DNA repair (GO:0006281);; Molecular Function: ligase activity (GO:0016874);; Molecular Function: organic cyclic compound binding (GO:0097159);; Molecular Function: heterocyclic compound binding (GO:1901363);;	K10747|3.25965e-31|vcn:VOLCADRAFT_83047|lig1; ATP-dependent DNA ligase; K10747 DNA ligase 1 [EC:6.5.1.1 6.5.1.6 6.5.1.7] (A)	[L]	Replication, recombination and repair	ATP dependent DNA ligase domain;; mRNA capping enzyme, catalytic domain	DNA ligase 1 (Precursor) GN=LIG1 OS=Arabidopsis thaliana (Mouse-ear cress) PE=2 SV=2	L	Replication, recombination and repair	predicted protein [Hordeum vulgare subsp. vulgare]
c41845.graph_c0	[G]	Carbohydrate transport and metabolism	Molecular Function: hydrolase activity, hydrolyzing O-glycosyl compounds (GO:0004553);; Biological Process: cellular glucan metabolic process (GO:0006073);; Cellular Component: plant-type cell wall (GO:0009505);; Cellular Component: chloroplast (GO:0009507);; Biological Process: response to mechanical stimulus (GO:0009612);; Biological Process: response to low light intensity stimulus (GO:0009645…	K08235|8.53395e-99|pxb:103944733|probable xyloglucan endotransglucosylase/hydrolase protein B; K08235 xyloglucan:xyloglucosyl transferase [EC:2.4.1.207] (A)	--	--	Glycosyl hydrolases family 16	Probable xyloglucan endotransglucosylase/hydrolase protein B (Precursor) GN=XTHB OS=Phaseolus angularis (Azuki bean) PE=2 SV=1	R	General function prediction only	xyloglucan endotransglycosylase precursor [Actinidia deliciosa]
c27540.graph_c0	--	--	--	K14684|8.69164e-29|pper:PRUPE_ppa007764mg|hypothetical protein; K14684 solute carrier family 25 (mitochondrial phosphate transporter), member 23/24/25/41 (A)	[C]	Energy production and conversion	Mitochondrial carrier protein	Mitochondrial adenine nucleotide transporter ADNT1 OS=Arabidopsis thaliana (Mouse-ear cress) PE=2 SV=1	C	Energy production and conversion	unnamed protein product [Coffea canephora]
c64283.graph_c0	--	--	Molecular Function: structural constituent of ribosome (GO:0003735);; Cellular Component: ribosome (GO:0005840);; Biological Process: translation (GO:0006412);;	K02993|1.75402e-65|cre:CHLREDRAFT_179706|RPS7; ribosomal protein S7, component of cytosolic 80S ribosome and 40S small subunit; K02993 small subunit ribosomal protein S7e (A)	[J]	Translation, ribosomal structure and biogenesis	Ribosomal protein S7e	40S ribosomal protein S7-1 GN=RPS7A OS=Arabidopsis thaliana (Mouse-ear cress) PE=2 SV=1	J	Translation, ribosomal structure and biogenesis	hypothetical protein COCHEDRAFT_30893 [Bipolaris maydis C5]
c70998.graph_c0	--	--	Biological Process: response to stress (GO:0006950);; Biological Process: single-organism cellular process (GO:0044763);;	--	--	--	--	--	S	Function unknown	PREDICTED: uncharacterized protein LOC100247402 [Vitis vinifera]
c37235.graph_c1	[L]	Replication, recombination and repair	Molecular Function: DNA binding (GO:0003677);; Molecular Function: RNA binding (GO:0003723);; Molecular Function: RNA-directed DNA polymerase activity (GO:0003964);; Biological Process: RNA-dependent DNA replication (GO:0006278);; Biological Process: DNA recombination (GO:0006310);;	--	[R]	General function prediction only	Integrase core domain	--	L	Replication, recombination and repair	polyprotein [Primula vulgaris]
c62878.graph_c0	--	--	--	--	--	--	--	--	--	--	PREDICTED: large proline-rich protein BAG6 [Cucumis melo]
c87532.graph_c0	--	--	--	--	[R]	General function prediction only	--	--	R	General function prediction only	PREDICTED: pentatricopeptide repeat-containing protein At3g22470, mitochondrial-like [Phoenix dactylifera]
c109187.graph_c0	--	--	Cellular Component: mitochondrial outer membrane (GO:0005741);; Biological Process: intracellular protein transport (GO:0006886);; Molecular Function: P-P-bond-hydrolysis-driven protein transmembrane transporter activity (GO:0015450);;	--	--	--	--	--	U	Intracellular trafficking, secretion, and vesicular transport	hypothetical protein COCVIDRAFT_84986 [Bipolaris victoriae FI3]
c120074.graph_c0	--	--	--	--	[OT]	--	Calpain large subunit, domain III	--	T	Signal transduction mechanisms	hypothetical protein SPRG_18654, partial [Saprolegnia parasitica CBS 223.65]
c41662.graph_c0	[J]	Translation, ribosomal structure and biogenesis	Molecular Function: structural constituent of ribosome (GO:0003735);; Cellular Component: ribosome (GO:0005840);; Biological Process: translation (GO:0006412);;	K02882|1.17823e-54|csl:COCSUDRAFT_34957|60S ribosomal protein L18a-2; K02882 large subunit ribosomal protein L18Ae (A)	[J]	Translation, ribosomal structure and biogenesis	Ribosomal L18ae/LX protein domain	60S ribosomal protein L18a-2 GN=RPL18AB OS=Arabidopsis thaliana (Mouse-ear cress) PE=2 SV=2	J	Translation, ribosomal structure and biogenesis	predicted protein [Hordeum vulgare subsp. vulgare]
c78116.graph_c0	--	--	Molecular Function: aspartic-type endopeptidase activity (GO:0004190);; Biological Process: proteolysis (GO:0006508);;	--	[O]	Posttranslational modification, protein turnover, chaperones	Xylanase inhibitor N-terminal;; Xylanase inhibitor C-terminal;; Eukaryotic aspartyl protease	Protein ASPARTIC PROTEASE IN GUARD CELL 2 (Precursor) GN=ASPG2 OS=Arabidopsis thaliana (Mouse-ear cress) PE=2 SV=1	O	Posttranslational modification, protein turnover, chaperones	PREDICTED: protein ASPARTIC PROTEASE IN GUARD CELL 2 [Vitis vinifera]
c57306.graph_c0	--	--	--	--	[I]	Lipid transport and metabolism	--	--	I	Lipid transport and metabolism	hypothetical protein VITISV_027014 [Vitis vinifera]
c74612.graph_c0	--	--	--	--	--	--	D-mannose binding lectin	Mannose-specific lectin 3 chain 2 OS=Crocus vernus (Dutch crocus) PE=1 SV=3	--	--	PREDICTED: mannose-specific lectin 3-like [Elaeis guineensis]
c83285.graph_c0	--	--	--	--	--	--	--	--	S	Function unknown	hypothetical protein SEPMUDRAFT_148615 [Sphaerulina musiva SO2202]
c111938.graph_c0	--	--	Cellular Component: mitochondrial outer membrane (GO:0005741);; Biological Process: transmembrane transport (GO:0055085);;	--	[U]	Intracellular trafficking, secretion, and vesicular transport	Eukaryotic porin	--	U	Intracellular trafficking, secretion, and vesicular transport	hypothetical protein M436DRAFT_35516 [Aureobasidium pullulans var. namibiae CBS 147.97]
c111940.graph_c0	--	--	--	K10400|2.88595e-08|pper:PRUPE_ppa000013mg|hypothetical protein; K10400 kinesin family member 15 (A)	--	--	--	--	--	--	hypothetical protein PRUPE_ppa000013mg [Prunus persica]
c70137.graph_c0	--	--	--	--	[R]	General function prediction only	PPR repeat family;; PPR repeat;; PPR repeat;; Pentatricopeptide repeat domain;; Anaphase-promoting complex, cyclosome, subunit 3;; Evolutionarily conserved signalling intermediate in Toll pathway	Pentatricopeptide repeat-containing protein At5g65560 GN=At5g65560 OS=Arabidopsis thaliana (Mouse-ear cress) PE=2 SV=1	R	General function prediction only	PREDICTED: pentatricopeptide repeat-containing protein At5g65560 [Vitis vinifera]
c100253.graph_c0	--	--	Biological Process: response to hypoxia (GO:0001666);; Cellular Component: mitochondrion (GO:0005739);; Biological Process: unsaturated fatty acid biosynthetic process (GO:0006636);; Biological Process: phosphatidylglycerol biosynthetic process (GO:0006655);; Biological Process: lipid transport (GO:0006869);; Cellular Component: chloroplast outer membrane (GO:0009707);; Biological Process: chloro…	K09480|1.19157e-53|pda:103714289|digalactosyldiacylglycerol synthase 1, chloroplastic-like; K09480 digalactosyldiacylglycerol synthase [EC:2.4.1.241] (A)	--	--	--	Digalactosyldiacylglycerol synthase 1, chloroplastic (Precursor) GN=DGD1 OS=Lotus japonicus (Lotus corniculatus var. japonicus) PE=2 SV=1	M	Cell wall/membrane/envelope biogenesis	PREDICTED: digalactosyldiacylglycerol synthase 1, chloroplastic-like [Phoenix dactylifera]
c123056.graph_c0	[R]	General function prediction only	Cellular Component: proteasome complex (GO:0000502);;	K03038|4.76896e-18|zma:100502048|uncharacterized LOC100502048; K03038 26S proteasome regulatory subunit N8 (A)	[O]	Posttranslational modification, protein turnover, chaperones	JAB1/Mov34/MPN/PAD-1 ubiquitin protease	26S proteasome non-ATPase regulatory subunit 7 homolog B GN=F11B9.19 OS=Arabidopsis thaliana (Mouse-ear cress) PE=1 SV=1	O	Posttranslational modification, protein turnover, chaperones	proteasome regulatory particle subunit RPN8 [Zymoseptoria tritici IPO323]
c113069.graph_c0	[GEPR]	--	Biological Process: carbohydrate transport (GO:0008643);; Cellular Component: integral component of membrane (GO:0016021);; Molecular Function: substrate-specific transmembrane transporter activity (GO:0022891);; Biological Process: transmembrane transport (GO:0055085);;	--	[R]	General function prediction only	Sugar (and other) transporter	Sugar transport protein 9 GN=STP9 OS=Arabidopsis thaliana (Mouse-ear cress) PE=1 SV=1	R	General function prediction only	hypothetical protein MYCGRDRAFT_105594 [Zymoseptoria tritici IPO323]
c3642.graph_c0	--	--	Cellular Component: endoplasmic reticulum (GO:0005783);;	--	[S]	Function unknown	Domain of unknown function (DUF4149)	--	S	Function unknown	PREDICTED: transmembrane protein 205-like [Musa acuminata subsp. malaccensis]
c99323.graph_c0	[R]	General function prediction only	Molecular Function: inward rectifier potassium channel activity (GO:0005242);; Cellular Component: plasma membrane (GO:0005886);; Biological Process: iron ion transport (GO:0006826);; Biological Process: cell adhesion (GO:0007155);; Biological Process: response to water deprivation (GO:0009414);; Biological Process: response to salt stress (GO:0009651);; Biological Process: meristem initiation (G…	--	[PT]	--	Ankyrin repeat;; Ankyrin repeats (3 copies);; Ankyrin repeats (many copies);; Ankyrin repeats (many copies);; Ankyrin repeat	Potassium channel AKT1 GN=AKT1 OS=Arabidopsis thaliana (Mouse-ear cress) PE=1 SV=2	P	Inorganic ion transport and metabolism	PREDICTED: potassium channel AKT1-like [Nelumbo nucifera]
c52370.graph_c0	--	--	--	--	--	--	--	--	G	Carbohydrate transport and metabolism	--
c94739.graph_c0	[TZDR]	--	--	K02183|3.0501e-20|bdi:100824018|neo-calmodulin-like; K02183 calmodulin (A)	[T]	Signal transduction mechanisms	EF hand;; EF-hand domain pair;; EF-hand domain;; EF-hand domain pair;; EF hand	Calmodulin-like protein 1 (Precursor) GN=CML1 OS=Oryza sativa subsp. indica (Rice) PE=1 SV=1	T	Signal transduction mechanisms	calmodulin [Agaricus bisporus var. bisporus H97]
c102671.graph_c0	--	--	Cellular Component: endosome (GO:0005768);; Cellular Component: Golgi apparatus (GO:0005794);; Cellular Component: trans-Golgi network (GO:0005802);;	--	[T]	Signal transduction mechanisms	Lung seven transmembrane receptor	--	T	Signal transduction mechanisms	hypothetical protein NGA_0212400 [Nannochloropsis gaditana CCMP526]
c71510.graph_c3	--	--	--	--	--	--	--	--	S	Function unknown	PREDICTED: uncharacterized protein LOC100854331 [Vitis vinifera]
c65566.graph_c0	--	--	Biological Process: lipid transport (GO:0006869);; Molecular Function: lipid binding (GO:0008289);;	--	--	--	Protease inhibitor/seed storage/LTP family;; Probable lipid transfer	Non-specific lipid-transfer protein (Precursor) GN=MALD3 OS=Malus domestica (Apple) PE=1 SV=1	T	Signal transduction mechanisms	PREDICTED: non-specific lipid-transfer protein-like [Pyrus x bretschneideri]
c72856.graph_c0	--	--	--	--	--	--	Protein of unknown function (DUF724);; Agenet domain	--	S	Function unknown	PREDICTED: uncharacterized protein LOC104211439 isoform X1 [Nicotiana sylvestris]
c29658.graph_c1	--	--	Molecular Function: DNA binding (GO:0003677);;	--	--	--	--	--	S	Function unknown	PREDICTED: protein OSB4, chloroplastic-like [Sesamum indicum]
c26774.graph_c1	--	--	--	--	--	--	Inositol hexakisphosphate	--	S	Function unknown	hypothetical protein PRUPE_ppa000439mg [Prunus persica]
c57247.graph_c0	[C]	Energy production and conversion	Biological Process: metabolic process (GO:0008152);; Molecular Function: 4 iron, 4 sulfur cluster binding (GO:0051539);; Molecular Function: citrate dehydratase activity (GO:0052632);; Molecular Function: isocitrate hydro-lyase (cis-aconitate-forming) activity (GO:0052633);;	K01681|1.97295e-27|pda:103714530|aconitate hydratase, cytoplasmic-like; K01681 aconitate hydratase [EC:4.2.1.3] (A)	[AJ]	--	--	Aconitate hydratase, cytoplasmic OS=Cucurbita maxima (Pumpkin) PE=2 SV=1	C	Energy production and conversion	hypothetical protein EUGRSUZ_A01129 [Eucalyptus grandis]
c53862.graph_c0	--	--	Molecular Function: structural constituent of ribosome (GO:0003735);; Cellular Component: ribosome (GO:0005840);; Biological Process: translation (GO:0006412);;	K02903|7.81755e-07|csl:COCSUDRAFT_67589|ribosomal protein L28e; K02903 large subunit ribosomal protein L28e (A)	[J]	Translation, ribosomal structure and biogenesis	Ribosomal L28e protein family	--	J	Translation, ribosomal structure and biogenesis	hypothetical protein SETTUDRAFT_167821 [Setosphaeria turcica Et28A]
c59918.graph_c0	--	--	--	--	--	--	Protein of unknown function (DUF1644)	--	S	Function unknown	unnamed protein product [Coffea canephora]
c42888.graph_c0	--	--	--	--	--	--	--	--	G	Carbohydrate transport and metabolism	--
c68963.graph_c1	--	--	--	--	--	--	--	F-box protein CPR30 GN=CPR30 OS=Arabidopsis thaliana (Mouse-ear cress) PE=1 SV=2	O	Posttranslational modification, protein turnover, chaperones	PREDICTED: F-box protein CPR30-like [Solanum tuberosum]
c63100.graph_c1	[K]	Transcription	--	K03006|2.70051e-83|pper:PRUPE_ppa000093mg|hypothetical protein; K03006 DNA-directed RNA polymerase II subunit RPB1 [EC:2.7.7.6] (A)	[K]	Transcription	RNA polymerase Rpb1, domain 5;; RNA polymerase Rpb1, domain 7	DNA-directed RNA polymerase II subunit 1 GN=F4B14.70 OS=Arabidopsis thaliana (Mouse-ear cress) PE=1 SV=3	K	Transcription	hypothetical protein PRUPE_ppa000093mg [Prunus persica]
c29494.graph_c0	--	--	--	--	--	--	--	--	S	Function unknown	PREDICTED: uncharacterized protein LOC100257795 isoform X1 [Vitis vinifera]
c28222.graph_c0	--	--	Molecular Function: copper ion binding (GO:0005507);; Molecular Function: electron carrier activity (GO:0009055);;	--	--	--	--	Lamin-like protein (Precursor) GN=At5g15350 OS=Arabidopsis thaliana (Mouse-ear cress) PE=1 SV=1	R	General function prediction only	Early nodulin-like protein 17 isoform 2 [Theobroma cacao]
c41004.graph_c0	--	--	--	--	[R]	General function prediction only	PPR repeat family;; PPR repeat;; PPR repeat;; Pentatricopeptide repeat domain	Pentatricopeptide repeat-containing protein At2g36240 GN=At2g36240 OS=Arabidopsis thaliana (Mouse-ear cress) PE=2 SV=1	R	General function prediction only	PREDICTED: pentatricopeptide repeat-containing protein At2g36240-like [Vitis vinifera]
c104627.graph_c0	[O]	Posttranslational modification, protein turnover, chaperones	Molecular Function: nucleic acid binding (GO:0003676);; Molecular Function: ATP binding (GO:0005524);; Biological Process: protein folding (GO:0006457);; Molecular Function: zinc ion binding (GO:0008270);; Biological Process: response to heat (GO:0009408);; Cellular Component: chloroplast thylakoid membrane (GO:0009535);; Molecular Function: heat shock protein binding (GO:0031072);; Molecular Fun…	K03686|2.40587e-38|pda:103706531|dnaJ homolog 1, mitochondrial-like; K03686 molecular chaperone DnaJ (A)	[O]	Posttranslational modification, protein turnover, chaperones	DnaJ C terminal domain	Chaperone protein dnaJ 1, mitochondrial (Precursor) GN=ATJ1 OS=Arabidopsis thaliana (Mouse-ear cress) PE=2 SV=2	O	Posttranslational modification, protein turnover, chaperones	PREDICTED: dnaJ homolog 1, mitochondrial-like [Phoenix dactylifera]
c46319.graph_c0	--	--	--	--	--	--	--	--	S	Function unknown	PREDICTED: uncharacterized protein LOC102592161 isoform X2 [Solanum tuberosum]
c76753.graph_c0	[S]	Function unknown	Biological Process: RNA methylation (GO:0001510);; Cellular Component: nucleolus (GO:0005730);;	K14847|3.88971e-164|vvi:100252891|ribosome production factor 2 homolog; K14847 ribosome production factor 2 (A)	[J]	Translation, ribosomal structure and biogenesis	Brix domain	Ribosome production factor 2 homolog OS=Oryza sativa subsp. japonica (Rice) PE=2 SV=1	J	Translation, ribosomal structure and biogenesis	PREDICTED: ribosome production factor 2 homolog [Vitis vinifera]
c104655.graph_c0	--	--	--	--	--	--	--	--	R	General function prediction only	hypothetical protein CNAG_02685 [Cryptococcus neoformans var. grubii H99]
c79981.graph_c0	--	--	--	--	--	--	Heavy-metal-associated domain	--	R	General function prediction only	unnamed protein product [Coffea canephora]
c72764.graph_c1	--	--	--	--	--	--	Chitin binding Peritrophin-A domain	--	S	Function unknown	--
c42397.graph_c1	[RTKL]	--	Molecular Function: transferase activity, transferring phosphorus-containing groups (GO:0016772);;	--	[R]	General function prediction only	Protein kinase domain;; Protein tyrosine kinase	Serine/threonine-protein kinase KIPK GN=KIPK OS=Arabidopsis thaliana (Mouse-ear cress) PE=1 SV=1	T	Signal transduction mechanisms	unnamed protein product [Coffea canephora]
c74093.graph_c1	--	--	--	--	--	--	--	--	S	Function unknown	PREDICTED: protein TPX2-like isoform X1 [Vitis vinifera]
c61524.graph_c0	--	--	--	K17560|2.23498e-15|smo:SELMODRAFT_418202|hypothetical protein; K17560 unconventional prefoldin RPB5 interactor 1 (A)	[S]	Function unknown	Prefoldin subunit;; Prefoldin subunit	--	K	Transcription	hypothetical protein, variant [Mortierella verticillata NRRL 6337]
c28847.graph_c0	--	--	--	--	[L]	Replication, recombination and repair	DDE superfamily endonuclease;; Plant transposon protein	--	L	Replication, recombination and repair	PREDICTED: putative nuclease HARBI1-like [Citrus sinensis]
c116648.graph_c0	[R]	General function prediction only	Molecular Function: chromatin binding (GO:0003682);; Cellular Component: nucleus (GO:0005634);; Biological Process: regulation of transcription, DNA-templated (GO:0006355);; Biological Process: chromatin modification (GO:0016568);;	K11293|7.90945e-11|smo:SELMODRAFT_109484|HIRA1-1; hypothetical protein; K11293 protein HIRA/HIR1 (A)	[DK]	--	--	Protein HIRA GN=HIRA OS=Arabidopsis thaliana (Mouse-ear cress) PE=1 SV=2	B	Chromatin structure and dynamics	similar to histone transcription regulator Hir1 [Leptosphaeria maculans JN3]
c121645.graph_c0	--	--	--	--	--	--	--	--	T	Signal transduction mechanisms	--
c97140.graph_c0	--	--	Molecular Function: magnesium ion binding (GO:0000287);; Molecular Function: pyruvate kinase activity (GO:0004743);; Cellular Component: mitochondrion (GO:0005739);; Biological Process: glycolytic process (GO:0006096);; Biological Process: fatty acid biosynthetic process (GO:0006633);; Cellular Component: chloroplast stroma (GO:0009570);; Biological Process: seed maturation (GO:0010431);; Biologi…	K00873|2.2464e-40|osa:4327173|Os01g0660300; K00873 pyruvate kinase [EC:2.7.1.40] (A)	[G]	Carbohydrate transport and metabolism	Pyruvate kinase, alpha/beta domain	Plastidial pyruvate kinase 2 (Precursor) GN=MXC20.15 OS=Arabidopsis thaliana (Mouse-ear cress) PE=1 SV=1	G	Carbohydrate transport and metabolism	Os01g0660300 [Oryza sativa Japonica Group]
c98248.graph_c0	[R]	General function prediction only	Biological Process: fatty acid metabolic process (GO:0006631);; Molecular Function: N-acetyltransferase activity (GO:0008080);;	K17972|5.68229e-54|ppp:PHYPADRAFT_108609|hypothetical protein; K17972 N-terminal acetyltransferase B complex catalytic subunit [EC:2.3.1.88] (A)	[R]	General function prediction only	Acetyltransferase (GNAT) family;; FR47-like protein;; Acetyltransferase (GNAT) domain;; Acetyltransferase (GNAT) domain	--	R	General function prediction only	hypothetical protein GUITHDRAFT_156912 [Guillardia theta CCMP2712]
c12017.graph_c0	--	--	--	K13176|6.26526e-07|gmx:100783192|THO complex subunit 7 homolog; K13176 THO complex subunit 7 (A)	[S]	Function unknown	Tho complex subunit 7	--	S	Function unknown	hypothetical protein L484_019670 [Morus notabilis]
c71623.graph_c0	--	--	Molecular Function: zinc ion binding (GO:0008270);;	--	--	--	MULE transposase domain;; SWIM zinc finger;; FAR1 DNA-binding domain	Protein FAR1-RELATED SEQUENCE 4 GN=FRS4 OS=Arabidopsis thaliana (Mouse-ear cress) PE=2 SV=2	S	Function unknown	PREDICTED: protein FAR1-RELATED SEQUENCE 4 isoform X2 [Vitis vinifera]
c59060.graph_c0	--	--	Molecular Function: binding (GO:0005488);;	--	[K]	Transcription	GATA zinc finger	GATA transcription factor 12 GN=GATA12 OS=Arabidopsis thaliana (Mouse-ear cress) PE=2 SV=1	K	Transcription	unnamed protein product [Coffea canephora]
c69598.graph_c0	[R]	General function prediction only	--	K14004|1.7527e-118|pxb:103942791|protein SEC13 homolog; K14004 protein transport protein SEC13 (A)	[U]	Intracellular trafficking, secretion, and vesicular transport	WD domain, G-beta repeat	Protein transport protein SEC13 homolog B {ECO:0000305} OS=Arabidopsis thaliana (Mouse-ear cress) PE=1 SV=1	U	Intracellular trafficking, secretion, and vesicular transport	PREDICTED: protein SEC13 homolog [Pyrus x bretschneideri]
c67016.graph_c0	[G]	Carbohydrate transport and metabolism	Biological Process: carbohydrate metabolic process (GO:0005975);; Molecular Function: mannan endo-1,4-beta-mannosidase activity (GO:0016985);;	--	--	--	Cellulase (glycosyl hydrolase family 5);; Sugar-binding cellulase-like;; Glycosyl hydrolase catalytic core	Putative mannan endo-1,4-beta-mannosidase 9 (Precursor) OS=Oryza sativa subsp. japonica (Rice) PE=2 SV=2	R	General function prediction only	PREDICTED: putative mannan endo-1,4-beta-mannosidase 9 [Sesamum indicum]
c115914.graph_c0	--	--	--	--	--	--	--	--	R	General function prediction only	--
c107022.graph_c0	[BQ]	--	--	K06067|4.13293e-50|pda:103721325|probable histone deacetylase 19; K06067 histone deacetylase 1/2 [EC:3.5.1.98] (A)	[B]	Chromatin structure and dynamics	--	Histone deacetylase 19 GN=F20D10.250 OS=Arabidopsis thaliana (Mouse-ear cress) PE=1 SV=2	B	Chromatin structure and dynamics	PREDICTED: histone deacetylase 19 isoform X1 [Eucalyptus grandis]
c119827.graph_c0	--	--	--	--	[Z]	Cytoskeleton	Filamin/ABP280 repeat	--	Z	Cytoskeleton	putative filamin like protein, partial [Olea europaea]
c71409.graph_c0	[O]	Posttranslational modification, protein turnover, chaperones	Cellular Component: membrane (GO:0016020);;	--	[C]	Energy production and conversion	SPFH domain / Band 7 family	Hypersensitive-induced response protein 3 OS=Arabidopsis thaliana (Mouse-ear cress) PE=1 SV=1	C	Energy production and conversion	PREDICTED: stomatin-like protein 2, mitochondrial [Nicotiana tomentosiformis]
c110972.graph_c0	--	--	Molecular Function: NADH dehydrogenase (ubiquinone) activity (GO:0008137);; Molecular Function: electron carrier activity (GO:0009055);; Cellular Component: membrane (GO:0016020);; Biological Process: ATP synthesis coupled electron transport (GO:0042773);; Molecular Function: iron-sulfur cluster binding (GO:0051536);;	K03934|7.85042e-10|csl:COCSUDRAFT_25314|NADH:ubiquinone oxidoreductase 76 kDa subunit; K03934 NADH dehydrogenase (ubiquinone) Fe-S protein 1 [EC:1.6.5.3 1.6.99.3] (A)	[C]	Energy production and conversion	--	NADH dehydrogenase [ubiquinone] iron-sulfur protein 1, mitochondrial (Precursor) OS=Solanum tuberosum (Potato) PE=1 SV=1	C	Energy production and conversion	hypothetical protein LEMA_P099260.1 [Leptosphaeria maculans JN3]
c121555.graph_c0	--	--	Biological Process: proteolysis (GO:0006508);; Molecular Function: metallopeptidase activity (GO:0008237);; Molecular Function: metal ion binding (GO:0046872);;	--	[O]	Posttranslational modification, protein turnover, chaperones	--	--	O	Posttranslational modification, protein turnover, chaperones	hypothetical protein COCMIDRAFT_27018 [Bipolaris oryzae ATCC 44560]
c48354.graph_c0	--	--	--	--	[A]	RNA processing and modification	--	--	A	RNA processing and modification	hypothetical protein GLOINDRAFT_338661 [Rhizophagus irregularis DAOM 181602]
c112010.graph_c0	--	--	--	--	--	--	Caffeine-induced death protein 2	--	S	Function unknown	hypothetical protein M438DRAFT_273405 [Aureobasidium pullulans EXF-150]
c101296.graph_c0	--	--	--	--	--	--	Plant invertase/pectin methylesterase inhibitor	--	S	Function unknown	PREDICTED: uncharacterized protein LOC104221534 [Nicotiana sylvestris]
c56417.graph_c0	[C]	Energy production and conversion	Molecular Function: L-lactate dehydrogenase activity (GO:0004459);; Cellular Component: cytoplasm (GO:0005737);; Biological Process: glycolytic process (GO:0006096);; Molecular Function: zinc ion binding (GO:0008270);; Biological Process: cellular carbohydrate metabolic process (GO:0044262);; Biological Process: oxidation-reduction process (GO:0055114);;	K00016|7.96921e-27|cme:CYME_CMC188C|L-lactate dehydrogenase; K00016 L-lactate dehydrogenase [EC:1.1.1.27] (A)	[C]	Energy production and conversion	lactate/malate dehydrogenase, NAD binding domain	L-lactate dehydrogenase OS=Zea mays (Maize) PE=2 SV=1	C	Energy production and conversion	hypothetical protein COCVIDRAFT_30242 [Bipolaris victoriae FI3]
c78254.graph_c0	[B]	Chromatin structure and dynamics	Cellular Component: nucleosome (GO:0000786);; Molecular Function: DNA binding (GO:0003677);; Cellular Component: nucleolus (GO:0005730);; Cellular Component: vacuolar membrane (GO:0005774);; Cellular Component: cytosol (GO:0005829);; Cellular Component: plasma membrane (GO:0005886);; Biological Process: nucleosome assembly (GO:0006334);; Biological Process: response to water deprivation (GO:00094…	K11254|3.35931e-16|aly:ARALYDRAFT_470793|hypothetical protein; K11254 histone H4 (A)	[B]	Chromatin structure and dynamics	--	Histone H4 OS=Solanum lycopersicum (Tomato) PE=3 SV=2	B	Chromatin structure and dynamics	histone h4, partial [Cysticapnos vesicaria]
c116792.graph_c0	--	--	--	--	--	--	--	--	S	Function unknown	--
c88240.graph_c0	--	--	--	K10249|1.55138e-13|ppp:PHYPADRAFT_95302|hypothetical protein; K10249 elongation of very long chain fatty acids protein 4 [EC:2.3.1.199] (A)	[I]	Lipid transport and metabolism	GNS1/SUR4 family	--	I	Lipid transport and metabolism	hypothetical protein MVEG_00277 [Mortierella verticillata NRRL 6337]
c48380.graph_c0	[L]	Replication, recombination and repair	Molecular Function: DNA binding (GO:0003677);; Molecular Function: chromatin binding (GO:0003682);; Biological Process: DNA recombination (GO:0006310);; Biological Process: chromatin assembly or disassembly (GO:0006333);;	--	[R]	General function prediction only	--	--	R	General function prediction only	PREDICTED: uncharacterized protein K02A2.6-like [Beta vulgaris subsp. vulgaris]
c55227.graph_c1	--	--	Molecular Function: binding (GO:0005488);;	--	--	--	--	Transcription factor bHLH96 GN=T9N14.4 OS=Arabidopsis thaliana (Mouse-ear cress) PE=2 SV=1	K	Transcription	PREDICTED: transcription factor bHLH71-like [Nicotiana sylvestris]
c123736.graph_c0	--	--	--	--	[A]	RNA processing and modification	--	--	A	RNA processing and modification	--
c54629.graph_c0	--	--	Molecular Function: protein serine/threonine kinase activity (GO:0004674);; Molecular Function: ATP binding (GO:0005524);; Biological Process: protein phosphorylation (GO:0006468);;	--	--	--	--	--	T	Signal transduction mechanisms	similar to calcium/calmodulin-dependent protein kinase [Leptosphaeria maculans JN3]
c98810.graph_c0	--	--	Molecular Function: voltage-gated chloride channel activity (GO:0005247);; Biological Process: chloride transport (GO:0006821);; Cellular Component: integral component of membrane (GO:0016021);; Molecular Function: adenyl nucleotide binding (GO:0030554);; Biological Process: transmembrane transport (GO:0055085);;	K05016|2.66198e-31|gmx:100788620|chloride channel protein CLC-b-like; K05016 chloride channel 7 (A)	[P]	Inorganic ion transport and metabolism	--	Chloride channel protein CLC-a GN=MHK7.12 OS=Arabidopsis thaliana (Mouse-ear cress) PE=1 SV=2	P	Inorganic ion transport and metabolism	hypothetical protein CISIN_1g0039661mg, partial [Citrus sinensis]
c9172.graph_c0	--	--	Molecular Function: oxidoreductase activity (GO:0016491);; Biological Process: oxidation-reduction process (GO:0055114);;	--	--	--	--	--	Q	Secondary metabolites biosynthesis, transport and catabolism	hypothetical protein SETTUDRAFT_169392 [Setosphaeria turcica Et28A]
c88351.graph_c0	[IQR]	--	--	--	[R]	General function prediction only	Enoyl-(Acyl carrier protein) reductase;; short chain dehydrogenase;; KR domain;; D-isomer specific 2-hydroxyacid dehydrogenase, NAD binding domain	Tropinone reductase 2 GN=TR2 OS=Hyoscyamus niger (Black henbane) PE=2 SV=1	Q	Secondary metabolites biosynthesis, transport and catabolism	hypothetical protein PHYSODRAFT_264095 [Phytophthora sojae]
c57073.graph_c0	[OC]	--	Cellular Component: nucleus (GO:0005634);; Cellular Component: cytosol (GO:0005829);; Cellular Component: plasma membrane (GO:0005886);; Biological Process: glycerol ether metabolic process (GO:0006662);; Biological Process: cell communication (GO:0007154);; Molecular Function: electron carrier activity (GO:0009055);; Cellular Component: plastid (GO:0009536);; Molecular Function: protein disulfid…	K03671|2.56967e-68|tcc:TCM_019676|Thioredoxin H-type 9, H9,TH9; K03671 thioredoxin 1 (A)	[O]	Posttranslational modification, protein turnover, chaperones	Thioredoxin;; Thioredoxin-like domain;; Thioredoxin-like;; Thioredoxin	Thioredoxin H-type OS=Populus jackii (Balm of Gilead) PE=1 SV=1	O	Posttranslational modification, protein turnover, chaperones	hypothetical protein MIMGU_mgv1a015977mg [Erythranthe guttata]
[truncated: 50,750 more rows]
